# Supplementary material for: Citrate serves as a signal molecule to modulate carbon metabolism and iron homeostasis in Staphylococcus aureus
Source: PLoS Pathog. 2024 Jul 30;20(7):e1012425. doi: 10.1371/journal.ppat.1012425 (PMC11315280; doi:10.1371/journal.ppat.1012425)
Supplement: S1 Table — (XLSX) [file ppat.1012425.s009.xlsx]

## Sheet: All features
Name	Detection mode	Name2	Adduct	Description	VIP (TncitB_vs_WT)	Fold change (TncitB_vs_WT)	p-value (TncitB_vs_WT)	VIP (∆citZTncitB_vs_TncitB)	Fold change (∆citZTncitB_vs_TncitB)	p-value (∆citZTncitB_vs_TncitB)	VIP (∆ccpETncitB_vs_TncitB)	Fold change (∆ccpETncitB_vs_TncitB)	p-value (∆ccpETncitB_vs_TncitB)	VIP (∆citZTncitB_vs_WT)	Fold change (∆citZTncitB_vs_WT)	p-value (∆citZTncitB_vs_WT)	VIP (∆ccpETncitB_vs_WT)	Fold change (∆ccpETncitB_vs_WT)	p-value (∆ccpETncitB_vs_WT)	VIP (∆ccpETncitB_vs_∆citZTncitB)	Fold change (∆ccpETncitB_vs_∆citZTncitB)	p-value (∆ccpETncitB_vs_∆citZTncitB)	m/z	Retention time (s)	∆ccpETncitB-1	∆ccpETncitB-2	∆ccpETncitB-3	∆ccpETncitB-4	∆ccpETncitB-5	∆ccpETncitB-6	TncitB-1	TncitB-2	TncitB-3	TncitB-4	TncitB-5	TncitB-6	∆citZTncitB-1	∆citZTncitB-2	∆citZTncitB-3	∆citZTncitB-4	∆citZTncitB-5	∆citZTncitB-6	WT-1	WT-2	WT-3	WT-4	WT-5	WT-6	QC-1
M222T974_2	(-)	M222T974_2(-)			1.20856	1097.31	5.50554e-06	1.47156	0.0013919	5.52943e-06	1.40531	0.448209	0.00138283	0.0261393	1.52735	0.360206	0.848564	491.824	6.74464e-06	1.18907	322.012	6.81044e-06	222.474	973.624	5451.53	7436.66	5137.48	5522.58	2984.76	7197.33	9215.35	13978.3	18848	12124.3	9859.78	11230	19.0876	40.0869	18.6965	15.0395	1.97499	9.86333	10.9567	10.7311	27.6428	8.41533	2.18188	8.6543	3658.2
M222T974_1	(-)	M222T974_1(-)			3.01082	630.387	4.38567e-06	3.66547	0.00190351	4.3982e-06	3.50443	0.451138	0.00102806	0.0623703	1.19995	0.677176	2.13426	284.392	1.39818e-06	2.9925	237.004	1.40728e-06	221.973	973.624	32160.9	45063.7	33118.9	36078.9	21173.6	41931	55181.6	87131	114702	73948.1	63427.5	70051.4	197.968	311.202	149.086	126.911	43.9669	54.9332	107.158	135.194	310.188	99.1631	29.4015	55.6507	23507.8
M507T974	(+)	M507T974(+)			2.1513	410.278	5.38174e-08	2.40435	0.00238307	5.37901e-08	2.68799	0.398598	1.7853e-05	0.0361023	0.977722	0.889034	1.48064	163.536	8.77283e-07	1.99587	167.262	8.7621e-07	506.987	974.293	16207.8	26930.2	22616.5	24920.2	16134	17471.6	41851.1	60549	62216.3	48421.3	42858.6	55897.1	154.732	167.383	142.286	100.436	99.7185	78.4718	117.441	131.59	161.987	164.105	83.0084	101.824	14633.3
M445T974_2	(-)	M445T974_2(-)			2.42184	286.138	0.000397788	2.95441	0.00247185	0.00039473	3.1102	0.322181	0.00572022	0.0156713	0.707288	0.0510049	1.52931	92.1882	7.09623e-07	2.14659	130.34	6.88835e-07	444.951	973.624	15432.2	24897	17906.7	17017.6	13209.7	18121.8	35946.1	54105.3	106178	49957.8	39917.3	44718.6	155.421	213.238	141.235	107.065	87.2243	113.561	143.911	206.301	242.519	239.391	172.741	151.305	11834
M327T898	(-)	M327T898(-)			1.40464	443.543	6.70247e-07	1.69972	0.00256418	6.72179e-07	1.33719	0.617483	0.00266275	0.0355157	1.13732	0.728734	1.16071	273.88	3.54996e-09	1.63794	240.811	3.5672e-09	326.944	898.216	12093	10396.2	9049.51	8569.62	11045.4	9754.57	14644.8	11229.5	14807.7	18357.7	17844.3	21755.7	30.9897	78.1137	66.5713	30.0111	14.931	32.3126	28.2776	44.4666	54.3397	14.3658	7.75567	73.1849	64.3646
M615T899	(+)	M615T899(+)			1.07289	128.172	0.000105434	1.19651	0.00277094	0.000101149	1.56528	0.155368	0.000378232	0.0651528	0.355156	0.0245816	0.468807	19.9138	1.13683e-07	0.633728	56.0706	7.22077e-08	615.032	898.801	2583.57	2599.59	2033.21	2081.62	1971.74	1647.13	12531.9	13330.3	10676.2	9532	12437.9	24628.6	49.5009	28.7929	50.8947	29.4938	40.3915	31.2934	79.0446	111.547	162.726	200.537	30.0722	64.7098	112.363
M409T975	(+)	M409T975(+)			2.93835	489.609	4.93897e-10	3.2878	0.00321317	4.99955e-10	3.34656	0.471752	3.36701e-06	0.111576	1.5732	0.17793	2.17877	230.974	2.22545e-07	2.92457	146.818	2.28028e-07	409.018	974.616	39652.7	49046.7	45633.6	59017.7	38972.8	34557	92656.6	101004	80112	91689	90956.3	109304	346.665	502.853	440.221	257.944	120.041	150.035	287.272	216.114	327.963	164.247	95.0972	64.7631	23321.2
M505T974	(-)	M505T974(-)			3.23386	361.14	1.85993e-06	3.93034	0.00324938	1.86814e-06	3.76323	0.454403	0.000573474	0.102789	1.17348	0.501403	2.29618	164.103	9.60364e-07	3.2156	139.843	9.69855e-07	504.973	973.624	37151.7	52248.4	40098	41823.9	24602.1	45713.7	65721	96551.1	127790	88195.5	73438.1	80074.3	344.754	454.857	318.092	235.198	206.671	168.349	223.256	272.062	424.047	272.558	148.592	131.958	25765.9
M214T973	(-)	M214T973(-)			0.894307	158.37	5.05605e-05	1.08502	0.00346345	4.93559e-05	1.23851	0.225449	0.000439788	0.0201316	0.548506	0.0688873	0.442549	35.7043	5.0231e-05	0.627199	65.0937	4.49029e-05	213.984	973.389	1057.65	985.35	2188.05	2326.05	1486.86	1493.91	6092.51	8234.58	5851.55	7573.96	11032.4	3521.22	22.9411	30.8706	41.7327	25.0593	5.79943	20.1223	36.9539	36.2448	64.181	76.8341	27.1541	25.7672	1245.65
M509T974	(+)	M509T974(+)			2.47942	332.949	4.53352e-09	2.76817	0.00457966	4.60383e-09	2.99004	0.435167	2.94553e-06	0.137643	1.52479	0.0105026	1.78765	144.888	2.23719e-08	2.39873	95.0218	2.31723e-08	508.965	974.327	25848.6	34579.6	31105.8	35304.7	25637.7	25577.5	58909.9	79986.6	71249.5	63938.2	58863.5	76214.4	334.408	329.537	221.993	397.091	293.065	297.728	134.686	298.443	245.428	216.01	175.459	158.878	19439.8
M402T896	(+)	M402T896(+)			1.0262	139.766	7.53279e-05	1.16242	0.00487127	7.39155e-05	0.815071	0.657415	0.0764925	0.0251001	0.68084	0.0622648	0.902821	91.8846	9.21738e-06	1.20454	134.958	8.93456e-06	402.086	896.277	11919.1	6487.22	6235.61	9140.14	9632.02	5823.51	14918.4	6400.84	9375.86	12801.6	20061.6	11337.4	92.5692	61.2985	57.7726	56.2451	30.7351	66.2167	60.8042	115.061	123.419	97.3885	76.0102	63.1807	115.063
M407T975	(-)	M407T975(-)			3.69439	251.091	7.61956e-13	4.47777	0.00609712	7.85963e-13	4.32013	0.476267	5.74383e-09	0.181254	1.53093	0.224481	2.66211	119.586	1.98579e-10	3.73772	78.1134	2.1052e-10	407.004	974.928	54329.5	59609.5	48197.1	53569.2	45828.9	55531.9	100761	114854	117057	111853	106999	114209	853.77	1276.56	768.376	510.571	324.667	325.102	492.848	484.205	875.055	397.557	197.057	204.637	20995.2
M447T974_1	(+)	M447T974_1(+)			2.08711	115.251	2.67548e-08	2.3317	0.00753989	2.64593e-08	2.60258	0.406577	7.11416e-06	0.0451097	0.868977	0.0216835	1.45383	46.8582	5.62746e-08	1.95585	53.9234	5.47391e-08	446.965	974.293	17099	24114.5	22479.2	22085.8	16592.9	17085.7	38855.9	58447.3	53962.9	46562.2	41973.6	54010	353.261	331.234	366.594	409.087	357.648	397.486	371.17	483.21	420.077	448.952	437.426	388.496	12659.3
M543T974	(-)	M543T974(-)			0.934242	150.33	7.18018e-05	1.13733	0.00790634	7.25574e-05	0.954536	0.575207	0.0309189	0.0531541	1.18856	0.219658	0.758933	86.471	1.18675e-05	1.0662	72.7526	1.21037e-05	542.928	973.624	3433.79	6816.01	4290.89	4069.21	3109.26	5299.04	5300.14	7752.66	13585.4	7142.58	6201.21	6989.23	60.2543	88.9417	69.5117	44.6732	50.1996	57.7902	59.8076	50.8194	62.4786	57.3294	42.1023	39.9165	3332.19
M227T642	(+)	M227T642(+)			0.88744	0.784313	0.416108	3.39514	0.00834567	0.0105249	3.71597	0.4883	0.270082	4.34246	0.00654562	8.36473e-09	1.63397	0.38298	0.030483	2.65172	58.5094	0.14524	227.036	642.032	1098.04	196038	169754	1344.97	1061.53	1462.21	168728	192729	197893	634.951	198114	1185.19	1440.98	737.559	542.798	1768.1	651.592	1195.72	158376	173414	185361	170319	119696	160925	2304.9
M274T902	(-)	M274T902(-)			1.86959	149.852	0.00335412	2.42991	0.00862614	0.00339625	2.39286	0.273108	0.0216628	0.109313	1.29265	0.479577	1.0492	40.9259	0.00190346	1.45833	31.6605	0.00200508	274.012	902.006	2969.79	11343.2	19398.1	4928.45	10291.2	12196.6	25594.5	70043.3	29834.7	17652.5	16389.5	64306.8	432.74	400.269	659.037	125.243	97.8131	215.612	458.743	220.482	252.144	253.407	164.665	144.171	146.289
M275T902	(-)	M275T902(-)			1.24592	161.623	0.0173676	1.66655	0.00994098	0.0176912	1.59263	0.269252	0.0647037	0.108935	1.60669	0.078931	0.749462	43.5173	0.000171012	1.03529	27.085	0.000192101	275.009	902.255	2459.34	3624.29	7894.68	3550.84	5651.63	4978	4292.35	36588.6	12303.7	9875.82	5493.34	36027.8	177.355	190.397	297.92	115.819	104.825	153.329	176.796	123.429	81.0607	48.6484	115.989	101.147	228.033
M233T974_2	(-)	M233T974_2(-)			0.864081	120.277	2.84526e-10	1.04829	0.0103136	2.89364e-10	0.993862	0.484784	8.03314e-07	0.0553621	1.24049	0.37753	0.62692	58.3085	4.68296e-09	0.879399	47.0046	4.8432e-09	232.988	973.624	3200.7	3284.13	3038.4	3039.4	2208.05	3016.55	5210.81	6627.93	6783.83	6075.77	5631.31	6361.39	53.6291	88.9679	43.1712	86.4906	43.9716	62.1847	47.4594	51.1672	97.8514	49.2913	23.8544	35.4304	1290.07
M599T899	(+)	M599T899(+)			0.93197	141.712	0.000394144	1.05979	0.0103186	0.000404079	1.40319	0.147911	0.00121587	0.0714645	1.46227	0.0414774	0.38961	20.9607	2.09196e-06	0.509693	14.3343	2.67279e-06	599.055	898.741	1734.99	947.513	1600.3	1564.68	1972.25	1249.99	15940.6	15861.9	10056.8	4724.79	8517.93	6216.9	160.238	105.2	104.097	71.0541	73.6271	118.51	68.4428	58.2951	82.824	81.8861	83.0828	58.1703	110.647
M481T899_1	(-)	M481T899_1(-)			1.6944	43.3335	0.00013087	2.05433	0.0104472	0.000118019	1.49865	0.579605	0.0568735	0.148207	0.452716	0.000220633	1.33169	25.1163	0.000437455	1.88214	55.4793	0.000369357	481.023	899.487	15055.5	9287.29	9758.05	21048.9	26226.8	10305	34143.9	18792.7	10577.2	23276.5	36271.2	35117.8	176.808	302.262	400.202	242.395	210.134	320.736	551.892	545.231	837.881	591.086	501.503	622.68	323.201
M169T913	(-)	M169T913(-)			1.69825	146.285	0.018094	2.2131	0.0108516	0.0184542	2.38655	0.225163	0.0545533	0.139149	1.58743	0.22399	0.954683	32.9381	0.00224439	1.30189	20.7493	0.00255185	168.999	912.984	4764.22	4067.15	9293.97	3524.34	13955	13624.5	27241.9	25426.8	80696.2	14756.4	1376.59	69140.2	623.04	545.756	703.15	219.347	108.533	172.748	324.844	417.487	196.963	204.755	157.972	192.577	26934
M421T900	(-)	M421T900(-)			2.41884	43.6641	1.08642e-05	2.95182	0.0110061	9.76711e-06	3.34943	0.21452	7.6376e-05	0.204357	0.480569	5.61915e-08	1.15114	9.36684	9.12125e-07	1.64525	19.4911	5.19529e-07	420.993	900.19	14192.8	13226.5	10568.7	9596.44	9390.34	8659.68	46691.7	40300.5	38259.6	49740.2	50888.8	80078.1	677.115	512.931	523.945	536.286	578.244	538.882	1181.65	1010.39	1151.9	1244.81	1231.83	1186.54	608.845
M191T898	(-)	M191T898(-)	(M-H)-	Citrate	15.1687	168.291	0.000372298	18.0902	0.0114098	0.000388289	15.4531	0.584856	0.0586018	1.31704	1.92016	0.0741158	12.5642	98.4258	1.48381e-07	17.6796	51.2592	1.64011e-07	191.02	898.206	1.35613e+06	991558	1.08604e+06	1.28242e+06	1.54375e+06	973638	1.21517e+06	2.37721e+06	1.13165e+06	2.83386e+06	3.41828e+06	1.39187e+06	15448.5	35441.4	42622.4	15554.4	13857	18192.9	23851	9741.58	9819.62	5663.86	9878.13	14538.1	1488.67
M376T898	(-)	M376T898(-)			1.09599	92.1641	8.56266e-06	1.32453	0.0121422	8.65871e-06	1.53753	0.182312	5.35102e-05	0.0720873	1.11907	0.414459	0.475125	16.8026	5.87034e-05	0.664877	15.0148	6.20162e-05	376.029	898.072	2310.51	1285.52	1193.37	2069.58	2914.62	1630.27	12005.2	8722.02	6333.87	10274.3	9899.67	15316.4	109.692	112.422	118.055	160.105	131.424	127.812	167.828	97.9109	138.637	96.352	73.5127	104.454	310.135
M111T898	(-)	M111T898(-)	(M+Na-2H)-	Dihydroxyacetone	1.93824	73.2279	0.000195416	2.34458	0.0136025	0.00019537	2.37924	0.338337	0.00347093	0.126044	0.996084	0.970993	1.221	24.7757	2.7462e-08	1.72159	24.8731	2.78466e-08	111.009	898.279	13564.4	10583.6	10550.9	10029.4	10691.6	14128.8	27957.1	17139.3	24402.8	34408	44847	56806	402.473	505.995	660.702	425.273	338.351	463.343	552.571	433.884	465.477	417.402	464.109	473.688	365.275
M383T898	(-)	M383T898(-)			1.85771	20.5214	0.00188123	2.24963	0.0141461	0.00147911	2.03507	0.501002	0.0594599	0.33095	0.290298	3.91617e-07	1.40483	10.2813	1.51905e-05	2.02635	35.4162	7.88842e-06	383.046	898.426	23641.4	21502.9	13221.9	16141.9	11990.8	13968.6	18704.9	35222.4	14098.1	45502.2	63391.3	23614.3	430.454	546.776	586.708	346.409	462.193	464.227	1740.6	1572.29	1940.56	1761.04	1331.81	1425.61	563.865
M275T963	(+)	M275T963(+)			2.22882	37.5256	0.00557763	2.51665	0.0155737	0.00521358	3.08417	0.273467	0.0336298	0.129033	0.584414	0.229221	1.16806	10.262	0.0376037	1.69497	17.5595	0.0311536	275.024	963.295	3369.83	27731.4	46878.5	7268.08	2143.01	35346.9	30758.6	124716	131007	104633	20020.9	37686.9	734.835	2934.12	1533.73	828.903	417.329	540.919	1958.96	2254.41	4139.59	2190.07	593.679	823.716	32425.9
M273T905	(-)	M273T905(-)			3.39892	84.6687	0.00016439	4.20422	0.017815	0.00017279	4.18224	0.357853	0.00570027	0.251506	1.50837	0.424657	2.07797	30.2989	0.000624786	2.85987	20.0872	0.000715645	273.01	904.884	5463.23	28159.6	53672	43057	43611.7	51873.6	66848.1	98704.5	154813	92448.6	57482.2	160793	3420.8	2835.94	3322.36	543.628	509.442	610.684	1465.24	3445.28	1008.93	334.218	497.339	702.634	529.745
M425T899	(-)	M425T899(-)			1.01862	64.1192	3.4472e-05	1.23367	0.0187207	3.54152e-05	0.649905	0.77238	0.151307	0.0950078	1.20036	0.114979	0.967542	49.5244	1.19257e-08	1.35856	41.258	1.24257e-08	424.919	898.841	8292.12	7843.55	6204.12	6489.38	8021.07	5990.97	9665.81	4719.06	8525.11	8420.35	9617.73	14518.4	203.4	146.531	201.456	152.467	137.115	197.405	164.641	111.621	131.305	185.482	126.635	145.369	173.462
M129T902	(+)	M129T902(+)			1.03453	102.599	2.74923e-07	1.15222	0.0199647	3.05303e-07	1.1261	0.493889	0.00173128	0.12205	2.04837	0.0421313	0.740601	50.6728	0.000239386	1.00633	24.7382	0.000283713	129.017	901.918	8573.43	7167.69	7941.74	6211.41	2071.44	3640.8	10240.2	13627.6	11791	14193.3	14032.5	8209.54	172.324	263.937	458.896	203.419	163.867	176.893	229.357	71.0427	98.6325	56.7083	137.658	109.277	3698.82
M231T900	(+)	M231T900(+)			1.09827	75.1417	1.24112e-05	1.21894	0.0221396	1.34407e-05	1.40021	0.385504	0.00212539	0.12958	1.66361	0.0589086	0.709223	28.9674	0.00124941	0.955832	17.4124	0.00147572	230.981	899.915	2136.5	7331.85	10056.1	6019.34	2864.06	4743.32	12163.5	18879	20752.4	12026	12050.1	10123.3	238.141	318.127	544.338	261.032	264.91	277.335	330.23	172.025	128.231	107.969	272.416	133.558	11793.8
M503T901	(-)	M503T901(-)			1.53733	26.1001	0.000331383	1.8462	0.024725	0.000297739	2.02031	0.289715	0.00357683	0.0590172	0.645324	0.0165237	0.816773	7.56158	0.00071805	1.17183	11.7175	0.000488602	502.994	900.914	8492.12	2829.68	5338.21	4642.23	10320.4	5484.74	11034.7	12151.8	32215.4	24011.4	31763.3	16905.6	501.404	865.804	382.606	468.326	540.621	408.067	906.963	749.546	770.435	525.426	978.908	976.07	208.383
M443T900	(-)	M443T900(-)			0.952868	11.8947	5.92384e-07	1.18424	0.0254969	3.22564e-07	1.35916	0.226133	5.87722e-06	0.206263	0.303278	7.24129e-06	0.410564	2.68979	0.00283448	0.6328	8.86906	0.000217284	442.967	900.456	1705.05	3096.7	1894.79	1907.88	1389.05	1011.01	7144.97	10997.1	8994.49	6639.04	7140.31	7747.67	187.939	256.205	214.571	246.113	163.123	172.821	767.586	560.136	900.895	645.442	658.935	558.213	304.862
M311T901	(-)	M311T901(-)			1.23379	33.0829	0.00578142	1.49225	0.0268858	0.00566689	1.27942	0.465531	0.0873344	0.0871578	0.889459	0.225479	0.996035	15.4011	5.8273e-06	1.39482	17.3151	5.46964e-06	310.967	900.542	6550.43	7080.76	10291.4	7694.62	5709.45	11028.3	23113.2	14315	38033.6	13474.9	9906.92	5027.12	496.23	589.766	531.707	401.958	334.999	437.984	636.36	492.767	468.156	526.134	495.235	521.058	386.275
M275T925	(+)	M275T925(+)			2.88479	27.8138	0.00268732	3.24296	0.029035	0.00255876	1.77134	0.629748	0.301807	0.063192	0.807574	0.650923	2.27052	17.5157	0.0317328	3.2455	21.6893	0.0301254	275.024	925.077	4162.03	104140	182624	47481	8909.48	90899.8	93044.2	74704.3	75316.2	154627	58826.2	239341	3430.35	7818.88	4589.61	2084.94	1003.32	1277.17	6763.58	2348.12	9633.75	3468.63	1120.24	1684.16	126201
M173T899	(-)	M173T899(-)			1.73428	32.2071	0.000555136	2.06665	0.0326295	0.000561878	1.38069	0.734507	0.222239	0.19658	1.0509	0.362544	1.61101	23.6563	4.23185e-07	2.25395	22.5105	4.326e-07	173.009	899.477	17706.7	22813.3	15819.5	17975.8	27119.9	20245.2	13362.1	36967.4	18369.5	46099.9	17089.9	33774.1	940.731	975.755	1004.44	776.056	887.713	820.798	934.822	872.083	823.815	756.161	924.234	832.557	1424.34
M429T974	(-)	M429T974(-)			0.850986	37.7557	1.80132e-09	1.02515	0.0327787	1.91983e-09	1.0323	0.434396	6.65017e-07	0.106926	1.23758	0.0470218	0.579872	16.4009	1.21697e-09	0.805277	13.2524	1.41963e-09	428.983	973.624	2683.7	2871.23	2430.22	2750.69	2115.12	2766.67	5433.88	5948.73	5844.55	5997.53	7324.76	5403.05	226.818	235.582	190.509	191.125	165.951	168.49	175.698	131.747	203.696	167.167	132.896	141.035	1099.6
M634T655	(-)	M634T655(-)			1.53854	1.30524	0.461557	2.93753	0.0329785	0.000524458	2.06989	0.572405	0.200414	2.05779	0.0430448	0.0113574	0.574338	0.747126	0.582457	2.30636	17.3569	0.0524903	633.977	655.025	2549.16	1755.73	53660.9	59999.1	3045.85	80528.4	59579.8	68689.1	3658.13	79487.1	68735.6	71942.1	1499.74	1748.47	1765.14	2079.19	2467.03	2051.89	58948.1	61779.3	72756.3	73046.8	1974.1	1248.06	42432.9
M273T884	(-)	M273T884(-)			2.25752	59.9809	0.00583265	2.66259	0.0364983	0.00657984	3.51063	0.0247645	0.00612035	0.375949	2.1892	0.0480619	0.302078	1.48539	0.0072296	0.175192	0.67851	0.220022	273.038	883.993	1426.75	1527.04	954.233	1688.47	1327.04	1084.15	95279.2	37410.1	1115.39	98311.7	41096.4	50140.8	1341.05	3397.21	1302.87	1217.5	1046.03	3497.21	701.096	721.573	989.217	920.087	946.959	1112.01	1306.36
M289T898_1	(-)	M289T898_1(-)			2.40914	38.1458	0.000440319	2.92276	0.0365311	0.000476809	1.99948	0.618309	0.0839832	0.388778	1.39351	0.000892578	2.11021	23.5859	1.85532e-06	2.93499	16.9255	2.18532e-06	288.99	898.475	42996.1	37238.2	26282.4	30462.1	47814.3	29131.4	71449.8	76741.6	69158.4	6959.53	73259.5	48414.2	1876.15	2333.56	2532.85	1864.71	1931.51	2100.37	1569.35	1413.08	1422.87	1322.13	1722.5	1620.1	1503.17
M405T906	(-)	M405T906(-)			1.96299	10.7479	1.65584e-05	2.4504	0.0373471	9.74804e-06	2.58855	0.325207	0.000234635	0.39802	0.401405	3.30434e-06	1.09934	3.4953	9.35323e-06	1.62477	8.70767	1.13883e-06	404.998	905.553	10392.4	9012.92	12344.2	10356.3	15637.7	10256	22544.3	43420.5	43219.7	32463.8	23673.4	43775	1469.13	1369.79	1252.87	1428.02	1291.53	997.816	2971.56	3929.04	3370.56	3652.02	2777.95	2753.45	665.324
M175T904	(+)	M175T904(+)			2.00475	101.31	1.35128e-06	2.20777	0.0418782	1.89151e-06	1.75494	0.651793	0.0108984	0.423191	4.24269	0.00856467	1.76231	66.0332	3.80282e-07	2.29114	15.564	6.84987e-07	175.023	903.818	37402.3	25660.5	36254.6	28279.8	30606.8	21359.5	46569.4	61657.2	37939	35067.4	56219.4	38039.3	2141.1	1914.92	3143.86	2890.38	703.863	742.98	1160.89	348.996	89.77	153.435	539.236	426.966	240.367
M423T906	(+)	M423T906(+)			1.29436	13.4255	0.00319446	1.46729	0.0420716	0.00253208	1.85904	0.308295	0.0190106	0.16804	0.564831	0.0679305	0.735171	4.139	0.00452162	1.08824	7.32785	0.00163073	423.007	905.719	10930.5	12308.6	9481.96	6835.46	1342.1	6645.84	4279.3	40809.1	37580	10624	34795.4	26129.8	1022.8	1071.99	1393.31	1027.17	970.579	1002.34	2782.91	2368.73	1511.91	156.84	1953.79	2712.77	11157.9
M377T898	(-)	M377T898(-)			1.13779	14.3603	1.15998e-05	1.37061	0.0485368	9.41524e-06	1.49229	0.309998	0.000211452	0.0233821	0.697003	0.0212953	0.612716	4.45166	0.000104275	0.873001	6.38687	4.73092e-05	377.012	898.376	4267.48	2486.57	2984.29	3170.52	5386.01	3012.42	15879.9	9191.45	6908.86	10696.7	12033.4	14023.2	595.122	483.203	501.081	496.993	520.897	738.815	1012.29	486.557	982.317	830.227	702.716	772.256	508.064
M409T900	(-)	M409T900(-)			1.11936	18.1733	0.000151868	1.37013	0.0548417	0.000152046	1.04276	0.635194	0.0535966	0.145956	0.996654	0.969307	0.962889	11.5436	1.91894e-07	1.35076	11.5823	1.98866e-07	408.945	899.688	6929.19	4992.22	8241	8245.4	7438.12	8512.96	14246.7	7143.88	11459.1	15201.7	16528.4	5255.35	653.794	720.397	833.438	573.704	572.955	475.59	695.042	596.784	673.176	659.861	598.456	619.416	506.317
M193T908	(+)	M193T908(+)	(M+H)+	Citrate	1.95131	80.2603	1.6626e-05	2.14034	0.0661519	2.79057e-05	0.654631	0.915018	0.642588	0.555709	5.30937	0.00162279	2.02736	73.4397	2.44332e-05	2.60249	13.8321	4.27882e-05	193.034	907.701	52187.2	52882.8	49014.6	18837.3	43928.8	31330.7	21743.1	43432.2	62930.2	50153.8	38899.1	54072.7	2656.97	4667.87	4323.41	3171.89	1121.15	2001.17	293.891	945.052	498.305	385.94	313.311	942.895	26189.7
M191T964	(-)	M191T964(-)			8.2606	21.933	0.00196221	9.67269	0.066376	0.00225542	4.69809	0.769001	0.389655	1.75354	1.45583	0.295408	7.87686	16.8665	0.000103521	10.8993	11.5855	0.000127589	191.02	964.454	722978	589033	574929	675704	211754	377334	1.14782e+06	380793	370412	274238	1.02045e+06	904763	60780	72449.3	20259	49710.3	32236.9	36605	16355.7	44626.9	67933.9	44027.9	6506.1	7412.99	205454
M201T905	(-)	M201T905(-)			1.68033	12.071	0.00740624	2.11194	0.0736493	0.00702381	1.59524	0.548012	0.150583	0.118919	0.889021	0.691227	1.35534	6.61506	0.000785581	1.85733	7.44083	0.000706052	201.026	905.234	6597.33	18924.6	29810.5	17520.7	14081	17416.1	16643.2	70279.8	21138.7	11636.7	33487.4	37230	3737.41	2525.11	4129.17	1174.3	1180.2	1277.79	2817.78	4261.04	1942.78	3555.98	1373.77	1823.29	27262.2
M210T964	(+)	M210T964(+)			2.48236	21.1301	0.00282766	2.78905	0.0756206	0.00342048	1.90441	0.691828	0.299138	0.636687	1.59787	0.0320687	2.30324	14.6184	0.001141	3.01746	9.14867	0.00155383	210.06	964.314	106039	80236.6	68234.8	74478.8	29393.3	21718.2	16505.6	119631	114622	110570	33004.3	155082	9111.93	8910.96	6523.88	7098.68	4709.02	5192.66	4004.57	5114.33	6495.39	5773.8	2368.62	2244.87	19476
M366T564	(+)	M366T564(+)			1.02432	7.05948	0.0569877	1.25136	0.0826879	0.0429756	1.81519	0.0211932	0.0329431	0.13567	0.583733	0.284015	0.303726	0.149613	0.0421252	0.378618	0.256304	0.00021568	366.166	564.042	162.787	677.303	214.121	443.832	326.943	33.6671	38210.6	168.537	16587.6	19810.3	12570.5	352.769	1076.89	711.076	1532.68	1565.44	1223.52	1142.15	1203.39	1519.19	3215.76	5269.32	547.741	667.663	1935.84
M140T974	(+)	M140T974(+)			1.07993	9.50238	2.41023e-06	1.20664	0.0833201	1.43517e-06	1.26413	0.473405	0.000713371	0.0159556	0.791739	0.389469	0.75753	4.49848	0.000236274	1.02884	5.68177	8.69631e-05	140.001	974.066	4958.73	10439.8	8014.48	6475.59	4401.71	6938.23	11563.3	15436.3	17132.8	11911.2	11877	19168.8	1397.94	1424.26	1110.01	1050.52	1101.94	1171.62	788.215	1994.69	2407.37	2465.13	687.095	822.502	13831.7
M387T898_1	(-)	M387T898_1(-)			1.30571	15.5208	0.00706991	1.54991	0.0841337	0.00796799	0.645434	0.92084	0.792263	0.321863	1.30583	4.18109e-05	1.42522	14.2922	3.58203e-06	1.98161	10.9449	4.40355e-06	386.972	898.279	17056.4	12678.2	10791	21987.5	18563.8	18269.3	8435.05	10954.7	7642.88	14847.4	28698.7	37307.7	1530.08	1559.53	1442.81	1503.69	1477.64	1563.14	1237.27	1060.95	1104.41	1035.38	1170.56	1342.5	925.286
M217T974	(-)	M217T974(-)			2.3653	9.22613	0.00150287	2.91136	0.0871053	0.00121708	2.70583	0.493548	0.0402155	0.350521	0.803645	0.433154	1.77224	4.55354	0.000276962	2.44897	5.66611	0.000108494	217.003	973.624	22985.9	44259.8	30564.1	24333.7	17452.8	32795.8	35669.9	79644.5	107797	43562.8	36585.8	46031.3	5569.34	6426.02	4432.13	4763.51	4038.24	5195.91	3127.69	7948.89	9801.64	10758.6	2864	3358.19	173746
M200T974	(+)	M200T974(+)			0.902374	9.28135	1.71582e-06	1.00715	0.0874751	1.00132e-06	1.01426	0.49304	0.00232813	0.0229365	0.811886	0.430257	0.624001	4.57607	0.00208431	0.844743	5.63635	0.00117692	200.022	974.263	3565.51	9201.07	5739.62	4496.36	2889.36	4274.4	7593.69	11933.1	12373.8	8061.76	9197.82	12024.2	1030.2	1048.17	834.587	823.209	768.03	847.911	557.372	1363.78	1654.47	1860.31	448.348	707.907	9466.51
M159T974	(+)	M159T974(+)			1.49124	8.76839	0.00019194	1.66545	0.0907039	0.000140034	1.47305	0.640889	0.137573	0.0327648	0.795327	0.401265	1.1911	5.61956	0.0092986	1.65486	7.06572	0.00681728	158.996	974.094	11682	21985.2	42762.9	15358	10484.7	14793.4	23022.2	41555.6	48184.3	23813.3	22574.5	23512.6	3141.36	3357.45	2631.52	2548.07	2392.9	2496.9	1721.43	4401.7	5321.69	5841.86	1452.9	2092.36	36079.4
M426T975_1	(+)	M426T975_1(+)			1.04513	11.6758	4.27001e-06	1.14792	0.0978722	4.90262e-06	1.29509	0.406126	0.000198868	0.179322	1.14274	0.379793	0.693584	4.74186	1.35091e-07	0.888664	4.14956	2.64744e-07	426.045	974.981	5091.61	5923.46	5432.3	6410.67	4734.62	4413.4	15529.8	15713.5	12471.5	8937.18	9687.77	16468.5	1381.1	1084.94	1138.36	1069.26	1110.39	1929.07	796.812	1469.49	1417.93	1010.9	959.401	1095.15	4361.55
M485T899_1	(-)	M485T899_1(-)			0.955643	11.8924	0.000638054	1.13057	0.0992595	0.000709082	0.339998	0.942069	0.83277	0.201548	1.18044	0.384462	0.959743	11.2035	0.00118188	1.3202	9.49097	0.00131789	484.949	898.729	11441.8	5998.14	4589.68	8525.76	15679.1	5394.03	12043.3	6450.77	3405.79	6579.1	13049.1	13275.1	884.197	971.702	1218.63	703.196	783.59	878.427	1239.75	910.572	607.156	279.125	666.069	905.566	374.373
M1073T868	(-)	M1073T868(-)			0.831916	3.54567	1.564e-08	1.06079	0.101694	3.66984e-10	0.981533	0.554813	2.44061e-06	0.316408	0.360574	5.17344e-05	0.583658	1.96719	3.40828e-05	0.918081	5.45571	4.38294e-08	1073.14	867.828	2853.28	4159.58	3988.21	4083.56	3625.27	3982.09	7139.82	7185.8	6556.84	6847.32	5743.93	7426.52	728.716	852.518	442.977	872.536	607.118	655.446	1832.69	2207.11	2439.25	1685.45	1269.32	2101.43	1609.86
M219T974	(+)	M219T974(+)			1.17892	7.81362	9.02472e-05	1.32781	0.101734	5.98303e-05	0.973301	0.658787	0.0725213	0.0294047	0.794909	0.380622	1.00239	5.14752	0.000536604	1.36918	6.4756	0.00028625	219.017	974.327	7779.42	14326	13160.7	19434.1	6995.38	10910.2	17005	13759.5	29900.8	19999.1	15752.2	13794.6	2106.1	2164.83	1668.59	1787.95	1599.67	1885.06	1197.22	2847.52	3471.05	4034.15	1109.83	1445.25	50302.7
M99T974	(+)	M99T974(+)			1.12067	7.63728	1.18342e-05	1.25016	0.105837	7.5099e-06	0.888763	0.646113	0.122647	0.039075	0.808309	0.319146	0.843082	4.93455	0.0181115	1.13522	6.10479	0.0137359	98.9742	974.066	6287.65	24942.8	10325.9	8342	5678.96	7704.77	14166.1	21339.2	22136.2	13483.3	14235.3	12582.7	1979.46	1904.56	1578.86	1542.36	1683.76	1676.98	1301.56	2462.91	3036.23	3363.16	1265.54	1394.89	17738.6
M175T973	(-)	M175T973(-)			1.08747	7.54828	0.000536183	1.34602	0.111232	0.000411151	1.18883	0.531029	0.0277237	0.180122	0.839609	0.474866	0.829733	4.00835	0.000159378	1.13301	4.77407	5.45166e-05	174.993	972.797	7547.24	7990.53	8080.43	4962.82	3507.97	6584.4	8773.11	13167.1	20820.8	8023.39	7670.45	14372.4	1414.79	1771.64	1152.65	1324.85	1073.77	1363.02	849.586	2038.64	2437.16	2530.96	834.099	957.751	22061.1
M98T374	(-)	M98T374(-)			0.734902	1.01956	0.928486	1.62339	0.111345	0.000178832	1.27055	0.627618	0.125966	1.21306	0.113523	0.000113944	0.333645	0.639896	0.131789	1.46079	5.63671	0.00999067	98.0247	373.967	18614.6	2970.13	3264.18	17441	15368.6	8963.46	24759.8	20640.9	8769.81	21026	20999.4	9954.62	2271.57	1516	2060.19	1760.19	3039.4	1171.94	13265.8	13043.3	13166	19324.4	28779.1	16535.1	14350
M191T922	(-)	M191T922(-)			8.70447	14.9541	0.00298951	10.1937	0.111647	0.00410583	3.12436	1.04027	0.899315	2.45625	1.66957	0.0523515	9.86835	15.5563	0.00060139	13.2389	9.31756	0.000861438	191.02	922.5	1.04017e+06	1.18501e+06	1.17387e+06	1.04186e+06	422904	281954	1.03897e+06	236493	728669	314165	1.19596e+06	1.4323e+06	80956.3	137317	103973	123897	56448.2	49673.9	60930.6	67093.5	78167.5	63817.9	25966.9	34806.7	615710
M159T899	(+)	M159T899(+)			1.45585	7.58464	0.000234123	1.63347	0.114412	0.000168387	1.31598	0.651001	0.0958405	0.0875269	0.867777	0.6126	1.24552	4.93761	0.00135869	1.69767	5.68995	0.000820572	158.995	898.897	13870.9	29215.6	29912.8	16848.5	9778.68	16722.7	15913.6	30688.2	47119.8	22081.3	26128.3	36792.2	3993.99	3753.72	3388.26	2921.94	3066.4	3323.87	2265.61	4796.71	6122.06	6984.75	934.441	2460.31	31495.1
M763T753_1	(+)	M763T753_1(+)			2.84501	11.1424	0.0206552	3.03773	0.116932	0.0238873	3.70425	0.399626	0.101329	0.775797	1.3029	0.212958	2.29676	4.45279	1.45784e-06	2.84795	3.41761	8.75113e-06	763.119	752.943	57627.2	61515.4	74558.8	66692.3	53339.7	43978.5	14314.1	370306	83584.5	116370	135048	175494	13271.3	11845.8	11097.7	27140.6	18332.7	22979.3	14169	17335.6	15243.9	15050.9	11263.3	7271.71	13744.4
M485T910	(-)	M485T910(-)			0.817272	6.19928	1.33502e-05	1.00833	0.11718	3.04379e-06	1.20112	0.208313	1.16524e-05	0.0702165	0.726431	0.41081	0.242968	1.29139	0.440526	0.362675	1.77772	0.0206566	484.983	910.247	1315.74	1262.64	2247.23	859.704	1223.22	1063.74	5841.96	7742.58	7672.28	5095	4385.57	7533.22	1034.24	873.577	762.633	704.611	451.425	658.063	1476.31	2417.45	740.308	526.866	405.216	607.246	1712.01
M140T898	(+)	M140T898(+)			0.979602	6.78717	0.000625149	1.08242	0.118502	0.000443592	0.615156	0.732292	0.278156	0.0402117	0.80429	0.344493	0.871463	4.97019	0.00453452	1.19597	6.1796	0.00306048	140.001	898.212	6048.31	18066.2	14914.5	6597.08	4903.54	9996.74	12303.1	18191.8	15573.8	8247.29	6681.84	21655.6	1760.92	1864.65	1694.11	1526.38	1387.66	1560.84	1224.38	2425.16	2882.47	3279.36	927.435	1439.09	15354.2
M170T81	(-)	M170T81(-)			1.37212	6.45994	1.42466e-05	1.64571	0.119068	8.21697e-06	1.67444	0.444184	0.0012785	0.0384776	0.769175	0.29952	0.835941	2.8694	0.00321272	1.1727	3.73049	0.00110128	169.959	80.5225	5732.67	9745.86	2876.93	8575.58	9195.34	11145.8	17225.5	14093.3	18496.9	26379.1	14819.9	15410.1	2278.59	2703.47	2662.35	2641.65	1404.17	981.613	1491.75	4846.7	3158.03	2331.17	2889.22	1757.7	5192.62
M210T910	(+)	M210T910(+)			2.34655	23.5496	0.000702178	2.49882	0.121146	0.00131615	1.67852	1.26267	0.262611	0.854338	2.85294	0.00449677	3.03412	29.7354	2.15557e-07	3.91224	10.4227	4.57824e-07	210.06	910.333	112884	76854.5	99629.9	95655.6	88505.7	64888.7	72660	37525.2	46807.3	110457	43737.4	115227	10334.9	12257	11252.6	8578.67	4239.72	4995.21	2748.68	2273.52	6522.52	2507.9	2156.13	1898.23	43766.5
M219T900	(+)	M219T900(+)			1.01202	6.77553	0.0059471	1.12571	0.12191	0.00478112	1.02926	0.619946	0.178166	0.0350273	0.826007	0.427012	0.908674	4.20046	0.00100158	1.23413	5.08526	0.000501875	219.017	899.507	11569	15866.7	14740.1	7381.02	5750.4	8293.12	10936.5	25872.7	33815.1	10515.8	10744.2	10705.8	2463.74	2345.98	2152.58	1802.14	1778.4	1963.94	1529.55	3029.06	3608.23	4224.43	1174	1576	16471.8
M145T730	(-)	M145T730(-)	(M-H)-	alpha-ketoglutarate	0.915219	9.3156	1.38884e-06	1.08393	0.122906	1.73026e-06	0.813158	0.686241	0.0158162	0.198689	1.14494	0.338784	0.77002	6.39275	3.98858e-06	1.04807	5.58348	5.66867e-06	145.014	729.537	6342.59	5489.92	3582.36	4143.83	6509.03	4979.78	6516.42	7033.81	10453.9	7912.29	7559.71	5766.72	831.486	1330.33	1082.53	761.127	880.641	674.483	917.358	704.684	572.813	764.071	939.057	958.691	2154.66
M339T83_2	(-)	M339T83_2(-)			0.885668	5.39727	0.000218889	1.05194	0.129753	0.000137613	0.870848	0.523953	0.0828746	0.0920761	0.700313	0.175653	0.477825	2.82792	0.12634	0.727532	4.03808	0.081878	339.254	82.58	2546.14	1243.2	8261.32	8259.68	1050.32	1142.52	2313.16	8116.88	8091.64	9212.29	8454.63	6760.21	598.704	1876.98	1124.11	818.067	434.783	720.093	1402.08	835.025	1805.94	876.209	1263.37	1774.88	2801.87
M588T945	(-)	M588T945(-)			0.955447	10.8479	4.50637e-06	1.10726	0.132369	8.841e-06	1.18908	0.389073	0.000254122	0.201569	1.43593	0.464268	0.569162	4.22064	0.000858546	0.68795	2.93931	0.00372737	587.978	945.425	1535.59	2326.87	4589.73	3497.89	3535.06	3126.38	11636.2	7349.52	6381.53	8033.73	6865.22	7569.31	2168.92	682.079	2018.2	472.908	441.85	547.984	1066.42	1785.87	120.965	80.4503	598.056	757.876	75.2072
M764T753_1	(+)	M764T753_1(+)			2.18722	7.00461	0.0145851	2.40806	0.140774	0.014442	2.75056	0.456218	0.0953059	0.353873	0.986066	0.937827	1.69332	3.19563	0.000235813	2.13705	3.24079	0.000241972	763.788	753.387	35931	43011.5	44597.8	42789.7	42985.5	16364.7	11304.6	152140	141793	100265	61345	27828.3	7392.18	10877.6	18578.2	11735.2	10758	10296.2	14077.6	15094.5	13735.6	12057.3	9469.25	6187.13	11506.5
M324T66	(+)	M324T66(+)			0.830809	1.71722	0.409671	1.43362	0.146039	0.046873	1.44564	0.422603	0.201014	0.854218	0.250781	0.185881	0.0892872	0.725702	0.667501	0.975987	2.89376	0.179322	324.254	66.0575	3649.03	37725.8	25891.3	4267.07	4765.76	3930.94	10261.6	48944.1	2342.26	70637.4	52307	5354.57	3819.74	4294.1	7022.98	3988.23	2867.1	5732.96	5300.15	2804.62	41306.1	3501.09	55686.4	1956.44	4575.52
M426T974	(-)	M426T974(-)			1.02235	4.77793	0.00127022	1.25661	0.147057	0.00062852	1.38348	0.354206	0.00435213	0.186732	0.702629	0.147514	0.57055	1.69237	0.0120925	0.803254	2.40863	2.37809e-05	425.977	973.624	3801.79	5017.47	4197.42	4257.56	2733.51	3942.48	7274.43	12394	20331.6	10299.4	7770.04	9547.21	1996.84	1663.41	1364.41	1639.24	1551.67	1727.94	1468.72	2606.63	3484.98	3739.74	1450.52	1401.27	1173.23
M186T896	(+)	M186T896(+)	(M+H)+	3-Phosphoserine	1.8349	0.368954	7.0559e-05	1.82682	0.163214	3.71951e-06	2.50582	0.23113	6.4658e-06	3.20471	0.0602184	1.30592e-06	2.63567	0.0852762	1.62742e-06	0.608922	1.41612	0.0195362	186.015	895.994	9230.69	9132.3	7904.13	6777.24	7902.46	8437.1	37539.2	30665.4	33568.1	28367	33332	50191.3	4903.59	5657.29	9617.49	5592.44	4498.4	4603.59	117411	104496	117325	99785	70637.4	69450.6	27159.3
M184T897	(-)	M184T897(-)	(M-H)-	3-Phosphoserine	2.04548	0.316409	1.00429e-05	2.54786	0.170909	4.47236e-08	3.04593	0.28279	3.43791e-07	3.7561	0.0540773	4.23347e-07	3.11622	0.0894774	6.2488e-07	1.18013	1.65462	0.000690342	184.002	896.56	9032.02	14496.2	9423.4	11579.7	14026.7	13159.9	45177	36911.5	40675.8	42686.7	36188.9	51968.2	6380.14	7321.39	7875.7	7038.83	7027.02	7700.95	133640	134848	171625	153182	100311	107914	28853.4
M192T927	(-)	M192T927(-)			1.97198	8.9164	8.83757e-05	2.28399	0.184369	0.000200301	1.7691	0.684767	0.101746	0.658261	1.64391	0.126976	1.63704	6.10565	0.000381221	2.06948	3.71411	0.00124297	192.023	926.663	26780.6	23338.8	18544.7	13449.7	41579.5	27399.1	43302.9	29559.3	26844.3	48599.2	51112.7	21229.5	6292.47	11279.3	4317	10082	5638.15	3071.64	4899.12	3406.94	7169.47	5702	1662.32	1906.45	38877.3
M779T86_1	(-)	M779T86_1(-)			1.37718	3.46871	0.0478662	1.70809	0.186781	0.026374	1.11992	0.57685	0.280527	0.186834	0.647891	0.462036	0.92675	2.00092	0.256774	1.3486	3.08837	0.128708	779.482	86.389	4091.7	3054.9	21271.5	38365.6	33017.5	3486.64	41275	40433.3	1712.62	1867.01	48190	45577	3208.94	1993.59	3922.79	2525.1	3136.99	18656.7	18447.7	4781.07	17435.6	3704.33	3668.94	3582.32	15108.2
M763T753_2	(+)	M763T753_2(+)			2.12597	7.28678	0.0288679	2.16887	0.188533	0.0371587	2.30756	0.583224	0.254982	0.929122	1.3738	0.0620423	2.08044	4.24982	0.000141686	2.54058	3.09348	0.000277186	763.453	753.112	41190.4	45225.3	48958	83312.5	43002.6	51664.7	12380.1	227436	49558.5	61830.3	87558.5	98515.5	20155.2	14510.3	17441.3	16434.4	18213.5	14540	13613.7	12626.9	9013.29	21052.5	10200	7226.97	15719.3
M483T961	(-)	M483T961(-)	(M-H)-	Uridine 5'-triphosphate (UTP)	1.43957	4.09177	0.000270129	1.73007	0.189351	0.000151943	1.89892	0.371546	0.00106811	0.202492	0.774781	0.0502087	0.763969	1.52028	0.00132651	1.0552	1.96221	4.56076e-05	482.961	961.303	8071.63	7826.44	9338.74	7197.44	9440.2	6553.92	29318.7	17911.4	16168.5	17667.4	16648.3	32628.3	3544.72	4636.48	4121.48	5499.91	3570.58	3307.38	6172.72	4355.87	5090.7	3892.89	6162.86	6179.83	4031.81
M199T70	(+)	M199T70(+)			2.62996	2.6004	0.0153388	3.32472	0.196466	0.00327229	4.66393	0.232284	0.00450434	1.33764	0.51089	0.0041805	0.612173	0.604033	0.0219581	0.992735	1.18232	0.490884	199.179	70.284	38392	31933	5624.72	38001.4	40272.4	35138.1	171383	65640.1	178328	232734	104501	62627.4	26643	27886.9	27198	37859	7417.61	33157	54889	71387.3	29959.3	56747.5	51096.1	49416	283390
M403T719	(-)	M403T719(-)			0.819343	3.26661	8.95093e-06	1.02235	0.198967	5.31383e-08	1.11035	0.415439	1.14648e-06	0.169713	0.649947	0.132009	0.444798	1.35708	0.128029	0.660989	2.08798	6.30015e-07	403.183	718.71	2513.15	3122.49	3014.76	3011.1	2948.66	2576.77	6295.39	7717.48	6678.02	6136.77	6205.15	8337.71	1543.34	1706.15	1234.72	1347.16	1158.73	1241.26	2667.68	1885.78	3517.91	2823.5	959.232	810.569	3268.35
M538T871	(+)	M538T871(+)			3.98967	1.66615	0.000188123	5.48768	0.202103	2.56454e-08	5.14735	0.638407	5.07219e-05	3.59525	0.336733	7.70189e-06	2.48616	1.06368	0.459591	5.38106	3.15883	1.27739e-10	538.082	870.828	202605	210345	226726	222029	196052	199171	301830	325771	317570	314152	299670	409858	71076.2	67999.4	63288.3	69956.3	61450.7	64138.6	201810	232702	232700	211916	141007	161541	205958
M531T925	(-)	M531T925(-)			0.847976	2.36962	9.04438e-07	1.09245	0.20395	3.60062e-11	0.485006	0.872536	0.450826	0.293796	0.483283	0.00146594	0.703161	2.06758	0.0230174	1.10664	4.27819	0.00198001	531.03	925.231	999.485	8026.43	10114.4	6930.27	6992.6	8248.38	7299.69	8367.7	8017.21	8062.11	7347.46	8252.34	1872.32	1892.76	1442.08	1518.83	1379.04	1551.28	5052.93	3272.87	3179.58	3513.93	2445.15	2516.21	4295.2
M149T157	(-)	M149T157(-)			0.683533	1.63716	0.237954	1.06702	0.206042	0.00110266	1.0478	0.464711	0.021929	0.368432	0.337323	0.150662	0.272579	0.760804	0.607314	0.674098	2.25542	0.0302013	148.993	156.542	1026.19	2449.46	6436.47	5791.54	5020.31	3684.55	6576.94	5893.95	8122.91	7486.8	16043.2	8400.27	1520.72	2501.96	658.591	1503.98	2591.23	2045.7	12658.7	1436.1	12297.7	2018.66	1970.44	1700.88	12884.5
M536T868	(-)	M536T868(-)			6.70133	1.78541	1.97606e-05	9.10075	0.20987	3.43005e-09	7.4435	0.697852	8.46386e-05	4.10907	0.374703	8.37462e-06	5.0211	1.24595	0.0170836	8.72345	3.32517	3.0332e-09	536.068	867.692	326196	404123	382288	400195	383372	422894	561617	527389	531759	557597	490338	654453	115113	123693	107684	124930	103852	122157	263678	340305	401807	324169	253335	277987	281190
M1144T753	(+)	M1144T753(+)			1.44358	4.3544	0.0255108	1.55934	0.213262	0.0230227	2.07083	0.412247	0.0819419	0.307178	0.928629	0.778002	0.862179	1.79509	0.0910008	0.980779	1.93305	0.0657239	1144.17	753.227	20163.1	23034.8	25599.2	1650.6	21096.8	11319.5	6286.57	77732.7	75665.7	29379	41799.5	18656.7	15575	5854.57	9656.65	5912.16	10537.8	5677.14	9239.92	12540.3	7181.48	16429.6	6939.52	4972.25	8203.87
M171T74	(+)	M171T74(+)			3.3497	2.53312	0.0246364	4.22966	0.213667	0.00629048	5.96796	0.240779	0.00775748	1.61328	0.541244	0.0051376	0.834024	0.609923	0.0150906	1.15093	1.12689	0.594692	171.148	74.491	69743	61243.8	14296	62448.8	63991.2	62590.1	295839	103997	301607	417374	176017	93626.7	53178.2	49258.6	56403.7	67649.3	12724.8	57454	97030.8	118911	52189.5	94495.7	93024.3	92471.5	538956
M268T868_1	(-)	M268T868_1(-)			1.23214	1.6094	0.000238721	1.71177	0.224624	3.51824e-08	1.31471	0.736868	0.00258136	0.838974	0.36151	6.20572e-06	0.943214	1.18591	0.0908794	1.69533	3.28044	3.21799e-07	267.531	867.958	11781.4	17024.1	12918.5	16033.4	14817.4	16347.4	20439.6	20760	16974.8	21869.2	17327.2	23305.1	4339.58	5080.52	3846.63	4886.33	4229.05	4724.64	11352.2	12584.8	16053.5	13574.6	9437.86	11979	11454.9
M678T853	(-)	M678T853(-)			0.881115	0.629973	2.96695e-05	3.31358	0.226643	2.55161e-08	4.26583	0.204563	2.36595e-08	3.29674	0.142779	1.39883e-09	2.8703	0.128869	1.34411e-09	0.236178	0.902578	0.108773	678.096	852.893	12444.1	15447.4	17522.7	17338.4	13257.3	16032.3	68860.4	64501.6	70586.5	80586.6	75700	89709.9	16095.3	16228.1	16986.7	16446.2	18541.3	17679.4	122591	116974	102345	115255	118025	139040	51535.1
M339T853_2	(-)	M339T853_2(-)			0.342949	0.557652	4.16787e-05	1.35736	0.226933	8.05392e-06	1.7374	0.205147	6.79192e-06	1.48444	0.12655	5.83019e-10	1.29218	0.114401	5.92844e-10	0.0736067	0.903996	0.172176	339.045	853.092	2033.18	2771.05	3095.78	3126.56	2308.44	2733.86	11650.3	13144	8649.11	14223	13040.2	17622	2808.57	2684.87	3011.12	2957.49	3112.92	3200.38	22822.9	23246.5	20298.5	23726.6	23258.4	27108.5	11105.7
M215T924	(+)	M215T924(+)			1.25045	13.9033	0.000502695	1.25195	0.227193	0.00215551	0.228378	0.913441	0.743036	0.642519	3.15874	0.00489153	1.28411	12.6999	0.000857836	1.52364	4.02055	0.00395583	215.016	924.159	13306.6	32368.9	23610.4	23250.1	11362.3	8965.03	16044.6	10999.5	11299.6	28623.7	33167.9	23423.2	5186.48	7799.91	5147.89	5441.95	1825.71	2669.68	2009.73	1609.32	1768.49	1402.05	1053.62	1043.76	13952.5
M680T857	(+)	M680T857(+)			1.11918	0.585687	1.31334e-05	2.12438	0.227905	3.1174e-07	3.12039	0.199977	2.19228e-07	2.94401	0.133481	4.18493e-10	2.48944	0.117124	3.41414e-10	0.396445	0.877458	0.0132496	680.108	856.903	9826.1	10788	10789	10835.5	8975.28	10578.1	45716.2	48512	48445.1	47523	51106.3	67693.4	12979.5	12374.6	10661.5	11148.6	11090.8	12166.6	99894.4	95729.6	81372.1	83475.3	84734.9	82372.1	49454.7
M700T853	(-)	M700T853(-)			0.45992	0.769411	0.055848	1.22324	0.228272	2.72715e-06	1.53506	0.235661	3.1386e-06	1.05412	0.175635	2.38889e-06	0.894072	0.181321	2.61796e-06	0.277118	1.03237	0.535745	700.077	853.092	2192.9	2468.17	2562.79	2836.3	2128.2	2575.93	9114.71	10810	7581.73	10213.8	11137.4	13792.7	2222.47	2234.1	2445.24	2482.8	2542.2	2374.51	12506.5	11582.2	11435.6	12812.6	19099.7	13989.9	5796.37
M322T66	(+)	M322T66(+)			1.0344	6.18389	3.69877e-06	1.092	0.228755	6.09995e-05	1.40521	0.365994	0.000536495	0.303286	1.4146	0.419232	0.508264	2.26327	0.0537577	0.418114	1.59994	0.272125	322.235	65.987	4514.18	2193.76	9731.61	5980.65	6240.22	1400.71	17688.4	13615.6	14974.3	14862.7	12077.7	8916.87	2173.72	1248.26	2299.54	2501.86	8251.39	2314.17	1716.77	2075.65	1233.05	2246.16	3592.93	2417.62	8383.73
M558T868	(-)	M558T868(-)			1.79762	1.79099	4.7946e-05	2.42685	0.232968	4.0253e-08	1.99592	0.697098	0.000602355	1.03542	0.417242	1.08234e-05	1.34816	1.24849	0.0238081	2.29854	2.99225	9.47035e-08	558.05	867.958	22991.2	31339.7	26210.3	28463.7	27744.3	31979.3	40058.4	40772.8	37508.3	36890.8	36685	50129	9589.83	9429.76	8226.81	9729	9267.99	10145.2	21683.6	21982.2	29497	23523.8	17679.6	20779.8	19603.9
M339T853_1	(-)	M339T853_1(-)			0.68681	0.547244	3.39687e-05	2.71594	0.233964	6.04157e-06	3.4935	0.205636	4.66796e-06	2.99992	0.128036	1.47162e-09	2.61982	0.112533	1.36554e-09	0.0741736	0.878919	0.0744209	338.544	853.08	8356.22	11423.7	12366.9	11838.3	9187.83	11701.7	48502.6	52629.3	34577.2	56066	53932.1	69776	11836.2	11075.3	12383.3	12140.8	13462.7	12913.5	96969.5	93162.3	82447.5	98682.9	92703.2	112529	44676.2
M560T871	(+)	M560T871(+)			1.05973	1.73891	5.60902e-05	1.40646	0.235728	1.16005e-08	1.32464	0.656744	2.49833e-05	0.832447	0.409909	3.87647e-05	0.716693	1.14202	0.13334	1.3861	2.78603	3.8097e-09	560.064	870.684	14289.5	14796.6	15915.6	14960.4	13207.7	15625	18731.1	22863.9	22642.2	21455.4	23531.9	25980.2	5895.61	5250.34	3854.2	5821.01	5639.4	5410.96	11977.4	16206.1	14988.3	14299.6	10074.7	10206.6	14796.6
M404T933	(+)	M404T933(+)	(M+H)+	Cytidine 5'-diphosphate (CDP)	1.16059	5.6979	6.73219e-05	1.24282	0.235839	0.000128987	1.26324	0.557667	0.00694383	0.439484	1.34379	0.0335262	0.876544	3.17753	2.09846e-06	1.02256	2.36461	1.38426e-05	404.024	933.417	12197.4	9176.06	9520.19	10317.6	9922.92	7433.03	25112.9	13286.5	11501.2	15533.9	16729.7	22857.5	5181.96	4345.85	4791.52	3290.73	3108.99	4049.22	3956	2977.22	2387.41	2303.48	3176.28	3631.24	5497.21
M289T921	(-)	M289T921(-)			1.06078	13.8277	0.0030158	1.15966	0.240161	0.0102882	0.400993	1.14978	0.628127	0.553782	3.32088	0.000819428	1.26791	15.8988	0.000145365	1.60751	4.78752	0.000606898	288.992	920.724	7591.05	19036.4	19042.1	15502.8	13152.1	7315.3	8775.08	11646.5	2279	13191.1	11602.6	23510.4	2929.94	3973.79	4022.22	2586.95	1548.04	1991.65	871.191	1018.24	1122.46	729.79	626.808	766.461	60297
M706T82	(-)	M706T82(-)			1.27109	3.25069	0.00260372	1.50337	0.24624	0.000962414	1.36872	0.514802	0.0465428	0.151563	0.800451	0.383657	0.697674	1.67346	0.206321	1.0729	2.09065	0.0863426	705.506	82.01	22408.6	7472.82	4934.36	6856.94	6247.8	10699.2	27317.1	29530.5	11469	14460	16566.6	14525	6005.31	5464.24	5026.77	4467.71	3277	3797.93	3780	4276.81	10894.3	7904.12	4835.72	3338	6035.78
M422T910	(+)	M422T910(+)	(M+NH4)+	Uridine 5'-diphosphate (UDP)	1.30032	1.79627	0.000322405	1.71015	0.255999	4.98595e-07	2.05468	0.445134	8.79951e-06	0.885153	0.459844	0.000291674	0.12005	0.799583	0.0795266	1.12001	1.73881	3.46201e-05	422.035	909.902	17805	14209.1	16028.2	15480.2	12883	13835.1	38484.2	30981.3	28407.9	29048.4	34483.2	41321.8	10136.2	8839.57	10137.6	8432.8	6924.14	7427.61	22842.7	23968.2	16845.9	13208.3	15091.1	20903.5	13399.1
M764T781	(+)	M764T781(+)			1.26831	4.36065	0.0101358	1.39714	0.26633	0.0130999	1.19735	0.699374	0.373794	0.430361	1.16137	0.421426	1.01115	3.04972	0.0549996	1.30429	2.62596	0.0731554	764.456	780.986	7151.08	22032.8	556.25	15835	38750.6	31842.7	5823.11	13901.4	47897.9	43679	29743.3	25058.8	9361.42	3306.59	7522.36	7928.49	7877.72	8241.85	7468.5	6532.88	9365.15	6796.77	4675.23	3252.95	5031.45
M307T894	(+)	M307T894(+)			0.85961	2.18587	1.88166e-06	1.03112	0.266555	5.78204e-08	1.28995	0.439636	2.17705e-07	0.352213	0.582656	0.0042551	0.275926	0.960989	0.704236	0.634533	1.64933	0.00179383	307.113	893.998	5731.14	6213.26	6558.14	5009.32	4662.83	5318.16	12352.2	12434.5	12446.1	11030.9	13225.9	14693.5	5434.02	2699.39	3440.13	2637.65	2832.32	3263.49	7644.32	6034.45	3883.7	5474.61	6239.49	5575.91	5347.6
M185T896	(-)	M185T896(-)	(M-H)-	DL-2-Phosphoglycerate	1.84255	2.55473	1.30475e-05	2.24434	0.285482	7.92151e-08	2.51322	0.43255	8.81036e-07	0.33487	0.729331	0.127981	0.849649	1.10505	0.540788	1.28283	1.51515	0.000856682	184.986	895.511	19698.9	13769.7	16250.9	14092.6	15370.7	15831.1	35736.3	36032	32884.1	38299.9	32550.1	44157.5	10596.5	11046.7	7021.05	10501.9	10960.2	12582.6	18963.6	19927.7	18795	8365.97	10464.1	9465.2	6500.58
M1145T752	(+)	M1145T752(+)			1.86942	4.71116	0.0165398	1.86572	0.286585	0.0263607	1.59941	0.699356	0.295774	0.923927	1.35015	0.181878	1.88792	3.29478	4.71724e-07	2.25463	2.44031	2.31537e-06	1144.67	752.419	38582.6	41421.2	47471.9	45857.4	40768.4	42080.1	11265.1	114481	30609.9	87914.8	86190.3	35849.4	23914.5	18780.3	15918.8	22105.8	15821.2	8438.42	16361.3	22083	11308	7219.5	11963.4	8818.55	15546.5
M149T285	(-)	M149T285(-)	(M-H)-	D-Lyxose	1.15453	3.39523	6.0365e-05	1.3524	0.295656	6.22773e-05	1.7115	0.277568	4.5232e-05	0.360921	1.00382	0.973928	0.385102	0.942407	0.569557	0.124034	0.938821	0.556026	149.045	284.948	3350.59	4072	3774.38	4114.43	2942	4532.38	9184.28	13311.5	16448.1	14871.3	10189.3	18086.4	4810.97	4819	3545.14	4683.9	3366.53	3045.1	4066.03	4102.43	5328.81	4195.88	3421.82	3063.32	9131.06
M994T821	(+)	M994T821(+)			1.36098	2.37622	0.00698871	1.58725	0.297481	0.00186095	1.2689	0.803194	0.384569	0.214404	0.706881	0.108196	1.24749	1.90857	0.032067	1.79187	2.69998	0.00700748	993.887	820.533	17968.3	23795	50931.8	44635.4	24772.1	22917.6	14946	52833.6	35708.8	38240.1	57096.6	31530.4	14449.2	14831.1	12887	10366.2	12103.5	3889.4	22110.5	17142.1	22163.5	13927.6	11027.6	10570.6	16610.9
M779T160	(-)	M779T160(-)			0.847301	1.23919	0.583167	1.32043	0.304342	0.0402233	1.00868	0.681106	0.37084	0.620116	0.377137	0.059731	0.248134	0.84402	0.674569	0.930048	2.23797	0.142543	779.46	160.343	2828.47	6793.99	14826.2	16658.7	1644.99	20167.7	1926.89	17831	19109.6	3955.36	27475.7	22080.6	3360.44	13473	2590.34	1509.49	2719.52	4461.98	17542.1	4190.69	16067.1	901.455	18553.8	17292.9	23641.2
M242T160	(+)	M242T160(+)			1.01967	1.95231	0.00346946	1.25149	0.308743	0.000198566	1.57916	0.442009	0.00101762	0.48942	0.602763	0.00188168	0.248994	0.86294	0.192796	0.74959	1.43164	0.000778694	242.087	159.928	10844.6	8808.02	8857.97	10642.1	8108.73	10427.8	15827.6	22634.1	18691.7	19593.3	19750	34019.2	8571.56	6429.2	6650.73	6535.28	5985.39	6123.77	8724.62	11411	11467	11739	8436.57	15073.7	14934.1
M187T895	(+)	M187T895(+)	(M+H)+	3-Phospho-D-glycerate	1.04349	3.60667	4.67939e-08	1.10888	0.312417	8.38001e-08	1.32104	0.504009	2.73202e-06	0.37913	1.12679	0.394599	0.676449	1.81779	0.000333014	0.750586	1.61325	0.00126165	186.999	894.989	6790.15	5725.48	8750.24	8633.57	7477.31	8441.98	16133.9	15455	15183.3	13500.5	13322.6	17313.3	3910.9	4244.76	5717.41	6401.28	4114.01	4013.07	5456.73	5503.59	3738.34	3199.08	3874.51	3433.43	7603.43
M354T160	(+)	M354T160(+)			0.98066	2.10531	0.00389278	1.17183	0.314699	0.000351235	1.50359	0.41911	0.00116876	0.347308	0.662541	0.0308791	0.25724	0.882359	0.402231	0.59828	1.33178	0.00946851	354.115	160.065	9336.59	7961.7	6939.75	8334.5	6752.14	9195.33	17025.4	19258.5	15510.2	17712.5	15071.3	31191	7946.57	6060.64	6018.3	6166.86	4583.24	5656.85	4640.67	9582.43	9551.87	9544.81	8275.62	13393.6	13167
M677T82	(-)	M677T82(-)			1.21076	3.66133	3.16437e-05	1.35337	0.328087	4.46327e-05	1.53514	0.466411	0.000599319	0.491153	1.20123	0.162452	0.705584	1.70769	0.00805268	0.724273	1.42161	0.0234013	677.474	82.1565	5460.36	7349.2	6640.45	6347.24	4928.59	9845.45	21188	12770.7	11497.2	13358.8	13584.3	14587.1	5697.88	5025.51	4691.46	3959.28	4316.84	4848.02	4595.27	4981.1	3047.97	2097.42	4198.35	4837.95	6025.05
M251T230	(+)	M251T230(+)			2.60414	2.01342	0.0060911	3.11704	0.331047	0.00079307	0.871129	0.921888	0.689451	0.849427	0.666536	0.00771696	2.5865	1.85615	0.0109282	3.63095	2.78476	0.00118278	251.149	229.844	196337	133065	106014	80497.1	168292	96541.3	128507	190316	108301	198393	147679	73703.4	38635.8	61426.8	43605.1	46435.2	38513.3	51747.2	87904.1	78040.5	80827.9	68356.8	53460.9	52037.3	41008.5
M442T944_1	(-)	M442T944_1(-)	(M-H)-	Guanosine 5'-diphosphate (GDP)	1.4597	2.33519	0.00353343	1.6989	0.33194	0.00127394	1.60983	0.615785	0.0290219	0.161393	0.775144	0.00715842	1.0615	1.43798	7.01492e-05	1.44953	1.85511	1.90125e-06	442.016	944.164	14119.1	13969.1	14480.2	16008	16733.4	16541.9	41102.4	19057.8	14554.7	24046.6	23024.6	27375.8	8887.05	10209.5	7825.41	7509.01	8440.47	6641.38	9833.58	11121	12040.9	8643.57	10745	11491.5	811.468
M444T945	(+)	M444T945(+)	(M+H)+	Guanosine 5'-diphosphate (GDP)	1.0153	2.53063	0.024731	1.20021	0.347427	0.0168005	1.3873	0.548387	0.0769961	0.137828	0.879211	0.205896	0.634226	1.38777	0.00532539	0.789573	1.57842	0.000202134	444.03	944.505	9714.11	7964.59	8222.73	8423.03	11051.7	10355.2	35367.1	10718.4	10790.7	12989.5	13668.4	18093.5	7206.67	6030.74	5498.53	5312.67	6023.48	5236.13	8320.3	6957.99	5764.62	4716	7312.78	7087.26	5249.91
M1142T739	(-)	M1142T739(-)			1.22423	3.60186	0.00076607	1.32986	0.34869	0.00157566	1.08243	0.719318	0.130108	0.428974	1.25593	0.441113	0.973277	2.59089	0.00372795	1.23611	2.06292	0.0102461	1142.16	738.62	14273.5	8709.18	13689.9	13852.7	5347.75	9018.94	5664.42	20521.1	16602.8	17555.2	16094.3	13775.2	5830.13	6616.67	7137.35	2874.63	7149.45	1848.15	8379.59	2677.36	5239.84	3020.72	2230.27	3498.45	8408.03
M403T907	(-)	M403T907(-)	(M-H)-	Uridine 5'-diphosphate (UDP)	2.63877	1.34263	0.0789347	3.73389	0.353806	2.63862e-07	3.8983	0.563503	2.53371e-05	1.4473	0.475029	0.00873656	0.709219	0.756575	0.172151	2.65639	1.59269	6.31764e-05	402.995	906.85	48023	61988	60133.3	70799.7	61396.4	68000.1	128312	96221.3	91653.6	107779	114005	119240	42399.4	39584.5	39827.3	40262.2	32748.5	37703	94211.4	99415.9	106301	18354.4	81133.7	90080	10545.6
M279T86	(+)	M279T86(+)			3.68573	0.887795	0.646497	5.78611	0.354947	0.00371946	5.33057	0.686663	0.119277	5.64073	0.31512	0.00616784	2.15698	0.609616	0.0883442	4.87932	1.93455	0.0133067	279.158	86.208	435779	397238	125558	364359	422902	399104	131529	468024	621135	688046	615499	599480	252952	227001	244395	74524.6	92381.1	217500	720306	809147	52039.9	585217	722709	629088	352115
M315T757	(-)	M315T757(-)			1.96413	0.25232	3.36495e-08	1.73984	0.357555	3.90216e-07	1.41996	0.736196	0.00114286	3.07666	0.0902183	3.42206e-09	2.39321	0.185757	1.06079e-08	1.63911	2.05897	9.09671e-09	315.081	756.644	15323	18229.8	17655.1	18624.6	18288.6	17033.9	23461.2	21920.2	23320.1	22355.3	21627	30151.5	9212.88	8253.91	8045.98	8388.29	8573.58	8596.89	83635.3	96532.1	98697.9	104185	78177.9	104860	61797.6
M357T66	(+)	M357T66(+)			2.81034	3.1743	0.0145373	3.00038	0.357566	0.0160688	2.98898	0.764965	0.495755	1.17915	1.13502	0.629942	2.08131	2.42823	0.116331	2.50561	2.13937	0.138245	357.308	66.3695	63073.9	56924.6	261738	79712.5	75021.1	61716.4	192133	171716	86066.7	64241	213171	54650.4	40524.8	34726.3	43338.5	55822.8	66043.2	39153.2	29255	31984.6	91116.9	33762.9	28485.9	31741.5	55653.7
M382T92_1	(+)	M382T92_1(+)			1.35562	1.51249	0.0928864	1.77731	0.358002	0.00450296	1.76923	0.607097	0.0637972	0.962153	0.541474	0.0002269	0.522428	0.918229	0.545148	1.43814	1.69579	0.00620979	382.221	91.955	27614.4	26082.9	14639	34920	36927.5	32892.7	15807.3	41990.7	63148.7	72360.6	55261	36520.5	15780.1	16658.5	17274.3	19594.9	13731.6	19022.9	31098.7	31737.4	20351.7	36800.3	36179.8	32321.8	28273.1
M251T78	(+)	M251T78(+)			1.86753	1.02693	0.885197	3.82791	0.364142	2.1923e-05	4.0072	0.58806	0.00604612	3.16097	0.373949	0.00582842	1.02976	0.603898	0.0738878	2.50867	1.61492	0.0806805	251.185	78.309	156843	125000	22524.3	111850	142313	143056	151435	185813	214081	240671	186165	214889	77914.2	76831.9	83091.4	95763.8	17604.8	83234.7	251645	273010	47568.6	226211	178101	185227	255267
M296T64	(+)	M296T64(+)			3.55679	0.907224	0.672182	5.9243	0.365068	0.00417599	5.90394	0.624932	0.0788054	5.74072	0.331198	0.00157502	2.52431	0.566953	0.0316902	4.54079	1.71182	0.0336102	296.185	64.247	393001	288251	92219.7	348787	419080	363369	112571	486084	623584	700099	547199	578325	206139	182571	201921	232998	76419.7	212628	639434	798965	185861	517198	644272	573820	334776
M756T156	(-)	M756T156(-)			0.986449	1.22931	0.217393	1.3482	0.365251	0.00110343	1.44784	0.570714	0.014049	0.721383	0.449007	7.71468e-06	0.192117	0.701585	0.00340377	0.972932	1.56253	0.00685716	756.479	155.605	10839.2	7345.2	10061.9	6513.19	9008.35	11394.6	7655.96	18718.4	15768.1	23762.7	17061.2	13688.9	4094.28	5966.3	8235.13	6160.34	4989.84	5857.51	14502.4	13747.4	14248.5	11256.5	10918.9	13952	4713.07
M574T64_2	(+)	M574T64_2(+)			1.63601	0.909232	0.685589	2.73432	0.36912	0.00532288	2.79495	0.618522	0.0851849	2.65588	0.335616	0.00200068	1.15284	0.56238	0.0355649	2.05005	1.67566	0.0584321	574.335	64.2375	79152.5	60721.5	15449.4	73727.7	95841.1	81164.3	22752.7	100817	133853	149941	116743	132389	50094.3	38521.9	42284.8	49581.8	13428	48415	144843	172658	38978.7	110358	131490	123704	69660.2
M720T80	(-)	M720T80(-)			0.959488	3.7443	0.0157946	1.02984	0.383001	0.0343703	1.20053	0.440852	0.053189	0.527442	1.43407	0.0249859	0.587461	1.65068	0.0149208	0.406531	1.15105	0.331751	719.522	80.354	4005.37	6061.07	4334.35	4336.88	3382.66	6776.91	20815.3	6117.02	7340.91	7282.37	18126.1	5866.88	4991.67	4480.29	4481.67	3129.51	3322.53	4699.47	2369.1	4126.21	2027.74	2297.04	2757.36	3928.78	4653.82
M273T79	(+)	M273T79(+)			0.691376	1.11957	0.502692	1.20033	0.383734	1.72821e-05	1.31625	0.579942	0.00435384	0.867601	0.429618	0.00616293	0.242116	0.649288	0.0926246	0.708055	1.51131	0.0943624	273.167	78.622	16184	12028.1	2827.29	11787.9	14866.7	14250.2	15196.5	19845.8	21017.2	23201.8	20118.8	24674.1	9644.4	9553.65	8527.89	7559.19	3221.27	9097.46	23189.5	22173.8	5426.74	24769.5	16666.1	18579.2	24749.2
M744T953	(+)	M744T953(+)	(M+H)+	Nicotinamide adenine dinucleotide phosphate (NADP)	1.58978	1.56073	0.000205978	1.99708	0.395049	1.71798e-07	0.639217	1.00212	0.968363	0.92001	0.616564	0.000781233	1.74168	1.56403	7.17105e-05	2.59077	2.53669	1.53171e-08	744.08	953.458	62154.4	53761.1	53823.9	57514.9	58138.2	50440.6	55097.9	53930.9	49299	55309.4	54683.9	66801.8	25384.3	18866.5	23936.8	24415	18466.7	21320.8	40734	46058	33289.6	29835.2	34867.1	29938.6	31915.2
M295T759	(+)	M295T759(+)			5.04838	0.0448541	6.59478e-11	1.11336	0.395123	2.80798e-08	0.585892	0.861454	0.0574167	6.72364	0.0177229	4.94251e-11	5.61321	0.0386398	6.25846e-11	1.26747	2.18022	5.72498e-06	295.113	758.76	16625.9	17459.3	14115.6	17534.1	12615.4	12903.9	16615.7	17861.5	17511.5	16222.7	16968.4	20750.7	7640.44	6759.5	7141.14	6515.37	6380.21	7418.95	373070	389838	357673	375160	428259	437666	140138
M382T106	(+)	M382T106(+)			0.9613	1.34601	0.369865	1.45423	0.397861	0.00374099	1.83039	0.501016	0.0118261	0.771038	0.535526	0.158252	0.173258	0.674373	0.313347	0.745781	1.25927	0.0734453	382.221	105.617	17471.4	12624.1	16483.9	22669.1	14673.8	16852.2	8530.49	33265.3	34499	43675.5	39033.1	42137.2	17141.3	14472.2	9934.16	14310.3	12903.4	11264.7	42188.8	49719.2	16707.2	1038.58	13107.8	26672.9	27414.5
M254T565_2	(+)	M254T565_2(+)			1.72385	2.09424	3.02125e-07	1.92469	0.397987	6.52809e-07	2.21713	0.586718	2.15576e-06	0.244263	0.83348	0.15882	1.07308	1.22873	0.020066	1.40212	1.47421	0.0043106	254.16	564.942	25462.5	28580.9	29900.3	28134.8	34838	32904.7	49135.7	48437.2	48362.7	53778.9	48440.3	58331.7	15054.1	18404.6	18629.6	30933.6	20050.3	18905.3	21669	24238	26190.2	30707.9	22072.7	21469.6	29225.3
M393T84	(-)	M393T84(-)			1.77257	0.349329	3.68565e-08	2.16221	0.401246	0.000232038	1.56675	0.857305	0.295159	3.22978	0.140167	8.43739e-11	2.26833	0.299482	7.62466e-09	2.16808	2.13661	0.000698313	393.213	83.72	33222.4	33673.8	18659	38794.4	38586.4	41381.6	20600.3	43093.1	45902.9	42236.5	45347.6	41145.2	14891.3	13865.6	14981.4	15282.2	12361.1	24245.5	122379	110516	101538	111174	118723	117908	58755.3
M361T762	(+)	M361T762(+)			1.61288	16.3108	1.02262e-08	1.43449	0.402412	1.02011e-06	1.4488	0.673292	0.000596278	1.24607	6.56367	1.13663e-09	1.42815	10.982	1.54366e-08	1.28002	1.67314	5.06371e-05	361.171	761.5	19818.7	20549.3	22766.3	23532.3	18763.9	16024.7	27325.3	30101.7	31769.3	28999.8	25266.5	36927.4	12584.9	13644.3	12443.1	11423.1	10346.4	12149.3	1448.15	2248.14	2227.65	1999.2	1496.23	1640.15	13557
M254T595	(+)	M254T595(+)			1.04935	1.97455	0.00107845	1.17109	0.406226	0.000173476	1.20703	0.660233	0.014931	0.175541	0.802116	0.0559936	0.74433	1.30366	0.0561164	1.00942	1.62528	0.00194813	254.16	594.638	12906.5	12703.2	20812.1	14169.2	13021.3	13733.1	16969.5	19787.5	32334.9	20090	19818.5	23294.6	8311.04	7560.79	9854.18	8584	8869.2	10562.5	8916.29	13309.5	12959.4	13190	8411.3	10213.3	14769.1
M374T841	(-)	M374T841(-)			0.99179	8.30031	1.67029e-08	1.01595	0.417712	1.11613e-06	1.0413	0.590897	9.9067e-05	0.671843	3.46714	2.99968e-07	0.773752	4.90463	6.21472e-07	0.675683	1.4146	0.003077	374.131	840.559	3920.73	5455.63	5990.35	5920.27	5463.71	4328.92	8535.51	8843.12	9609.85	8683.01	6828.02	10097.8	3801.1	4212.8	3218.77	3653.41	3104.9	3979.54	1407.01	927.939	1375.63	877.321	598.454	1150.44	4064.7
M149T85	(+)	M149T85(+)			1.68643	0.888025	0.575097	2.79333	0.418634	0.00438103	2.50713	0.704166	0.134068	2.70558	0.371757	0.00157818	0.996123	0.625317	0.0473864	2.33917	1.68206	0.0298096	149.022	85.2565	106126	83344.6	27711	94634.8	110476	101215	32826.7	126088	148288	156186	141056	138997	64660.6	53339.9	58239.1	60612.7	22327.7	52050.3	167041	178003	47161.6	138069	163264	143647	82990.9
M359T759	(-)	M359T759(-)			2.03308	25.6676	1.90455e-08	2.02003	0.418716	2.72223e-06	1.87808	0.665393	0.000933679	1.46909	10.7474	1.37835e-09	1.73309	17.079	3.51686e-08	1.60442	1.58913	0.000222915	359.157	759.241	18887.9	25837.7	25596.9	26761.9	23256.5	19051	32776.9	36770.8	32226.1	36401.3	28203	43110.2	15319.6	16548.7	12593.4	13668.9	15014.9	14570.7	1153.19	1296.45	1723.03	2589.95	924.419	474.555	16542.5
M264T653	(-)	M264T653(-)			0.737944	1.30453	0.212437	1.02513	0.421005	0.0016506	0.946569	0.68091	0.057998	0.378528	0.549215	0.10456	0.271536	0.888271	0.682227	0.670167	1.61735	0.15781	264.016	652.512	8549.44	12156.9	7153.35	3231.49	5140.87	5082.78	11361.6	8502.97	13380.8	9002.27	9555.73	8872.62	2672.25	3735.68	3994.53	2357.26	2997.5	9787.62	4323.37	4036.25	7783.2	5713.64	10788.2	13866.9	10602.9
M279T64_1	(+)	M279T64_1(+)			10.8116	0.927491	0.719983	17.9241	0.42132	0.00500872	17.5597	0.663476	0.090139	16.7416	0.39077	0.00150651	6.43603	0.615368	0.0355161	14.0076	1.57475	0.0384618	279.159	64.247	3.97332e+06	3.15012e+06	1.20168e+06	3.6928e+06	4.3026e+06	3.836e+06	1.4431e+06	4.76897e+06	6.25432e+06	6.9011e+06	5.32149e+06	5.69121e+06	2.32829e+06	2.11667e+06	2.2944e+06	2.63576e+06	1.0154e+06	2.40927e+06	6.13257e+06	7.56184e+06	2.18462e+06	5.2761e+06	6.15571e+06	5.44441e+06	3.60013e+06
M121T64	(+)	M121T64(+)	(M+H-H2O)+	Gentisaldehyde	0.847053	0.970768	0.883526	1.34482	0.42651	0.00447782	1.24326	0.681213	0.105179	1.18518	0.414042	0.00133691	0.418426	0.6613	0.0562763	1.10315	1.59718	0.0335689	121.027	64.298	21951.5	18638.8	6976.8	23028.2	26097.3	23421.1	9243.59	27737.1	33741.8	39981.3	36885	28734.7	14340.7	12231.3	15155	14656.1	7201.23	11619.3	33885.9	39150.6	12415.5	28987.9	35748.6	31444.3	21955.1
M205T85	(+)	M205T85(+)			1.81543	0.884924	0.55225	2.96015	0.430514	0.00623875	2.64095	0.714742	0.146101	2.86069	0.380972	0.000975121	1.10187	0.632493	0.0338907	2.54663	1.66021	0.0226429	205.085	85.359	116117	97319.4	39227.9	108894	122799	120141	37839.2	137566	164431	195275	157317	153329	73346	59490.3	67466.5	74065.3	24879	64863.2	182276	199683	64001.6	154494	186072	169212	95531.4
M127T83	(-)	M127T83(-)			2.96735	1.05679	0.787998	4.24875	0.43449	0.00972574	3.48856	0.795801	0.297548	1.88793	0.459165	0.0221972	1.48237	0.840995	0.462941	3.79004	1.83157	0.0729775	126.905	83.2075	131053	230482	60349.8	106610	181724	160658	102090	199467	267750	198936	191985	134112	150698	43027.4	33175.1	25547.4	86812.9	136219	158491	269417	174812	67172.2	174265	191375	171189
M508T944	(+)	M508T944(+)	(M+H)+	Adenosine 5'-triphosphate (ATP)	1.30034	3.25023	0.00110677	1.35418	0.435438	0.00431027	1.27681	0.76655	0.185583	0.722165	1.41528	0.0585165	1.14877	2.49147	0.000252742	1.17547	1.76041	0.00281973	508.001	944.354	25006.6	17170.9	18687.3	21519.8	22577	12314.5	43613	19854.1	18287.8	22331	24809.8	24096.4	11233.5	8436.62	15733.7	12491.9	9756.03	8966.82	10051.6	8674.31	5110.18	4133.86	9966.54	9134.7	7190.73
M251T654	(+)	M251T654(+)			1.56511	1.04369	0.727365	3.00891	0.435989	0.000907546	3.29346	0.572867	0.00945769	2.60306	0.455037	2.23547e-07	1.19358	0.597896	0.00025471	1.6601	1.31395	0.106454	250.948	654.176	71076.7	78661.8	67188.2	72702.5	76180.5	130581	164079	151617	62456.6	153243	166700	168406	70578.6	64954.1	43091.2	82123.5	54377.1	62660.5	147231	136672	137756	127084	140036	141450	89255.2
M579T64	(+)	M579T64(+)			1.07461	0.972597	0.89301	1.69253	0.438739	0.0108701	1.82572	0.620117	0.0747998	1.46219	0.426716	0.000755322	0.724494	0.603123	0.0150444	1.13569	1.41341	0.100456	579.29	64.1575	35112.7	26665.3	10849.3	30876	36898.7	34825.7	10337.3	41616.9	61772.1	63907.9	49351	55586.9	23442.8	23014.5	20652	24421.8	8168.41	24275.9	53070.3	56772.3	22773.3	49351.6	54065.1	54501.1	35577
M691T82	(-)	M691T82(-)			1.44656	2.54678	1.31478e-05	1.58816	0.442434	1.24168e-05	1.79241	0.546742	0.000198446	0.698321	1.12678	0.292905	0.889105	1.39243	0.024925	0.852326	1.23576	0.0601765	691.49	81.614	10309.9	13615.9	11369.9	14071.5	9240.63	15509.9	28504.5	20737.9	17862.1	24747.8	22566.4	21143.9	11156.3	10807.1	11066.8	8452.27	8495.67	9999.36	9606.19	9047.17	8511.99	4844.15	10458.4	10761	9957.78
M483T83	(-)	M483T83(-)	(2M-H)-	Pentadecanoic Acid	2.97206	0.119266	6.33023e-07	1.41267	0.452338	0.000670048	1.31947	1.4766	0.0106305	4.0635	0.0539487	3.12699e-07	3.07117	0.176108	1.26062e-06	2.28754	3.26436	2.60194e-05	483.441	83.252	24244	20865.3	30724.2	35372.4	23928.9	32205.3	25973	17173.2	15422.4	14928.2	21277.9	18553.7	6309.12	7076.44	6944.31	5789.62	12631.3	12511.9	171806	125924	187969	113795	172084	178634	74131.8
M278T64	(+)	M278T64(+)			0.842178	0.88428	0.528728	1.42021	0.454467	0.00693725	1.35662	0.706191	0.142472	1.38792	0.401876	0.000661627	0.554335	0.624471	0.0282585	1.20195	1.55389	0.053413	278.281	64.298	20455.2	23088.1	9522.82	27968.3	34379.2	29006	10571.6	30023.4	42113.2	46272.2	36003.9	39520.8	19095.1	17399.1	19224.2	16386.7	8617.96	12217.8	43090.6	49745	18398.1	37335.8	44233	38464.7	26912.6
M517T671	(-)	M517T671(-)			1.02781	2.38841	0.00117485	1.1218	0.463356	0.00169656	0.819313	0.676261	0.11319	0.527143	1.10669	0.6034	0.671945	1.61519	0.13949	0.944822	1.45948	0.2069	516.95	671.195	16035.4	6334.63	11103.1	11169.8	5342	3202.41	15547.2	13257.4	17467.8	9252.54	8245.52	14878.7	5366.52	4258.76	9337.65	6565.18	5786.26	5128.21	4003.78	4906.91	3281.84	5613.89	8985.54	6137.52	5414.83
M167T883	(-)	M167T883(-)	(M-H)-	Phosphoenolpyruvate	0.973211	2.51833	9.20167e-08	1.06224	0.466806	2.94647e-07	1.28848	0.479555	3.28531e-07	0.510865	1.17557	0.0254354	0.545283	1.20768	0.00920873	0.359751	1.02731	0.629657	166.975	882.926	4541.96	4638.11	4790.03	4536.54	5306.55	5566.44	10440.2	9888.78	10795.2	10288.4	8440.04	11411.8	4774.59	4987.05	3884.37	4758.28	4925.48	5268.79	4730.89	4134.41	3744.04	3410.86	3919.35	4387.85	4612.2
M994T825	(+)	M994T825(+)			1.31908	1.87896	0.0146985	1.45921	0.476646	0.000962537	0.606447	0.919671	0.391495	0.416404	0.8956	0.722206	1.42873	1.72803	0.0167226	1.79855	1.92947	0.00017721	994.219	825.248	33848.7	34682.8	39358.2	34462.1	34225.9	37045.6	29930.3	42478.9	38293.1	45169.8	48321.2	28088.8	14508.3	9567.74	13908.7	28258.5	22832.9	21640	27367.3	37755.8	26924.5	11050.1	17753.3	2771.61	20739.6
M159T595	(-)	M159T595(-)			1.11819	1.38893	0.244599	1.46144	0.476785	0.0189017	1.55429	0.549734	0.0392668	0.354708	0.662219	0.15484	0.658951	0.763541	0.31644	0.644955	1.153	0.477255	158.971	595.102	9561.85	10595.5	10326.4	20445.3	17773.7	17258.2	28402.3	9821.78	38389.2	15406.5	29401.2	34947.3	20706.8	11568.7	9781.62	12338.9	10793.3	9364.68	6680.48	24694	13507.5	11987.6	27389.2	28323.3	14245.3
M147T155	(-)	M147T155(-)			1.06041	2.22817	0.00040863	1.16543	0.47687	0.000519693	1.02887	0.693809	0.0249271	0.462061	1.06255	0.78691	0.777602	1.54592	0.0561285	0.804374	1.45492	0.0802667	146.996	155.452	4729.74	8518.63	10652.9	9486.93	8366.98	13213.1	12743.7	11817.5	16249.3	11094.6	10931.5	16390.2	8843.2	5024.55	3357.86	4597.92	7600.97	8356.38	3067.03	8330	6179.67	7592.73	2955.99	7431.51	8683.19
M584T121	(+)	M584T121(+)			1.08662	2.63585	0.00274437	1.06273	0.48407	0.00632109	0.966071	0.731903	0.163443	0.617564	1.27594	0.209546	0.927648	1.92919	0.01747	0.880802	1.51198	0.0558742	583.514	121.434	8268.78	12933.4	22353.8	21211.6	15883.1	12114.9	7923.35	22557.6	25740.2	29768	21311.7	19444.7	9499.68	10895.1	11453.1	11829.2	11741.6	5935.11	10627.6	10659	9764.95	8058.74	1837.84	7137.15	10877.3
M742T953	(-)	M742T953(-)	(M-H)-	Nicotinamide adenine dinucleotide phosphate (NADP)	2.30036	1.2474	0.0155359	3.02692	0.484082	3.27363e-06	1.06743	1.1275	0.207318	1.00158	0.603845	3.08415e-05	2.57185	1.40644	0.00416985	3.90682	2.32915	1.02748e-05	742.069	952.977	84992.3	78718.4	105840	94903.7	123608	89479.9	93627.2	75495.5	69800.3	86760.9	86268.3	100280	43678.5	41783.7	37961.4	40167	38375	45997.2	76548.3	65262	67319	55428.9	66220.1	79861.4	44770.6
M149T64	(+)	M149T64(+)			4.42129	0.925087	0.677517	7.20978	0.48526	0.00614196	6.92937	0.70459	0.103798	6.60322	0.448908	0.00130478	2.29315	0.651807	0.0333471	5.64315	1.45198	0.0501742	149.022	64.247	760812	607325	274190	721113	793012	735692	301552	907477	1.08546e+06	1.19173e+06	993169	1.04459e+06	496893	438982	473184	528480	234765	508266	1.10269e+06	1.33028e+06	473981	986377	1.08864e+06	989346	719146
M227T85	(-)	M227T85(-)	(M-H)-	Myristic acid	1.84751	0.818614	0.108298	3.4313	0.490677	0.00175581	1.56657	0.98511	0.911051	2.69872	0.401675	5.31253e-09	1.49563	0.806425	0.00376459	4.15214	2.00766	2.54123e-06	227.202	84.599	135646	107205	110499	116776	95602.5	127741	185662	109394	98295.3	98207.3	116668	95724.7	54533.6	54506.4	57800.7	54253.3	61976.7	62342.1	139684	140855	164149	131975	143177	140091	123861
M205T64_1	(+)	M205T64_1(+)			4.49718	0.943793	0.752653	7.25524	0.498699	0.00631186	6.93552	0.713181	0.105126	6.43342	0.470668	0.00164925	1.95378	0.673095	0.0416375	5.71223	1.43008	0.0514266	205.085	64.244	793913	632951	302149	765121	822536	761639	331044	945175	1.11091e+06	1.24114e+06	1.01237e+06	1.07783e+06	532887	478018	507476	559268	250783	523366	1.14041e+06	1.33295e+06	482575	1.02785e+06	1.09115e+06	984107	757536
M478T835	(+)	M478T835(+)			0.809977	1.16596	0.102598	1.14933	0.50115	3.03827e-05	1.29792	0.658485	0.000747904	0.779463	0.584321	7.79867e-06	0.0848153	0.767766	0.00139212	0.881244	1.31395	9.98848e-05	478.06	835.197	17452.5	16807.9	15547.4	14041.3	14859.5	15707.6	19372.1	26699.2	22300.6	22771.7	21776.9	30463.3	12184.3	12684.3	12680.8	11804.9	11991.9	10510.7	19273.7	21276.6	22684.9	22931.6	16645.1	20163.2	17709.7
M665T170	(-)	M665T170(-)			1.70988	0.466917	0.000738995	2.84287	0.501372	0.0435148	3.43642	0.554436	0.070607	4.04592	0.234099	1.08122e-06	3.26248	0.258875	2.05433e-06	1.18204	1.10584	0.68682	665.439	169.97	19767.7	81565.1	37940.7	75239.9	70859.3	55833.5	202607	87875.5	69645.9	79148.6	96793.7	79341.1	42813.4	51449	74916.3	34066	26694.7	78610.9	152936	224913	228728	233262	242896	235298	144780
M366T554	(+)	M366T554(+)			3.21886	14.4637	3.38939e-09	2.61848	0.502363	1.69846e-06	3.31994	0.583335	5.31431e-05	2.80596	7.26601	1.48955e-11	2.61748	8.43716	1.18617e-07	1.30734	1.16118	0.0742807	366.213	553.828	68124	69120.2	71928.9	88839.9	69684.8	53064.8	110510	130395	115885	112498	107569	144447	59843.7	63875.4	62752.4	56352.3	55830.4	63702.8	7430.55	6425.17	10005.8	8858.36	8087.36	9062.9	59429.3
M146T757	(-)	M146T757(-)	(M-H)-	L-Glutamate	13.5427	0.120091	3.88017e-08	6.45005	0.50503	9.83038e-08	4.55887	0.85889	0.00723467	18.3805	0.0606497	2.02051e-08	15.2903	0.103145	3.18198e-08	6.58584	1.70067	4.55298e-08	146.046	756.644	326344	360645	337821	356958	307649	317542	365807	377486	401761	364850	373751	453034	210997	199840	197438	193368	183576	194880	2.74541e+06	2.89295e+06	3.12075e+06	3.52506e+06	3.13797e+06	4.0355e+06	1.46445e+06
M599T668	(-)	M599T668(-)			1.23541	1.69397	0.00998914	1.38247	0.505966	0.00394616	1.58146	0.520721	0.00853896	0.238836	0.85709	0.496851	0.567346	0.882085	0.618072	0.343713	1.02916	0.917293	598.953	667.769	9190.93	5070.04	7028.62	16276.5	19535.1	9383.62	19812.7	12669	25657.5	21999.9	20072.5	27466.8	12962.9	14536.1	4240.34	7272.37	16053.9	9535.29	7959.1	10787.3	11914.2	9351.11	16316.7	19043.9	4987.9
M693T352	(-)	M693T352(-)			0.798083	1.216	0.338492	1.08057	0.507079	0.00749654	1.27363	0.526758	0.00671794	0.269153	0.616608	0.0337935	0.310055	0.640537	0.0314749	0.385239	1.03881	0.776409	692.67	351.706	8167.63	7533.9	8502.43	6173.44	5938.76	6583.26	15913	17632.5	9485.68	9787.45	19156	9465.81	5414.13	5238.4	6861.84	8457.95	9988.97	5335.48	9789.81	11096.6	18635.5	10126.1	9018.79	8307.24	12510.1
M393T601	(-)	M393T601(-)			0.842707	1.41449	0.183308	1.1051	0.507318	0.00171397	1.27	0.532199	0.00301806	0.493571	0.717595	0.2827	0.305034	0.752789	0.350897	0.465991	1.04904	0.677987	392.879	601.067	8012.76	6197.55	5916.16	8268.18	8991.54	5190.59	16937.6	13916.8	9520.2	8255.33	16333.4	15038.3	6610.82	6327.23	8598.79	6313.41	7445.42	5290.55	8293.55	1974.58	4746.78	10182.3	16384.1	14977.4	6128.14
M365T564	(-)	M365T564(-)			1.0742	2.57407	0.0119593	1.17189	0.512067	0.0206524	1.55178	0.359957	0.011524	0.622509	1.3181	0.356851	0.318247	0.926556	0.867516	0.291617	0.702948	0.302259	365.153	564.202	7455.48	10215.6	9183.28	1100.88	1192.53	1427.58	8106.27	17178.7	21886	11893.4	7842.62	18034.8	10590.5	5868.68	5267.39	7541.22	5198.98	9029.2	2613.84	12066.1	7901.74	5163.88	2871.86	2381.59	3993.58
M223T64	(+)	M223T64(+)			1.28241	0.937148	0.710474	2.04035	0.513253	0.00720566	1.86848	0.740154	0.13087	1.79083	0.480995	0.00123295	0.529305	0.693634	0.0411193	1.67543	1.44208	0.0429517	223.096	64.25	64754.4	56976.9	26838.8	66482.7	68622.9	65492.2	28931.2	75767.8	92748.7	102875	85604.9	85822.7	44947.2	38156.9	43169.3	46052.4	20874.2	48927.6	95139.7	102432	41906.7	86012.1	94562	83336.7	62652.4
M558T80_2	(+)	M558T80_2(+)			2.32419	5.06992	0.000190727	1.96254	0.513412	0.00594925	1.84432	0.727789	0.0963832	1.98907	2.60296	6.10129e-07	2.16708	3.68983	2.99867e-06	1.78447	1.41755	0.00347651	558.434	80.4605	44993.7	52487.6	49296.7	63259.8	70809.9	49967.3	33595	79786.1	99273.6	104582	72388.4	64922.3	43402.2	37518.2	38833.2	42946.2	36104.3	34566.2	20496	16297.3	12479	17491.6	13034.8	9857.04	32564.1
M504T396	(+)	M504T396(+)			0.529698	0.961487	0.512623	1.02389	0.516726	8.79288e-07	0.868573	0.785775	0.00232554	0.908245	0.496825	5.20414e-07	0.144232	0.755513	0.0008103	0.988856	1.52068	3.62475e-05	504.283	395.71	13822.8	12585.7	13798.5	14517.5	14379.7	17064.4	16660.9	16820.2	16768.2	19640.6	18679	21091.7	10540.3	9426.37	8609.72	9585.04	8347.38	10155.6	17244.2	22708	18718.6	18287.1	18319.9	18775.2	15677
M286T132	(+)	M286T132(+)			1.04444	1.6464	0.00707595	1.08313	0.516936	0.00462185	0.738851	0.803772	0.218755	0.236136	0.85108	0.332376	0.872785	1.32333	0.109823	1.02285	1.55488	0.0507463	286.309	131.57	8093.94	22901.4	18352.1	22496	25235.4	18872.6	13599.5	25981.7	24570.9	33156.1	25196.3	21754.8	11611.2	5744.28	14782.7	17042.5	16713.7	8678.47	15039.6	13698.9	10356.9	14825.3	15636.8	18063.9	19243.8
M279T108	(+)	M279T108(+)	(M+H)+	Phthalic acid Mono-2-ethylhexyl Ester	1.06131	0.648498	0.0626623	1.75791	0.517958	0.0198561	1.33297	0.755998	0.231298	2.52983	0.335895	0.000739666	1.39531	0.490263	0.00629923	1.45595	1.45957	0.0846824	279.158	107.838	55361.5	57236.1	16416.5	63266.8	57322.6	59980.6	34791.6	64124.8	80310.1	99538	91075.1	39664.4	43603.7	14620.3	40109.9	44552.4	30553.1	38666.6	120606	147423	64380.4	84553.3	135882	78621.6	66679.1
M219T66	(-)	M219T66(-)			1.24571	0.97713	0.920384	1.6226	0.520959	0.0383305	1.77025	0.676349	0.17598	0.90189	0.509045	0.00430276	0.335136	0.66088	0.0638256	1.20862	1.29828	0.247065	219.176	65.805	33500.7	12076	11112.4	21003.3	20638.1	21836.3	2737.98	33099.1	36821.6	40747.4	37000.5	27263.4	16735.9	16505.2	20743	16399.3	7795.27	14380.1	44400.6	27101.3	19107.8	23996.9	35210.1	32011.7	17823
M862T651	(-)	M862T651(-)			1.24324	1.77033	0.000327987	1.34312	0.523998	0.00214644	1.34951	0.692984	0.0173453	0.331039	0.927652	0.742281	0.798434	1.22681	0.283149	0.81441	1.32249	0.255221	862.003	650.642	9142.89	15233.4	6823.73	14403.9	16402.1	18376.3	16510.4	16114.3	21243.5	20019	19930.1	22177	4763.63	3304.36	11601.7	15325.5	12412.1	13373.4	8271.51	11396.2	13944.2	14162.2	10906.4	6840.53	5553.11
M476T832	(-)	M476T832(-)			1.51059	1.20804	0.0218371	1.95329	0.524349	6.71956e-06	2.07769	0.630602	0.000260191	0.623364	0.633433	5.5643e-06	0.577083	0.761791	0.00314297	1.17661	1.20264	0.0271157	476.046	832.093	19327.2	26120	28185	20675.5	20772.7	24794.3	30633.3	38583.5	37558.2	37259	32930.5	44846.8	20030.8	18541.3	18707.7	19503.7	18312	21211.1	27805.6	33257.3	32362.3	32553.3	26028.3	31606.2	25220.1
M399T653	(+)	M399T653(+)			0.820996	1.04242	0.849389	1.60062	0.524358	0.018222	1.95644	0.588717	0.0386859	1.24409	0.546603	0.00607047	0.6557	0.613693	0.0178771	0.87465	1.12274	0.184008	398.922	652.956	36973.2	29027.4	33825.2	39460.9	46458.2	44956.2	54241.4	92133.2	41383.7	48156.2	49911	106045	36561.8	31323	34363.7	38596.6	32571	32064.5	83597.4	46794.8	80278.4	41424.2	78088.4	45739.3	34671.7
M787T79	(+)	M787T79(+)			1.31581	2.7378	5.82116e-09	1.22457	0.524968	4.01858e-08	1.12662	0.779587	0.000118579	0.939075	1.43726	0.000173798	1.19366	2.13435	1.53622e-07	1.18821	1.48502	5.05298e-06	786.589	79.326	20616.5	18638.8	21658.6	20202	19240.1	22763.9	22782.3	27297.4	27497.1	27034.5	26450.2	26868.1	12612.2	14479.1	14260.2	15388.4	12815.8	13352.1	10988.4	11234.3	8969.33	10037.3	8953.05	7502.37	19429.7
M317T65	(+)	M317T65(+)			0.706757	0.985166	0.94608	1.08339	0.526285	0.0348642	0.771388	0.798174	0.361633	0.805846	0.518479	0.00571308	0.202374	0.786334	0.211205	0.999542	1.51662	0.0630838	317.114	64.841	19882.8	20905.4	8465.96	17440.1	19146	28192	7745.9	16850.2	32010.5	32827	33192.9	20239.9	11333.5	11407.5	14970.8	18499.6	6125.11	12852.1	20042.9	26968.7	14164.6	24903.2	35141.7	23796.5	20151
M364T554	(-)	M364T554(-)			2.89611	13.845	2.74065e-08	2.70884	0.529206	2.1118e-05	2.74553	0.66093	0.000990762	2.33671	7.32688	8.13633e-10	2.44218	9.15061	9.93879e-08	1.78023	1.24891	0.0193763	364.199	554.459	37483.6	53438	51130.9	53484.9	53434.1	38781.1	66753.4	72685.4	80949.3	69480.7	57709.1	87797.1	38959.8	42850.4	35296.9	35392.4	35781.1	42122.5	3683.83	4033.19	6492.74	6879.3	5182.31	5174.89	36463.2
M407T83	(-)	M407T83(-)			0.507962	0.754391	0.050522	1.23598	0.535638	0.00499124	1.13121	0.714669	0.0698507	1.01818	0.404081	7.52389e-06	0.450305	0.53914	0.000218114	0.891622	1.33424	0.0595961	407.228	83.301	13823.2	13605.2	7332.89	10700	15778.3	14302.5	26610.1	14212.7	15007.6	17719.7	12006.3	20145.8	7781.89	9515.49	10377.6	8629.74	7514.9	12798.5	28870.8	23561.5	19204.8	24295	19750.5	24433.2	14415.1
M84T759	(+)	M84T759(+)			2.7282	0.169894	2.4426e-12	1.13097	0.535942	5.89953e-07	0.4753	0.910358	0.215884	3.80922	0.0910536	6.67491e-13	3.05118	0.154665	3.47418e-12	1.31413	1.69861	8.09631e-05	84.0433	758.79	23715.3	24736.8	20174.5	24474.1	17923.4	17770.8	21303.3	23981.4	24134.8	21903.9	22713.6	27440.2	14285.7	13024.3	12805.2	12041.4	11427.3	12239.7	139055	137503	128529	136462	142187	149000	82169.6
M157T89	(-)	M157T89(-)			0.849503	0.793215	0.24937	1.95833	0.536945	0.021167	2.21744	0.588063	0.039572	1.39988	0.425913	0.00132106	1.06007	0.46646	0.00259505	0.749607	1.0952	0.648859	157.124	89.022	38701.5	28694	18461.5	19028.1	40778.5	23970.7	75871.9	38114.2	55905.9	54116	41313.9	23141.1	22103.2	42660.2	24358.5	24620.1	19951.5	21195.4	38914.2	80896.5	42478.7	71832.5	56343.8	73197.4	43831.2
M138T530	(+)	M138T530(+)	M+	Trigonelline	2.21162	0.245756	3.99528e-07	1.1889	0.537079	4.18592e-08	1.60241	0.571978	1.16827e-06	3.20774	0.131991	1.02786e-07	2.6339	0.140567	1.18676e-07	0.437187	1.06498	0.348355	138.054	530.048	16369.7	11487.7	16350.5	16353.2	13720.4	14195.6	24967	26280.6	25017.6	24808.7	24586.3	29026	14021	14178.5	14202.7	12841.7	12497.6	15337.3	119938	89509.4	129792	104761	92375.6	93053.2	38985
M502T394	(-)	M502T394(-)			0.807911	0.895187	0.12842	1.28308	0.545014	3.52121e-05	0.95321	0.859721	0.0895861	0.834764	0.48789	2.76219e-07	0.518934	0.769611	0.00165486	1.27882	1.57743	0.000146985	502.27	393.639	12755.2	12155	15150.4	15467.5	16971.3	16326.3	16270.8	16638.1	15728.1	17575.3	21989.5	15117.4	10186.8	9410.1	7479.65	10784.3	9046.44	9403.17	17232.8	20905.6	20068.6	21034.1	17722.4	18452.9	16979
M172T88_1	(-)	M172T88_1(-)	(M-H2O-H)-	5-Hydroxyindoleacetate	1.37447	2.85187	0.00175111	1.32034	0.547133	0.0174897	1.46289	0.638084	0.0592568	0.921852	1.56035	0.00636111	1.00376	1.81973	0.00589036	0.711664	1.16623	0.350044	172.04	87.591	15809.1	10487.6	8242.99	11550.7	15423.4	19091.8	33911.3	18309.5	12533.6	20099.7	26094.5	15375.8	15199.6	13979.3	11581.6	10272.6	8690.56	9392.65	6136.98	7793.78	6724.16	5741.55	9049.96	8848.82	28526.2
M148T759_2	(+)	M148T759_2(+)	(M+H)+	L-Glutamate	9.3316	0.138547	1.92873e-12	3.3388	0.548317	2.71059e-06	1.50497	0.911372	0.202983	12.8638	0.0759677	6.78212e-13	10.4094	0.126268	1.80907e-12	3.94226	1.66213	3.52517e-05	148.06	758.736	208954	214788	187477	225384	164577	169192	202083	212164	212316	189803	210120	257701	131535	119037	122112	104704	107247	119505	1.47371e+06	1.47504e+06	1.52314e+06	1.52285e+06	1.60944e+06	1.66479e+06	839768
M761T646	(+)	M761T646(+)			1.08081	1.28899	0.181877	1.40921	0.55092	0.0074697	1.40681	0.69617	0.0555374	0.392011	0.710127	0.0662196	0.55138	0.897353	0.508905	1.00277	1.26365	0.116781	761.014	646.017	21064.9	35840.6	34712.6	29590.3	24996.4	40424.6	30567.2	42967.5	49237.9	41127.2	35203.9	68976.5	32616.8	22494.8	19846.1	31023.9	22494.8	19214.3	28144.4	45455.5	42508.6	43828	21224.2	26817	68013.6
M102T757	(-)	M102T757(-)			2.32567	0.125705	2.37877e-08	1.09406	0.551498	1.31008e-06	0.641433	0.924098	0.224144	3.15411	0.0693263	1.24326e-08	2.61397	0.116164	2.12462e-08	1.18795	1.67561	2.91438e-06	102.056	756.611	10618	12608.6	11206.2	12752.8	10054.6	10282.7	11320.6	11791.4	11300	13091.2	11174.7	14391.3	6973.82	6933.03	6566.84	6629.46	6512.73	6681.62	83149.9	91297.6	87580.8	107101	93927.1	118217	47514.4
M410T868	(-)	M410T868(-)			1.24256	1.89042	0.000123702	1.33824	0.552317	3.74942e-06	1.82003	0.41536	8.84067e-06	0.587943	1.04411	0.766675	0.315163	0.785206	0.24441	0.353535	0.752032	0.0762144	410.027	867.991	7209.7	8890.75	10171.9	7123.55	2764.07	10074.7	15945.7	17866.8	20788.8	19679.4	18412.3	18619.5	8595.66	10196.9	11682.7	12400	8968.65	9635.89	7169.27	9204.43	11806.2	13167.9	5284.37	12250.1	1001.21
M279T132	(+)	M279T132(+)			0.732536	0.954528	0.834812	1.27076	0.553316	0.0111186	0.813096	0.88262	0.637242	0.881026	0.528156	0.02281	0.498975	0.842485	0.550758	1.12092	1.59515	0.141568	279.158	131.645	31403.4	27490.4	8074.38	61964.2	35351.2	25475.3	15440.1	34716.6	41187.4	44477.5	30879.4	48294.1	22374.8	11320.8	20882.6	22085.2	19237.9	23059	33369.7	34637.1	24017.3	27789.2	67603.1	37820.7	33649.7
M128T757	(-)	M128T757(-)			3.96043	0.126307	2.08375e-07	1.88115	0.559914	3.98814e-07	1.2949	0.879949	0.0170641	5.37645	0.0707208	1.14139e-07	4.47899	0.111143	1.74911e-07	1.93264	1.57158	1.59639e-07	128.035	756.611	31212.9	33770.8	31587.3	33828	28947.5	30324.2	34585.5	34922.5	36539.9	34143.9	33352.7	42002.7	21058.8	21447.6	20086.5	18980	18795.2	20319.7	232312	258394	257943	323241	271727	362924	132011
M614T79	(+)	M614T79(+)			0.771722	1.30832	0.296042	1.04471	0.56122	0.0376475	1.25811	0.691137	0.111164	0.300252	0.734255	0.165192	0.333385	0.904228	0.576501	0.678967	1.23149	0.0660107	614.48	78.639	13056.1	12200.3	15883.2	12683.1	13876.7	14826	35172.9	12387.7	19864.2	22855.7	12818.1	16306.6	10447.3	15824.8	10879.4	12359.6	7760.5	9741.03	13440.1	26608.3	10463	12087.6	11648.8	17018.3	16621.4
M425T755_1	(-)	M425T755_1(-)			1.48556	3.34142	1.19406e-09	1.45831	0.561827	6.9124e-07	0.783484	0.964403	0.546444	1.07654	1.8773	1.63315e-06	1.50313	3.22248	8.08008e-08	1.62371	1.71655	1.9868e-05	424.578	755.401	16004	22495.7	21687.1	22886.1	21815.7	20843	19520.5	20629	21764.9	22533.4	21483.1	24441.5	13022.4	13530.5	12934.8	11344.9	10010.8	12403.5	5804.08	6480.49	7187.09	6734.96	6058.45	6752	9504.57
M130T759_2	(+)	M130T759_2(+)			5.09695	0.167529	4.16692e-13	2.01783	0.563275	3.00614e-06	0.975353	0.904847	0.183122	7.10261	0.0943648	9.64923e-14	5.69976	0.151588	5.20014e-13	2.33484	1.6064	0.000115742	130.049	758.741	77920.9	80168.8	69667.4	87113.7	61580.5	62502.9	77549.6	79514.4	79970.7	71831.7	79728	96519.8	50294.6	45955.9	49077.3	39354.1	41844.7	46726.3	458677	468070	478534	480736	502021	507669	290260
M168T756	(-)	M168T756(-)			0.72856	0.821914	0.193793	1.33236	0.565586	1.6191e-06	1.01551	0.848419	0.00630906	0.827593	0.464863	0.00147491	0.296008	0.697328	0.0342472	1.3173	1.50007	1.35292e-08	168.028	756.446	14446.1	16091	15718.9	15840.5	15826.3	15710.6	16920.8	16360.1	20067.1	17441.4	18357.5	21215.4	11284.8	9853.11	10157	10624	10150.6	10349.7	12235.7	30313.5	23811	27054.8	16543.3	24316.5	23883.2
M497T646	(+)	M497T646(+)			0.710244	1.01821	0.838742	1.21488	0.568627	0.000516703	1.07793	0.769265	0.049402	0.931287	0.578981	1.08596e-05	0.0831152	0.783273	0.019858	0.982525	1.35285	0.026417	496.956	645.999	22971	27424.4	26229.5	15477.2	26242.2	18065.5	32600.5	19697.6	31953.8	33396.8	33778.6	25897.2	14296.9	17224.8	16370.7	21750.8	16209.8	14978.6	31740.4	31159.9	31101.1	26039.5	26346	27766.4	24161.8
M159T77	(-)	M159T77(-)			1.35912	3.46691	0.000289773	1.22886	0.570288	0.0218318	0.981928	1.45375	0.149516	0.903975	1.97714	0.0758964	1.70421	5.04002	0.00204614	1.96724	2.54915	0.0136687	159.065	76.757	24901.6	23457.7	24362.4	52900.5	34692.4	14440.1	19881.6	20245.6	27527.7	11556.9	19081.9	21915.9	8309.58	4368.11	10307.2	8909.08	16434.3	20225.8	3455.04	7542.47	12536.4	5928.84	2411.16	2799.46	16082.5
M333T652	(+)	M333T652(+)			0.125373	0.796947	0.209809	1.42923	0.571015	0.000148166	1.64811	0.690778	0.000250744	1.31358	0.455068	0.00546422	1.05956	0.550513	0.0134224	0.970363	1.20974	0.106179	332.951	651.984	28197	23432.3	25925	31838.4	32344.5	26902.8	44295.9	37892.1	39229.7	36050.4	39038.2	47624.1	27528.4	22681.5	25848.9	26769.9	12003.4	24570	68954.8	32980.7	32442	37612.8	68887.9	65454	43567
M679T646	(+)	M679T646(+)			1.46623	1.22035	0.258721	1.99644	0.571179	0.00786693	1.97574	0.708895	0.0564656	0.642798	0.697041	0.0491857	0.702622	0.865103	0.368205	1.37832	1.24111	0.149915	679.011	646.052	44928.8	72831.8	73967.3	60545.2	52086.8	85899.2	60962.3	90948.7	95864.7	84674.4	78848.5	139219	66122.5	44467.3	39343.9	70360.5	47472.5	46677.4	63379.7	95331.5	95749.5	91188.1	46634.9	58829	132785
M785T646_1	(+)	M785T646_1(+)			1.04029	1.24132	0.0847709	1.2975	0.575707	0.000474595	1.24275	0.732539	0.0229207	0.384879	0.714636	0.0111036	0.49765	0.909313	0.444849	0.97206	1.27242	0.0522783	784.975	646.013	18625.2	29108.4	29848.7	23360.8	22217.1	33250.5	27467.1	34798.1	36844.8	34980.4	31906.6	47521.6	24629.3	19217.3	17437.1	23041.1	20451	18148.4	25512.5	34458.2	32971.4	33261.7	19882.3	25923.6	46272.7
M226T733	(+)	M226T733(+)			1.88721	2.66262	3.29684e-07	1.68352	0.576245	2.3424e-06	1.19895	0.860981	0.015505	1.4538	1.53432	0.000482941	1.85261	2.29247	5.72149e-07	1.81724	1.49412	5.47473e-06	226.083	733.356	43856.1	50449.7	49762.1	43597.5	52322.5	47504.6	55724.9	58586.2	57043.6	61234.2	55937.8	45386.1	29152.8	32308.9	31833.3	36633.2	32592.3	29895.1	16694.5	15668.8	17731.7	23743.1	25969.7	25599.8	37029.9
M113T161	(+)	M113T161(+)	(M+H)+	Uracil	2.00164	1.42621	0.00387796	2.1911	0.577705	0.00023943	2.54272	0.681217	0.00172069	0.604283	0.823929	0.0113151	1.10798	0.971559	0.616134	1.52519	1.17918	0.005168	113.033	160.885	74328.3	70103.3	69612.2	68666.4	62487	76449.7	93800.1	106838	90163.2	100844	89245.2	138070	70291.9	55139.6	56745.6	57219.5	57892.2	60288.3	66045.9	68860.8	74333.6	78874.7	61604.1	84271	85530
M301T64_1	(+)	M301T64_1(+)			1.14093	1.02858	0.844944	1.63431	0.578154	0.00865209	1.67053	0.712685	0.0603235	1.13052	0.594676	0.000729855	0.331089	0.733052	0.0176707	1.11416	1.23269	0.113452	301.14	64.237	44490.3	41582.6	24780.1	45259.1	43945.3	50769.2	26296.8	54083.3	65951.4	73572	71265.2	60777.2	34046	35306.6	37351.4	37910.3	20574.3	38290.5	60418.9	65180.3	37862.6	58957.3	61503.4	58245.3	48840.1
M211T84	(-)	M211T84(-)			1.16968	0.922141	0.476803	1.68892	0.578659	0.00715842	1.72302	0.713074	0.0378978	0.813298	0.533605	0.000671345	0.385567	0.657554	0.00356063	1.01676	1.23229	0.252078	211.01	83.832	22530.9	26717.8	11848.7	24008.9	26602.8	27783.2	20892.8	32566.8	43706.7	33328.9	35983.7	29142.3	24198.3	20412.4	18392.9	21814.7	6078.92	22300.5	36785.7	42090.1	28372.5	39716.2	31800.3	33373.2	24712.6
M743T77_1	(+)	M743T77_1(+)			1.48809	2.44574	6.45772e-10	1.34035	0.582133	4.11722e-08	1.32233	0.771317	4.29788e-05	1.1302	1.42375	6.13314e-05	1.31808	1.88644	4.33856e-07	1.19756	1.32498	0.000205557	742.564	77.399	24999.8	27001.8	28810.5	28302	23866.2	29739.6	32861.6	36478.1	35766.8	37341.2	33554.9	34961.1	18694.3	20624.6	20524.2	22815.2	18339.4	21811.2	16998.5	14570.6	13319.4	14418.1	14161.3	12789.6	29173.7
M695T71	(+)	M695T71(+)			1.0651	2.02235	4.58843e-05	1.02029	0.58432	1.20772e-05	0.871485	0.796547	0.00939327	0.638281	1.1817	0.246451	0.92029	1.61089	0.00405616	0.922752	1.3632	0.00663697	694.507	71.487	16855.4	12641	16231.7	18411.6	19900.3	14789.5	17724.8	20314.6	19850.7	23176.2	22306.1	20700	11642.2	10249.9	12778.8	15317.6	11770.7	10738.9	16070.2	6950.52	9573.95	9039.28	11428.6	8288.16	17390.5
M143T89	(-)	M143T89(-)			0.543822	0.786397	0.249799	1.10536	0.586078	0.0462027	1.16464	0.639278	0.110771	0.88539	0.46089	0.000530912	0.376194	0.502726	0.00366303	0.741286	1.09077	0.635281	143.108	88.9885	21873.5	10085.6	11542.2	9411.5	10476.8	9682.01	16411.2	22248.6	27042.6	28887.2	10322.8	9390.98	12498.5	9856.77	9313.35	10333.5	11475	13513.6	27602.2	32591.2	26529.3	17451.6	24572.5	16604	25480.5
M533T665	(-)	M533T665(-)			1.3051	1.48154	0.102651	1.46458	0.591215	0.0491588	1.52688	0.603774	0.0748368	0.401651	0.875909	0.576848	0.555388	0.894516	0.676463	0.555065	1.02124	0.941719	532.982	665.362	8155.63	7188.91	26804	31706.5	20369.3	16779.9	36702.9	11671.1	40857.4	36893.9	35475.4	22249.8	7409.62	24506.6	15540	11181.3	24943.4	25114.2	18447.4	8013.82	22050.6	18881.3	28483.5	28217.5	16691.5
M597T646	(+)	M597T646(+)			2.27319	1.23451	0.181652	2.87993	0.594216	0.00587005	2.72125	0.732299	0.0570092	0.692812	0.733568	0.0360621	1.16901	0.904033	0.452564	2.09399	1.23238	0.103413	597.009	646.019	101853	158843	154607	137831	119889	186371	143155	179555	198828	184862	173393	293765	138608	103131	100418	148374	105721	101096	136234	188911	197307	186150	108145	133876	260242
M637T182	(-)	M637T182(-)			2.48288	1.14976	0.477249	3.12605	0.602076	0.0106913	3.26413	0.701279	0.0402013	1.11327	0.69224	0.154853	0.962347	0.806299	0.354907	1.62926	1.16477	0.439892	637.407	181.589	117857	112085	58385.8	61962.6	74336	108946	162869	125000	118160	127724	148014	79087.9	49287.7	106479	111472	78424.8	57288.3	55141.4	89518.6	93433	174480	56994.3	85780.1	161549	119297
M699T75	(+)	M699T75(+)			1.55097	2.0306	3.06327e-07	1.42087	0.605043	8.29248e-07	1.33918	0.804076	0.000506592	1.11819	1.2286	0.0057677	1.40604	1.63275	4.06086e-06	1.36968	1.32896	2.57069e-05	698.538	75.249	31525.1	33355.2	34900.9	37946.1	32877	34700.4	35885.8	42705.5	44540.3	45333.5	43477.6	43387.3	27496.9	26302.4	27448.8	26097.6	23490.2	23649.7	24395.3	23074.4	21059.9	19648.8	21328.1	16234.9	36201.6
M312T345	(+)	M312T345(+)			0.893535	1.42773	0.192758	1.05394	0.609211	0.0200348	1.03704	0.72773	0.207053	0.177886	0.869786	0.626105	0.415813	1.039	0.908456	0.539544	1.19454	0.492205	311.548	344.77	36180.8	18159.9	19497.7	9992.25	19212.2	8965.78	33826.4	21202.4	16403	22580.4	37304.5	22598.4	17789.5	16661.9	16590.8	10329.4	20252.6	12142.6	38965.3	10231.1	12740.7	13565.4	19868.8	12433.1	18673.1
M506T947	(-)	M506T947(-)	(M-H)-	Adenosine 5'-triphosphate (ATP)	1.64127	2.56874	0.000218858	1.54954	0.611154	0.00519006	0.453782	0.977231	0.851674	1.19386	1.5699	0.000854052	1.6868	2.51026	4.65605e-06	1.7842	1.59899	0.000289047	505.988	946.522	27532.8	27817.5	27593.8	29075	37259.2	25120.7	42531.3	25811.5	24596.1	24541.3	25427.4	35554.7	14940.3	17819.7	15985.7	21748.6	18496.1	20077.7	11697.7	11175.6	12210.1	7258.18	13141.1	13991.9	7354.11
M703T645	(+)	M703T645(+)			1.38827	1.20106	0.199363	1.76601	0.613615	0.00469633	1.61634	0.754147	0.0570236	0.442288	0.736989	0.0280654	0.744557	0.905777	0.426411	1.32318	1.22902	0.0876961	702.973	645.494	41902.5	59061.7	59343.8	56241.2	46322.9	72734.8	54147.1	67347	77521.2	71964.1	67391.6	106644	52197.5	39784.6	40258	58621.5	40352.7	41853.6	54347.7	76716.5	72876.1	70487.9	44170.4	51919.7	92064.5
M241T84_1	(-)	M241T84_1(-)			8.89634	0.282578	2.96426e-08	7.31573	0.614926	1.69404e-05	4.44481	1.24026	0.00867928	13.6767	0.173764	9.03701e-09	8.85998	0.35047	1.45369e-07	10.5255	2.01692	1.52913e-05	241.218	83.72	708930	657120	793039	857984	644990	885304	640129	583321	587996	561309	670789	622922	328090	340148	334196	338291	452878	461001	2.22425e+06	1.8966e+06	2.51311e+06	1.85968e+06	2.22672e+06	2.25469e+06	1.39834e+06
M621T645	(+)	M621T645(+)			1.94435	1.25273	0.0838853	2.30157	0.616171	0.00236288	2.266	0.734531	0.0281433	0.307163	0.771898	0.0289707	0.985266	0.920172	0.457307	1.55306	1.19209	0.117476	620.97	645.412	69405.3	97116.6	86702.9	88526.7	81838.4	120403	99496.7	111313	120375	121992	113157	174265	83023.4	65590.9	70178.3	97065.9	68807.1	71670.2	90873.1	118545	113826	107552	70664.1	89726.2	138169
M515T646	(+)	M515T646(+)			3.33578	1.21155	0.214591	4.15603	0.617213	0.00724979	3.84406	0.746002	0.0682995	0.869113	0.747786	0.0374411	1.79504	0.90382	0.445906	3.0295	1.20866	0.116853	515.006	646.015	239552	370274	338544	322436	259876	421662	326077	412415	442443	413714	368732	653697	307136	244329	231977	337117	248194	246541	315539	448735	432161	414329	247935	301402	565743
M220T1347	(-)	M220T1347(-)			0.99694	1.82534	0.0417608	1.01231	0.619277	0.00941005	0.927441	0.764983	0.120357	0.498943	1.13039	0.723171	0.720967	1.39635	0.322243	0.735393	1.23528	0.327869	220.147	1347.4	7599	16393.2	10687.5	5768.07	11330	9401.08	12967.4	13704.8	9369.32	14718.5	17256.6	11957.5	5869.37	7722.8	6599.19	11766.4	11818.3	5750.08	10303.6	16864.3	2101.03	6546.46	1265.58	6732.38	11030.5
M1004T816_1	(+)	M1004T816_1(+)			0.966214	1.10812	0.535782	1.26569	0.622881	0.0224906	0.44299	0.971179	0.833578	0.719649	0.690228	0.0184162	1.14506	1.07618	0.464339	1.87664	1.55917	0.000436899	1003.55	815.982	43553.9	50081	54428.9	54631.6	47632.5	56159.5	33421.2	68391.7	38816.4	75623.5	51715.7	47614.3	32731.7	32109.5	27001	31603.7	46509.4	26615.4	52748.8	46117.3	48614.4	37718.2	35276.4	64315.9	37941.9
M157T75	(-)	M157T75(-)			2.84045	29.4586	5.00467e-05	2.27818	0.626432	0.0461914	1.89233	0.836256	0.379127	2.47622	18.4538	2.77196e-05	2.68993	24.6349	2.01509e-05	1.83231	1.33495	0.147915	156.963	74.5755	38070.6	46013.7	44744.1	64149.2	75058	82754.8	39889.2	62562.3	60786.9	96992.7	56979.6	102267	40456.8	49011	40025	65835.5	23066.8	44379.1	2110.94	986.162	1367.7	4743.9	1210.62	3820.25	38591.8
M324T64	(+)	M324T64(+)			1.01263	0.989641	0.939531	1.45081	0.634339	0.017742	1.46047	0.762505	0.132962	0.995895	0.627769	0.0002355	0.292584	0.754607	0.0257547	1.02896	1.20205	0.170422	324.216	64.251	46601.4	35955.4	23778.7	37735.5	50441.4	48344.1	23593.9	47707.7	57115.2	68610.7	62114	59356.8	33644.8	32967.9	36502.3	37043.6	24007	37870.4	54890.2	58761.4	41723.8	50754.1	62333.4	53369.1	45039.5
M161T560_2	(+)	M161T560_2(+)	(M+H)+	N6-Methyl-L-lysine	2.15487	1.17754	0.259851	2.53912	0.64211	0.0158549	2.48603	0.796501	0.137846	0.629195	0.75611	0.00139276	1.44076	0.937911	0.352528	2.2542	1.24044	0.0084426	161.128	560.465	133926	122919	120141	147216	140375	163653	80208.3	158327	196091	188910	186356	229945	125691	125717	108000	107914	97574.3	102794	150309	169229	119222	142796	151444	150060	168732
M891T649	(-)	M891T649(-)			1.09962	1.3588	0.0130939	1.19521	0.642834	0.00253007	1.07256	0.81268	0.0984077	0.399922	0.87348	0.257409	0.829523	1.10427	0.427086	0.935265	1.26422	0.101762	891.024	649.139	8787.41	15505.6	14002	13829.9	15860.9	18775.4	13070.7	17322.9	17866	19307.7	16896.5	22295.5	13391.3	10940.6	9878.17	14428.2	12268.6	7721.56	10350.6	12651.5	15211.2	16480.6	11305.8	12569.5	16235.4
M111T158	(-)	M111T158(-)	(M-H)-	Uracil	3.95032	1.34522	0.147831	4.34187	0.6538	0.0407446	4.74644	0.694315	0.0596791	1.43278	0.879504	0.513004	2.1877	0.934005	0.709969	1.69623	1.06197	0.712255	111.02	157.715	166497	199327	208188	185904	101848	128455	101075	253028	264071	255317	234951	317737	196023	176729	65435.9	163219	160614	170416	92846.2	115049	231763	238281	169003	213243	226775
M337T84	(-)	M337T84(-)			0.703214	0.467869	7.91792e-07	1.10974	0.654497	0.00881785	0.829555	1.27778	0.0500654	1.49444	0.306219	9.56017e-11	0.236206	0.597832	1.34561e-06	1.69107	1.95231	2.69659e-05	337.205	83.7235	17638.3	17845	24192.6	22304	17811	22725.2	8375.53	17315.9	19430.9	16422.2	17580.7	16756.9	12009.6	10076.5	8111.89	9384.97	11971.9	11199.7	36345.9	33502.9	35560.4	32793.1	33277.2	33454.4	26457
M180T65	(+)	M180T65(+)			0.758231	0.989913	0.943933	1.06251	0.656361	0.0212802	0.803412	0.841697	0.275075	0.646167	0.649741	0.00322297	0.369835	0.833207	0.145297	0.919168	1.28237	0.0550581	180.158	64.922	30652.3	31800.9	17752.3	25908.8	30325.6	34335.6	18898.2	30733.3	39513.8	47350.4	36456.5	29942.1	25752.4	21363.4	19951.9	20445.1	17702.1	27957.1	38051.9	34904.8	27962.2	26746.9	32908.7	44387.2	40472.8
M144T560	(+)	M144T560(+)			1.474	1.07478	0.607744	1.96479	0.657115	0.0301973	1.95013	0.805696	0.174154	0.938622	0.706252	0.000192251	0.908561	0.865944	0.00847913	1.78185	1.22611	0.016651	144.101	560.327	90753.2	86094.2	78779.8	94131.1	94513.2	103762	51996.8	101536	124456	117649	123271	161291	89677.4	86640.7	69572	72079.9	58702.6	70296.4	102789	112995	94582.4	108202	105048	109257	112957
M570T77	(+)	M570T77(+)			0.88919	1.27286	0.0826582	1.02738	0.660115	0.00868767	1.01293	0.844133	0.137271	0.331156	0.840237	0.124082	0.754135	1.07447	0.375309	0.962553	1.27877	0.00444781	570.455	76.926	19218.7	20850.5	18052.4	19769.6	19569.9	21568.5	33590.2	18459.6	21361.4	21506.6	20765.8	25324.5	16210.1	13269.2	16572.7	19769.1	12500	14760.4	19489.4	24658.3	15749.7	18402.8	17109.5	15370.3	25267
M539T645	(+)	M539T645(+)			2.36319	1.17536	0.14158	2.79003	0.661564	0.00259737	2.65988	0.774072	0.0317253	0.565168	0.777575	0.0121167	1.29208	0.909812	0.294292	2.06213	1.17006	0.0784352	538.967	645.403	125774	150738	152215	162881	147578	194941	167819	175798	185511	204900	198494	274246	132462	122074	126762	166579	126333	124145	153983	193914	198704	187847	137743	154533	204997
M556T99	(+)	M556T99(+)			1.1131	1.6449	0.00639628	1.02653	0.663925	0.0181466	0.727449	0.846922	0.236412	0.739074	1.09209	0.461725	1.0299	1.3931	0.0111405	0.950727	1.27563	0.0547747	555.524	98.8805	22931.7	17182.6	29291.7	23883.1	26883.7	21509.2	17283	27041.1	30207.8	39158.9	24900.6	28699.1	19480.3	17336.5	18502.3	25108.9	17526.5	13114	21255.1	19312.3	15046.2	17700	12560.4	15828.8	21078.9
M809T650	(-)	M809T650(-)			1.25423	1.39882	0.00233909	1.33746	0.666007	0.000155503	1.27178	0.762662	0.0198961	0.635099	0.931624	0.503497	0.868193	1.06683	0.62719	0.828813	1.14513	0.286006	809.022	649.815	11982.8	19387.2	20400.2	18312.4	21447.5	12030.4	19944.2	21558.4	24704.5	24292	20475.6	24813.5	16672.8	13061.1	13412.2	18702.3	15005.4	13582.2	13467	17849.2	19046.6	20151.8	13780.5	12778.3	18201.7
M727T650	(-)	M727T650(-)			1.30744	1.49188	0.000288019	1.33852	0.674453	0.000331651	1.25434	0.798503	0.0305537	0.707227	1.0062	0.95022	1.01469	1.19127	0.153836	0.952464	1.18393	0.167476	727.019	649.757	12517.3	19047.3	16895.6	17237.5	21549	23794.2	20375.9	21829.4	24380.8	24752.9	21497.1	26225.1	13191.8	15717.3	14498.5	20714.2	14828.1	14840.3	11995.6	17651.6	14860.5	19258.2	15435.9	14010.2	18056.2
M739T651	(-)	M739T651(-)			2.99612	1.27142	0.00163076	3.23056	0.674546	0.000762795	2.98281	0.816212	0.024355	1.06676	0.857628	0.0791346	2.29888	1.03775	0.623234	2.4494	1.21002	0.087588	739	650.573	88280.4	111856	100516	113593	127726	139151	130827	138831	115302	146855	143240	159437	60322.5	99976.5	92287.3	112145	102818	95353.6	103230	105870	123168	113705	108996	101381	45820.9
M698T652_1	(-)	M698T652_1(-)			0.962628	1.13721	0.345872	1.07347	0.679266	0.0470284	1.03222	0.744064	0.138069	0.169041	0.772465	0.0261466	0.528315	0.846153	0.22679	0.524472	1.09539	0.621987	697.997	652.456	10083.6	16566.4	10164.6	18485.1	21763.3	10857.7	21736.4	14471	10521.6	24006.7	22590.7	24836.4	9605.79	16168.1	14546.2	8086.95	16107.3	15749.5	17061.7	15918.7	18029.3	16727.7	18113.9	18055	9816
M1149T651	(-)	M1149T651(-)			1.31934	1.33395	0.00263587	1.41486	0.681865	0.000119588	1.49676	0.720252	0.0088705	0.687774	0.909574	0.319323	0.784199	0.96078	0.761664	0.720308	1.0563	0.670408	1149.02	650.675	11825.5	22912.5	20512.8	20618.3	22804.9	12799	23080.1	23782.9	26476.8	27410.3	25032.4	28986.9	20010	17256.8	14495.3	20670.6	17617.3	15481.9	18596.4	20581.6	23103	22475.6	16123.7	15143.3	18898.4
M332T92	(-)	M332T92(-)			1.16992	1.16435	0.199749	1.32938	0.68419	0.0151997	1.07535	0.836027	0.140685	0.244828	0.796635	0.0383354	0.901412	0.973425	0.732111	1.07906	1.22192	0.0636195	332.281	91.989	18966.6	19177	22536.7	18176.6	25373.2	19702.5	34189.2	20025.2	23700.2	28226.5	22159.1	19939.8	18159.6	15403.3	17485.8	22686.9	15040.1	12648.5	24780.2	20203.3	23194.7	22702.7	19007.2	17427.9	16790.6
M655T73_1	(+)	M655T73_1(+)			1.19524	1.51689	0.000154492	1.11316	0.684606	0.000334113	0.903794	0.84504	0.0146342	0.815552	1.03847	0.584329	1.08466	1.28183	0.00039918	1.10164	1.23434	0.00168912	654.513	73.212	26675.7	26315	26846.8	27814.9	28178.9	30371.2	26057.8	34956.5	31647.4	37245.2	35152.1	31620.9	23738.3	23456.8	22156.5	26022.5	18311.7	20962.6	23572.2	23159.9	20042.8	21340.8	23921.7	17622.9	29785.4
M433T646	(+)	M433T646(+)			3.95741	1.19532	0.177674	4.38255	0.686464	0.0127038	3.96262	0.79001	0.0819236	0.276939	0.820543	0.0848165	2.49326	0.944314	0.595951	3.13048	1.15084	0.183628	433.003	646.004	354819	492051	463294	464028	407699	593150	452908	551136	575231	568174	523422	841792	489324	350158	353829	482237	361465	374303	447150	573037	580545	548544	353807	435601	711917
M530T354	(-)	M530T354(-)			0.522021	0.732539	0.000735594	1.05316	0.68811	0.00145023	0.682265	0.928078	0.378544	0.832179	0.504068	2.85675e-08	0.228839	0.679853	1.03645e-05	1.09146	1.34873	0.000480009	530.265	353.694	13615.3	12488.6	13176.3	13258.2	13113.9	16547	19007	13852.4	14469	14300.8	15334.9	11605.3	10085.1	11219.9	8755.1	10338	9548.57	10998.8	18612.6	20229.7	22013.4	20950.2	18727.2	20374.3	14006
M457T645	(+)	M457T645(+)			2.78739	1.19003	0.0868333	3.06116	0.690517	0.00283916	3.2686	0.758934	0.0176996	0.661355	0.821738	0.0173474	1.44591	0.903156	0.215366	1.86299	1.09908	0.234528	456.964	645.412	182558	185579	177956	220807	210561	254326	216804	279232	222504	283472	272356	348682	168078	182357	179783	226788	185600	178138	209605	262139	242653	247238	186079	216157	245251
M311T594	(-)	M311T594(-)			1.23469	1.01657	0.920206	1.58533	0.692078	0.0250167	0.964313	0.93873	0.342184	0.112149	0.703544	0.137423	1.04824	0.954283	0.771515	1.63919	1.35639	0.0421749	310.934	593.886	38337.1	34360	34013.2	38815	39634.6	35285	37850.9	35939.3	49316.1	34644.9	36717.4	40364.5	40625.5	20603.4	23252.5	21164.7	38600.7	18276.1	44660.1	36229.2	27202.6	42221.7	60620.1	20072.2	33311.3
M411T658	(-)	M411T658(-)			3.80654	1.28374	0.000299748	3.98064	0.69792	0.00468104	3.28459	0.870662	0.00754664	1.48473	0.895948	0.369309	3.23214	1.1177	0.0661815	3.38716	1.24751	0.0701758	410.987	657.97	191464	171327	177255	201631	214890	200563	219455	207627	222794	222721	211002	245423	163749	162666	70638.7	198009	168153	164335	181856	156200	169792	150080	178829	198515	97755.1
M763T805	(+)	M763T805(+)			1.58195	1.6713	0.0060208	1.32334	0.698026	0.0158106	0.778127	1.12485	0.690196	1.03093	1.16661	0.460408	1.53402	1.87996	0.124505	1.5303	1.61147	0.198442	763.119	804.784	38779.5	35438.6	68020.6	50728.2	36787	138899	63576	52017.3	65413.8	51363.9	50814	44550.5	42865.9	23212.5	37787.7	31530.8	36562.1	56809	32010.6	55738.6	26395.1	39134.9	20432.3	22384.5	32228.3
M715T85	(-)	M715T85(-)			1.18021	1.68867	0.00450255	1.10732	0.698322	0.0231103	1.12144	0.767248	0.0907874	0.847446	1.17924	0.0176691	0.927598	1.29563	0.0221717	0.698772	1.0987	0.320441	714.506	84.838	11061.9	15369.1	11029.1	16145.1	12578.6	17022.2	27383.3	15083.5	14134.2	17948.9	15738.3	18158.9	14456.9	13863	12272.6	11671.7	11500	11966.8	11585.4	10191.2	12129.6	9116.78	10101.8	11095.6	15225.3
M199T87	(-)	M199T87(-)	(M-H)-	Dodecanoic acid	1.37351	0.866536	0.220381	1.91993	0.700274	0.0325442	1.49822	0.859958	0.29408	0.835155	0.606813	0.000375621	0.619535	0.745185	0.010829	1.58333	1.22803	0.134113	199.17	87.16	59154.9	54174.1	31955.2	46717.8	44134.9	58346.5	85070.1	56833.9	55445.6	47591.5	51131.3	46366.7	39545.6	39033.8	45292.2	47273.8	23045	45611	70761.4	74686.5	69298.4	68839.2	57376.5	54219.5	49608.9
M526T75	(+)	M526T75(+)			0.871623	1.10572	0.271294	1.06054	0.702038	0.00268711	0.94891	0.871683	0.0933854	0.346992	0.776259	0.0118914	0.706261	0.963839	0.591407	1.02304	1.24165	0.00607232	526.429	74.76	23381.8	28460	23738.8	26641	24192.8	25820.7	36525.6	25417.6	26312.6	29094.5	25078.8	32216	23841	19422.5	21211.5	23165.6	16169.2	18797.7	30622.8	31384.5	24502.7	25148.7	23258.8	23029.1	32386.4
M104T92_2	(+)	M104T92_2(+)	(M+H)+	3-Aminobutanoic acid	8.59325	1.70329	0.000336992	6.17714	0.70578	0.0449061	7.03204	0.800771	0.176136	5.65233	1.20215	0.410457	6.2455	1.36395	0.174186	5.24227	1.13459	0.605877	104.07	91.587	858207	835597	2.10344e+06	1.37002e+06	1.08612e+06	978103	1.58924e+06	1.29481e+06	1.58319e+06	1.66476e+06	1.56563e+06	1.33301e+06	970700	908909	697452	949982	1.95528e+06	891327	764124	758130	1.32429e+06	975649	642547	837146	1.5302e+06
M821T651	(-)	M821T651(-)			2.18458	1.22091	0.00161207	2.33652	0.706144	0.000420903	2.95396	0.591116	0.0033559	0.893895	0.862136	0.0340045	0.668197	0.721698	0.0486871	0.446246	0.837104	0.313906	821.003	651.045	45847.7	24022.7	30034.9	61220.3	71746.4	36078.8	69503.2	73276.7	67028.9	82261.7	78155.2	84762.6	47864.2	56071.4	46747.3	66646.9	56772.5	47184.9	57832.1	59306.4	67070.4	63875	60906.4	63673.8	31068.2
M427T654	(-)	M427T654(-)			2.76167	1.13703	0.263937	2.98743	0.706429	0.0398473	1.77942	0.953052	0.646269	0.67994	0.80323	0.0900683	2.73649	1.08365	0.201777	3.28537	1.34911	0.0201368	427.018	654.346	131687	130846	137740	144440	160229	157582	158934	154027	84745.7	165241	156172	185893	60937.8	104028	93117.1	152176	123549	105519	133787	121290	132042	115385	133636	159806	106693
M838T648	(-)	M838T648(-)			1.05508	1.37996	0.0593803	1.0901	0.709682	0.0122166	0.775569	0.903717	0.496631	0.631058	0.979336	0.891909	0.896604	1.2471	0.246069	0.966291	1.27341	0.124649	838.043	648.206	7751.59	15959	15469.2	14357.2	17474	21390.8	13004.3	16444.4	16383.1	19359.3	14325.8	22729.5	13956.1	10735.8	9395.55	14103.3	12117.3	12254.3	7451.28	13610.8	14962.7	18408.2	8812.29	10848.3	20073.7
M141T719	(-)	M141T719(-)	(M-H2O-H)-	2-Oxoadipic acid	1.73225	0.985316	0.92373	2.31651	0.710523	0.0163831	1.94614	0.831304	0.106217	1.40131	0.70009	0.0562586	1.09708	0.819097	0.210343	1.92539	1.16999	0.146117	141.017	719.441	75129.5	61031.3	61640.4	75854.6	84477.6	60655.7	99460	84291.7	53291.7	79071.3	92773	94886.2	58993.3	49277.1	82281	57974.2	49103.7	60313.6	77163.1	45861.3	73950.8	85187.5	112498	116621	56093.4
M920T648	(-)	M920T648(-)			0.952498	1.28326	0.109827	1.02768	0.710909	0.01309	0.617296	0.953163	0.752096	0.524675	0.91228	0.516486	0.848945	1.22316	0.267391	0.993158	1.34077	0.078751	920.047	648.234	7097.18	15379.1	14534.7	13260	14736.2	20246.3	11628.2	13818.1	14744.3	15928	12797.8	20526.3	12266.3	10081.8	8639.13	12741.1	9786.61	10070.7	8538.53	12555.1	14290.8	16527.5	8832.38	8955.34	17494.4
M127T54	(-)	M127T54(-)			7.44393	0.929612	0.341995	9.4092	0.71384	0.0164667	10.1835	0.757736	0.0289654	2.19776	0.663594	0.00275767	2.53185	0.7044	0.00442336	4.61259	1.06149	0.693419	126.905	53.973	975656	1.246e+06	549008	961545	1.07651e+06	1.00539e+06	988494	1.35826e+06	1.52471e+06	1.39358e+06	1.23572e+06	1.17223e+06	1.16752e+06	828608	949139	1.02789e+06	460789	1.04335e+06	1.28544e+06	1.55031e+06	1.19641e+06	1.5466e+06	1.30374e+06	1.37148e+06	1.24153e+06
M1067T650	(-)	M1067T650(-)			1.62266	1.33638	0.00209578	1.64948	0.722962	0.00260899	1.50954	0.829047	0.0798639	0.910974	0.966149	0.679513	1.25906	1.10792	0.336114	1.18744	1.14674	0.248501	1067.01	650.347	20261.6	32137.9	32522.9	30254.5	36401	40393.4	31497.4	36533.9	39020.9	40616.9	37978.2	45909.5	30143.7	27894	21667.3	35262.3	26532.1	25907.4	27384.3	29057.1	27266	34772.1	25109.4	29683.3	27533.8
M269T645_1	(+)	M269T645_1(+)			6.92529	1.13043	0.225698	7.52257	0.734586	0.00723449	5.32113	0.85991	0.127801	1.56517	0.830398	0.0302329	5.40174	0.972068	0.717793	6.88269	1.1706	0.0356879	268.998	645.452	1.39439e+06	1.75395e+06	1.47716e+06	1.66255e+06	1.55597e+06	1.93046e+06	1.53026e+06	1.99415e+06	1.80184e+06	1.87571e+06	1.66226e+06	2.50265e+06	1.3352e+06	1.34852e+06	1.3226e+06	1.67274e+06	1.3118e+06	1.35908e+06	1.50789e+06	1.97651e+06	1.89523e+06	1.77129e+06	1.38652e+06	1.51792e+06	2.18778e+06
M1003T816_3	(+)	M1003T816_3(+)			0.704737	0.922717	0.494826	1.21288	0.735652	0.0252615	1.67054	1.19508	0.00906518	0.940338	0.678799	0.0296234	1.47421	1.10272	0.34088	2.40084	1.62452	0.000559821	1002.89	815.772	79215.5	82504.5	88860.3	79562	76127.4	89434.9	52858.3	73740.2	72874.3	77741.6	69491.3	68082	49654.9	28524.3	42382.3	54918	71778.9	57881.1	85826	73390.7	77816.8	61673.3	49694.8	101127	80023.8
M1003T816_4	(+)	M1003T816_4(+)			1.18077	1.06203	0.570746	1.39459	0.735756	0.00257837	1.11526	1.14648	0.131744	0.350109	0.781393	0.0362916	1.69859	1.2176	0.0772413	2.32237	1.55824	0.000213935	1003.22	816.096	73871.2	69278.5	75412.1	77905	100406	73467.9	63882.5	55860.4	80325	65207.4	80612.5	64358.3	59511.2	46647.7	50657.7	49936.4	45621.1	49466.8	79206.7	75406	72250.1	61494.8	51179.5	46748.7	64027.2
M325T55	(-)	M325T55(-)			7.9198	1.90788	0.00230224	7.2173	0.740011	0.0276668	6.55066	0.770324	0.105222	6.22949	1.41185	0.025182	6.12127	1.46969	0.0575269	5.02025	1.04096	0.763384	325.184	55.383	637371	381475	872182	639129	460919	587932	1.09341e+06	670901	669965	843258	756890	611684	504073	545224	618185	560410	701893	508388	426818	230426	624684	296518	446427	410349	921020
M568T649	(+)	M568T649(+)			1.23055	1.39479	0.0207348	1.05203	0.746333	0.0167731	0.785311	0.858728	0.144989	0.856581	1.04098	0.700172	1.11305	1.19774	0.0885713	0.959208	1.1506	0.0607527	567.992	648.725	32293.2	34365.3	38139.1	34441.1	29746.9	40334.3	34734.9	35870.9	39946.1	39478.2	37254.3	56471.3	35694.8	27176.9	29761.1	33934.6	27411.1	27944.3	24929.1	35718.7	36142.2	32080.1	20670.6	25221.1	51392.8
M364T392	(-)	M364T392(-)			0.555994	0.513209	2.1274e-05	1.16988	0.747939	0.000248178	1.3662	1.46309	1.37119e-05	1.37765	0.383849	3.0552e-06	0.720403	0.750872	0.00473178	2.03321	1.95616	5.08452e-07	364.188	391.734	25580.1	27533.7	29791.1	30170.9	31933.8	26241.2	18396.7	20142.9	18999.3	19075.9	18524.3	21908	15228.4	14855.3	12230.4	16689.7	12824.5	15715.9	29216.7	46331.1	34681.4	41838.2	36815.9	39185.8	22984.6
M339T55	(-)	M339T55(-)	(M-H)-	Norethindrone Acetate	8.83485	1.96922	0.00167731	7.93177	0.751353	0.03585	7.30682	0.772623	0.105243	7.1866	1.47958	0.0123977	6.93897	1.52147	0.0373261	5.57235	1.02831	0.830055	339.2	54.793	808180	472262	1.04164e+06	807279	558012	724883	1.33185e+06	816573	826436	1.04988e+06	957317	728698	618795	645561	781599	735272	869106	640456	500860	275316	734013	353755	528582	507478	1.11755e+06
M591T653	(-)	M591T653(-)			1.3098	1.13747	0.0519241	1.39012	0.755494	0.024789	1.15965	0.875401	0.0967329	0.483273	0.859356	0.143607	1.08357	0.995746	0.936665	1.09347	1.15871	0.20147	591.023	652.596	23074.7	25258.3	24976.4	24523.8	30255.3	30680	29917.2	28737.6	24711.3	32106.2	29443.3	36451	25824.6	24395.7	19888.6	28682.1	12877.4	25353	26734.5	25172.6	28049.6	25235.9	26905.2	27348.9	11626.6
M985T650	(-)	M985T650(-)			1.85954	1.29576	0.0146664	1.87962	0.756005	0.00392202	1.72146	0.827581	0.0878602	1.20317	0.979603	0.817391	1.42863	1.07235	0.556809	1.23405	1.09468	0.402767	985.008	649.83	31370.1	44010.7	38502.4	42135.2	52919.1	57921.7	48323.6	51989.7	55027.7	57013.9	44886.6	65215.4	44199.5	40305.6	33428.1	47498.7	38898.2	39449.2	32058.7	42601.7	50996.7	47922.3	34978.4	40297.4	33737.8
M438T70	(+)	M438T70(+)			0.981755	1.07202	0.284324	1.07634	0.757491	0.00154955	1.04538	0.847692	0.00583311	0.384968	0.812044	0.0317543	0.637897	0.908741	0.190424	0.801733	1.11908	0.148562	438.378	70.204	33884.9	34203.8	30423.9	32913.5	31530	39390.7	38908.8	35619.9	39346.8	40410.7	39830.3	44586.8	37076.8	33544.8	29500.9	29407.9	23665.5	27619.9	41472.7	45274.7	33602.8	34669.6	34075.3	33572.1	44148.3
M961T649	(-)	M961T649(-)			1.77858	1.18602	0.242674	1.8712	0.76032	0.0244423	1.36571	0.909756	0.510552	1.04264	0.901754	0.497397	1.42838	1.07899	0.670792	1.55278	1.19654	0.255943	961.048	648.6	27145.7	52018.7	51618.2	44301.6	56110.1	73653.2	44495	54970	51289.9	63223	49750.6	71358.7	52161.2	39243.9	31911.3	50306.7	40240.3	40910.2	35758.1	48744.6	62945.2	65035.5	32332	37715.8	63917.1
M351T646_2	(+)	M351T646_2(+)			3.03593	1.14664	0.24043	3.04484	0.764347	0.0290703	2.94589	0.828717	0.0938804	1.13251	0.876434	0.172387	2.19114	0.950243	0.566906	2.22561	1.08422	0.298056	351	646.008	265764	311064	342532	305962	254026	341538	280873	328869	417698	364449	320357	484990	331793	254590	247916	322971	258863	263318	278925	383046	357505	360917	251557	284282	413100
M398T186	(-)	M398T186(-)			0.19619	0.54916	0.000639074	1.17635	0.765704	0.0351605	0.523718	0.886451	0.608237	1.36501	0.420494	2.66188e-05	0.50674	0.486804	0.00302315	0.719576	1.15769	0.553501	398.149	186.268	11846.7	17312.1	43440.3	20532.1	17008.3	16225	29534.7	19243	27974	27065.2	22434.5	16299.5	16568.4	16019.4	18082.1	18172.8	21125.9	19183.2	40467.5	48003.5	48762	43209.4	28366.3	50771.1	45788.5
M187T646	(+)	M187T646(+)			5.36515	1.17542	0.0601397	5.04503	0.766505	0.00751111	3.90067	0.87981	0.114911	2.97568	0.900967	0.0717763	4.79159	1.03415	0.497623	4.86718	1.14782	0.0187205	186.995	645.701	769049	889063	911534	867079	854288	977609	808024	1.08227e+06	1.11406e+06	1.00893e+06	808575	1.16651e+06	650262	771122	754674	873479	771014	769562	777139	944983	859652	927755	784294	800827	1.09471e+06
M715T649	(-)	M715T649(-)			4.04659	1.14685	0.255493	4.26206	0.767438	0.0153014	3.20775	0.903783	0.420479	2.19684	0.880137	0.327843	3.21612	1.03651	0.812577	3.54666	1.17766	0.244717	715.039	648.507	150475	279964	274147	232804	282208	362106	245301	278166	263730	324947	276589	361359	264287	208956	174534	271353	206562	217394	199291	264417	319491	334354	186118	222326	322327
M493T657	(-)	M493T657(-)			2.6214	1.23839	0.0576636	2.56298	0.768534	0.0317349	1.81326	0.937027	0.502226	1.60644	0.951744	0.539433	2.51192	1.1604	0.0487914	2.64073	1.21924	0.0221501	492.989	656.55	106313	99122.2	100424	111124	125260	127079	125547	119757	73719.9	134045	121820	139415	94211.7	67937.9	94422.4	108926	96250.7	87218.1	105523	84819.8	84220.3	88791.8	101866	111581	56276.4
M144T72_1	(-)	M144T72_1(-)			2.49441	2.89517	2.74782e-05	1.88834	0.773585	0.0242139	1.47057	0.92951	0.501494	2.28368	2.23966	1.67098e-05	2.45755	2.69109	2.0203e-05	1.89031	1.20156	0.0554679	144.045	72.21	54377.3	45067.4	72706.7	57679.7	65527.6	68187.2	54025.9	52302.6	56636.1	82207.4	70614.5	75329.2	52119.9	51095.2	52550.8	46521.6	57880.9	42393	11986.7	19900.5	33404.5	26360.5	21379.5	22060.7	66029.5
M1043T648	(-)	M1043T648(-)			1.3063	1.19272	0.166297	1.33139	0.779649	0.0280592	0.886062	0.936046	0.632809	0.810181	0.929907	0.56448	1.10926	1.11645	0.497122	1.1868	1.2006	0.228375	1043.05	647.778	14031.5	30319.8	29769.4	24757.2	28805.1	38214.9	24986.6	27352.8	29117.4	32801.8	25219.1	37754.9	27457.7	20769.4	17881.1	27145.2	21551.7	23374.1	19201	26343.9	31572.9	31801	18069.6	21606.2	33433.3
M150T74	(-)	M150T74(-)			0.822068	0.770741	0.00564297	1.18915	0.779662	0.026467	0.929828	0.944081	0.597187	0.607696	0.600917	0.000164477	0.463193	0.727642	0.00748027	1.04613	1.21088	0.151006	150.002	73.8	24211.8	20435	14627.9	20879	25244.7	29080.5	18103.7	21999.6	27030.4	25579	26165.9	23565.7	21123.8	18960.7	21156.3	19522.1	11353.6	18941.9	34012.4	36397.3	28168.4	30310.6	28880.3	27045.8	17713.9
M1014T648	(-)	M1014T648(-)			1.40475	1.72599	0.00018344	1.23099	0.781064	0.00401445	0.766557	0.955262	0.636145	1.17692	1.34811	0.00450465	1.3651	1.64877	0.00181852	1.18419	1.22303	0.0503148	1014.03	647.987	15341.2	24483.7	25805.4	23221.6	25357.8	28746	22825.5	21675.6	25369.2	26750.2	22635.1	30395.2	21383.6	18856.6	17473	19862.1	20868.8	18442.7	11587.4	15574.8	17599.5	17456.7	10266.9	14219	23822
M231T711	(+)	M231T711(+)			1.16485	0.590669	0.00135958	1.2498	0.78205	0.00222368	1.59305	1.19515	0.0046547	2.14787	0.461933	0.000188531	0.60669	0.705938	0.0106417	2.30012	1.52823	2.507e-05	231.17	710.668	68250.9	84391	76915.6	74603.4	70091.8	69566.6	55816.4	67404	65220.2	57895.3	57348.7	67665.7	58934.2	50329.1	44327.7	47999.6	41515.1	47308.7	83388.7	128156	125148	124619	86482.5	80900.6	105446
M797T649	(-)	M797T649(-)			3.03835	1.14432	0.291287	3.15494	0.783199	0.0265276	2.19496	0.925314	0.564853	1.79637	0.89623	0.404938	2.48974	1.05886	0.721383	2.69223	1.18145	0.254199	797.042	648.524	86399.9	161735	158925	135276	168796	219604	142587	164055	153345	189715	144913	211245	154897	123969	100823	154169	124147	129783	104364	160373	183130	192972	112715	125448	186681
M129T86	(-)	M129T86(-)			0.905787	1.0145	0.867435	1.01644	0.785855	0.0319271	0.379345	0.968052	0.82096	0.262407	0.79725	0.0368926	0.749272	0.982088	0.899061	0.884451	1.23184	0.213872	129.055	85.98	11560.1	14675.9	26941.1	14124.8	18699.4	20183	19697.6	16973.8	22956.5	16825.8	15174.6	18060.4	18512.2	13892.6	12947.7	16592.2	11056.9	13197.9	15775.8	17800.4	19211.7	22459.1	15656	17218.1	10089.3
M1096T648	(-)	M1096T648(-)			1.23267	1.68257	4.51147e-05	1.07678	0.794883	0.00223623	0.770704	0.916455	0.311566	1.03118	1.33744	0.00725446	1.14639	1.542	0.00346811	0.902148	1.15294	0.153391	1096.04	647.796	11116.7	17750.2	19887.7	18125.7	19161.7	19686.3	18684.5	16997.3	18975.2	20901.7	18363.7	21444	18190.2	14778.4	13618	16349.5	14592.9	14173.9	10871.2	13091.1	13380.8	13454.1	8084.57	9683.96	17425.3
M679T88	(-)	M679T88(-)			2.9929	1.37166	0.00432042	2.68844	0.79923	0.0302734	2.08914	0.901627	0.317092	2.26476	1.09628	0.341785	2.57195	1.23673	0.0715723	2.2002	1.12812	0.285086	679.456	88.117	152434	129709	80037.7	115391	119108	131270	141604	136568	96004	147509	140245	145442	102018	111519	132898	106417	78378.2	114046	88555.3	96389	81905.7	89225.2	118272	114261	71870.5
M434T67	(-)	M434T67(-)			1.56343	1.43567	0.000356055	1.40716	0.802773	0.011945	1.20877	0.859132	0.0610777	1.17319	1.15252	0.124326	1.33376	1.23343	0.033003	0.906447	1.07021	0.45125	434.265	67.484	25888.2	27919.4	35397.4	25757.9	35249.6	28238.8	39900.4	31693.2	36339.9	36578.6	31907.9	31291.2	25349.1	23782	26058	29962.9	35234.1	26358.8	26635.5	24315	29354.2	20377.2	21706.4	22290.5	36984.3
M551T648	(-)	M551T648(-)			5.45587	1.10887	0.301078	5.58884	0.807154	0.0266846	4.1846	0.917043	0.43716	3.30085	0.89503	0.305645	4.47788	1.01688	0.895106	4.59548	1.13614	0.299562	551.031	648.4	310407	515383	510374	453085	564390	658615	485933	558745	494089	592394	486807	666777	518876	419841	342452	519492	419935	430700	418765	519484	594448	609054	374714	445775	592256
M374T67	(-)	M374T67(-)			1.59802	1.44508	0.000376076	1.45199	0.808023	0.0082169	1.21931	0.882459	0.0912514	1.25112	1.16766	0.031686	1.41817	1.27523	0.00437125	1.11397	1.09212	0.18035	374.244	67.397	30214.2	28275.2	35129.7	28010.4	36430.6	32640.2	42386.9	31018.7	34151.7	39803.3	35530.2	33210.2	24903.5	26528.4	28754	31211.4	31707.6	31509.8	28849.6	24119.8	27108.8	20273.1	24716.8	24474	40871.2
M311T83	(-)	M311T83(-)			1.91799	1.65735	0.0191355	1.67586	0.81174	0.00925842	1.70481	0.780143	0.0274761	1.55633	1.34533	0.150943	1.46679	1.29297	0.258713	0.841625	0.961076	0.664586	311.168	83.201	35110.5	34082.2	53022.5	43826.2	30278.2	38949	56967.1	39466.5	50535.8	55952.7	52497.1	46151.9	39466.7	40597	45244	42112.8	41123.8	36252.9	29293.3	26729	56356.7	5721.24	34591	29268.9	59900.1
M932T648	(-)	M932T648(-)			1.53421	1.6243	2.37789e-05	1.31321	0.814507	0.00194513	0.733705	0.982486	0.828463	1.3126	1.323	0.000893039	1.52296	1.59585	0.000813307	1.31957	1.20623	0.0438069	932.031	647.703	20348.6	29975.9	31068.8	29568.6	34124.2	34605.9	30164.2	25301.5	33546.9	30857.2	30628.9	32396.6	27198.1	22344.9	23281.8	25172.5	25676.9	25295.3	14219.1	19501.1	21637.9	20739.4	17350.5	19151.5	28129.6
M651T57	(-)	M651T57(-)			1.42475	2.11527	0.000481548	1.13169	0.824727	0.00845761	1.15038	0.78264	0.116509	1.29949	1.74452	0.00520423	1.10158	1.6555	0.0678415	0.939772	0.94897	0.738222	651.375	56.525	22047	6960.56	27203.9	21349.2	15091	20138.6	26039.8	23575.2	21377.3	26954.4	25530.2	20638.1	17513.4	19745.1	21177.8	20174.3	22209.9	18034.8	11886.5	2918.86	19153.2	7667.23	12951.2	13553.7	26826.1
M469T649	(-)	M469T649(-)			6.27729	1.12841	0.184085	6.20763	0.828149	0.0286176	4.85656	0.916726	0.442896	4.20056	0.934491	0.456128	5.12637	1.03444	0.785754	5.00737	1.10696	0.399067	469.029	648.577	361537	695761	658083	597431	715189	819827	602573	700366	647183	745498	652863	848876	664362	564460	467600	661168	548236	570214	559123	616534	707195	780375	508684	547802	722371
M323T846	(-)	M323T846(-)	(M-H)-	Uridine 5'-monophosphate (UMP)	0.485516	0.56576	7.42104e-06	1.10573	0.828996	0.0304979	1.09663	0.848434	0.0143651	1.17523	0.469012	1.37412e-06	0.903272	0.480009	4.89142e-07	0.679138	1.02345	0.724349	323.028	845.603	17408.4	18808.3	18070.4	19028.7	20539.9	17762.3	19417.7	21023.3	24132.2	19890.7	21295.9	25797.7	21105.6	19454.3	13635.4	16859.7	18264.9	19740.7	34310.8	39978.9	36538.8	35589.4	40332.5	45782.3	24806.3
M665T56	(-)	M665T56(-)			1.27781	2.08873	0.000588351	1.0104	0.830957	0.0102539	0.99574	0.798041	0.158082	1.15542	1.73565	0.00802698	0.995175	1.6669	0.0760959	0.78472	0.960388	0.810021	665.39	56.069	15759.9	5007.56	23188.3	17516.8	13518.2	17973.8	20473.2	18352.5	17271.3	21427.5	20874.9	18091.5	14940.6	15130.5	17794.5	16262	18826.7	13844.8	9743.32	2614.9	15873.2	6112.85	12828.2	8598.66	23060.7
M387T648	(-)	M387T648(-)			7.42375	1.10691	0.235704	7.1971	0.844198	0.0285556	5.81427	0.926288	0.397933	5.21193	0.934454	0.446995	6.35355	1.02532	0.812793	6.00201	1.09724	0.339686	387.026	648.223	621003	986338	931959	852667	1.01576e+06	1.1203e+06	884841	957899	910655	1.07362e+06	968350	1.17258e+06	973899	799342	677040	910524	831846	845469	831699	924505	1.05357e+06	1.0935e+06	747259	740978	1.01153e+06
M850T648	(-)	M850T648(-)			1.56262	1.4495	0.00150618	1.335	0.848222	0.0461155	0.672319	1.01253	0.881935	1.3757	1.2295	0.00365835	1.62742	1.46766	0.000496899	1.46559	1.19371	0.0179502	850.027	647.919	26881.1	35296.7	37640.1	35575.9	39166.8	39158.7	33763.2	29556.9	40546.6	31246	32893.5	43068.8	32750.9	27285	28832.6	30502.6	28545.6	31121.8	22006.1	25330	27398.4	27273.3	19745.2	23865.7	32961.4
M146T710_2	(+)	M146T710_2(+)	M+	(3-Carboxypropyl)trimethylammonium cation	1.56618	1.24774	0.000262675	1.12592	0.850071	0.00406671	0.771372	1.01447	0.793477	1.33359	1.06067	0.290873	1.69803	1.2658	0.00355114	1.61756	1.1934	0.019402	146.117	709.988	75448.7	87064.3	74068.5	71821.8	60849.4	69030.7	66703	76023.6	73860.9	67676.4	71964.7	75802.3	71102.9	63389.8	56367	54860.9	58910.4	62626	50120.7	64682.9	59799.9	59827	55423.1	56397.2	83281.9
M229T842	(-)	M229T842(-)	(M+CH3COO)-	Dihydroxyacetone phosphate	2.03663	9.03349	1.88208e-09	1.37605	0.856598	0.0222577	1.17177	0.902737	0.113199	2.10778	7.73807	5.05711e-10	2.01911	8.15486	1.05552e-09	1.05863	1.05386	0.353623	229.012	842.043	26984.5	32790.2	31776.1	33786.8	36156.4	34681.6	38033.5	33061.1	32492.3	36323.6	34610.7	42790.8	32149.5	32015.8	27461.6	30302.9	28936.6	35282.6	3388.23	4664.33	4998.62	3775.89	3045.17	4184.04	19785.7
M217T698	(+)	M217T698(+)	(M+H)+	N-.alpha.-Acetyl-L-arginine	4.59984	1.63859	3.9001e-08	2.13935	1.12269	0.00196177	2.46884	1.04369	0.404042	6.35807	1.83962	8.96906e-11	5.19038	1.71018	2.05638e-06	1.97078	0.929638	0.12065	217.129	697.602	441529	469039	516069	502827	393656	424914	436916	449030	429741	409444	422247	485620	496821	507976	511380	478920	465833	495097	251827	265561	277130	263201	272204	276948	399032
M251T274	(+)	M251T274(+)	(M+H-H2O)+	His-Ile	1.07433	0.660383	0.000307909	1.19047	1.23733	0.0342901	2.25269	1.21408	0.0354551	1.04001	0.817111	0.00736262	0.543882	0.801756	0.00194867	0.429374	0.981209	0.759792	251.149	273.679	141840	122203	154552	145168	148265	128125	95211.5	100876	103353	129668	110870	152031	129176	128800	132761	165816	162204	137487	161190	178827	203347	173685	157780	173063	152831
M432T73	(+)	M432T73(+)			0.458197	0.792276	0.00745426	1.04459	1.28537	0.0403887	1.04268	1.05787	0.693753	1.13642	1.01837	0.836277	0.512179	0.838123	0.154809	1.00314	0.823006	0.189959	432.237	72.612	54852.1	45908.7	94142.3	55149.8	53827.7	52510.5	65261.2	51740.3	68903	45652.5	49377.5	55961.6	64374.8	66398.9	57528.1	79208.2	96669.7	68856	75080.9	71102.8	66208.3	66529.6	79928.7	66375.2	124607
M137T584	(+)	M137T584(+)			4.80867	0.474202	2.90134e-05	3.34699	1.28705	0.00186876	3.26165	1.11566	0.112492	4.6506	0.610322	0.000254617	4.60257	0.529046	5.2712e-05	2.71181	0.866832	0.00989097	136.939	584.368	544209	562504	544708	523502	450606	492983	415603	504119	504240	401288	414832	555145	631397	578669	659831	607415	527332	592955	1.09393e+06	1.22067e+06	959893	782550	828920	1.00863e+06	777118
M269T81	(-)	M269T81(-)	(M-H)-	Heptadecanoic acid	1.05757	0.633885	0.000743429	1.52291	1.30189	0.0355015	4.60584	1.44132	0.00451341	1.63812	0.82525	0.0194891	3.32441	0.913633	0.183052	3.74597	1.1071	0.191975	269.249	81.44	315814	320416	394847	323387	282950	353299	343663	213587	196379	196813	205363	225367	264871	296998	282526	261782	371157	320804	372633	323343	401514	320823	351872	408714	403512
M157T591	(-)	M157T591(-)			2.2856	0.582648	0.0551179	2.9575	1.30833	0.000834003	5.76192	1.19774	0.0088679	1.70911	0.762293	0.239937	1.98312	0.697863	0.142376	3.24002	0.915479	0.015192	156.991	591.268	1.26966e+06	1.42702e+06	1.34091e+06	1.41395e+06	1.33472e+06	1.34975e+06	906055	1.1215e+06	1.22618e+06	1.11317e+06	1.04989e+06	1.37596e+06	1.36568e+06	1.54148e+06	1.55313e+06	1.52366e+06	1.53131e+06	1.3719e+06	754942	2.53387e+06	2.48694e+06	2.46691e+06	808055	2.60774e+06	1.82138e+06
M160T726_2	(+)	M160T726_2(+)	(M+CH3COO+2H)+	Cyclohexylamine	0.86885	0.82578	0.00450585	3.29689	1.33316	0.000180533	4.18427	1.23299	0.0151783	4.0911	1.1009	0.0133074	3.04808	1.01818	0.753944	1.89483	0.924863	0.172638	160.132	725.817	515276	422999	428751	491951	383253	389464	317767	372258	372918	305421	341077	424963	496872	482185	505352	445020	448238	467830	428856	443915	419390	387202	450193	455156	462822
M159T739_2	(+)	M159T739_2(+)			2.21609	0.311044	1.33749e-09	1.08559	1.34822	0.000357847	1.22195	1.19203	0.0190195	2.59259	0.419357	5.67761e-09	2.26953	0.370772	3.07399e-09	0.712374	0.884146	0.0371512	159.075	739.209	49372.6	41717.7	49547.1	46076.8	38363.5	43601	35637	37105.4	39893.7	32556.4	34840.8	45363.3	55744.7	50524.3	52850	51978.6	43874.7	48912.6	116580	134258	123662	108461	118675	123009	71859.8
M176T739	(+)	M176T739(+)	(M+H)+	L-Citrulline	2.26974	0.313526	2.61068e-10	1.13212	1.3487	0.000114656	1.66183	1.33427	0.0073755	2.6476	0.422851	9.93513e-10	2.14686	0.418327	2.23477e-08	0.544164	0.9893	0.884619	176.102	739.156	52482.7	62708.8	48493.7	63703.4	42562	46697.8	36819.1	39949.7	39583.3	36315.3	37022.9	47629.9	58857.6	52419.1	55875.4	52466.9	48583	51871.1	122006	139925	128531	119244	122322	124911	74828
M166T476	(+)	M166T476(+)			0.442351	0.73369	0.0024488	2.17039	1.36183	0.00250916	3.9553	1.41944	0.00137181	2.3104	0.999163	0.981821	2.46301	1.04143	0.353531	1.69612	1.0423	0.345016	166.085	476.083	216627	211328	221442	257059	216390	208025	128452	142648	138769	161126	148949	217658	215785	213773	200018	236801	207767	202715	214741	228951	212436	197070	199014	225717	210273
M294T835	(-)	M294T835(-)			3.61591	0.21826	1.04601e-10	1.04245	1.36961	0.000847102	2.04323	0.80117	0.00655816	4.40121	0.29893	3.72783e-10	4.23334	0.174863	3.23082e-11	2.43973	0.584964	4.62151e-06	294.083	835.103	47723.7	44085.1	49008	54884.7	52791.9	51246	50872.3	61033.9	67229.6	59594	60697.4	74699.7	99378.1	92690.4	76814.5	77514.7	81182.1	84826.7	270726	293392	308407	296589	257717	287305	118921
M257T505	(+)	M257T505(+)			0.597928	0.685127	0.000717998	1.79541	1.38236	4.27813e-05	1.1451	1.12555	0.402789	1.53188	0.947092	0.418314	0.657025	0.771144	0.0648204	1.39323	0.814223	0.0984864	257.146	505.108	139959	51934.1	126663	128533	91790.4	111551	83833.9	112642	92872.2	88128.8	101974	98427	138420	133512	146281	126556	125966	128101	135552	105093	143847	141783	164174	153012	123889
M118T502_1	(+)	M118T502_1(+)			10.413	0.602552	1.61085e-05	14.45	1.41	9.15165e-05	15.483	1.20568	0.032187	6.51309	0.849596	0.00326348	3.42723	0.726485	0.000260701	11.2821	0.855095	0.0076078	118.085	502.483	7.10575e+06	6.29064e+06	7.8689e+06	7.35829e+06	5.66412e+06	6.88286e+06	5.30366e+06	7.17289e+06	5.44315e+06	4.95118e+06	5.08706e+06	6.18922e+06	8.03526e+06	8.51078e+06	8.08565e+06	8.01644e+06	7.44681e+06	8.05243e+06	9.30051e+06	9.7732e+06	9.15052e+06	1.09598e+07	8.60921e+06	8.87768e+06	8.47848e+06
M184T666_2	(+)	M184T666_2(+)			0.356627	0.706263	1.69535e-05	1.14887	1.42868	5.47283e-05	1.32186	1.24571	0.00811636	1.08254	1.00903	0.838713	0.58338	0.8798	0.0399259	0.842454	0.87193	0.0448709	184.093	665.595	41423.2	45105	44813.8	42193.3	31636.6	38735.9	28237.4	31414.1	34302.8	29961.1	35597.5	36285.2	50971.1	48468.8	45896.2	43820.4	40582.2	49994.6	42422.9	49156.6	45961.9	49579.8	43656.7	46452.9	50222.9
M130T990	(+)	M130T990(+)			0.690703	0.739486	0.0299548	1.49563	1.44073	0.00670393	1.63144	1.25006	0.0879181	1.62708	1.0654	0.556703	0.901577	0.924398	0.505337	0.903841	0.867655	0.199103	130.085	990.497	90751.5	99450.4	70258.4	105962	92881.5	62392.8	65879	63861.2	88994.3	50238.2	63021.3	85344.9	109354	88926.4	112781	121687	85379.9	83144.4	101383	91872.9	123984	87203	67106.5	92814.9	63407
M255T591	(-)	M255T591(-)			2.60859	0.371028	1.44751e-09	1.53427	1.44378	0.000147644	1.75532	1.23149	0.0104848	2.74232	0.535682	1.53466e-08	2.49154	0.456917	2.83993e-09	0.409668	0.852963	0.0111189	254.968	591.321	108463	135291	125623	124861	118128	105559	94769.6	85610.4	105411	94461.7	83269.3	119453	134578	144604	141448	144168	120917	155969	234968	273049	266340	264409	260772	271702	175244
M285T711	(-)	M285T711(-)			1.26763	0.496159	9.38434e-06	1.386	1.44489	0.000180596	2.67855	1.41609	0.000585337	0.48982	0.716896	0.000208208	1.03795	0.702608	0.000214816	1.64727	0.980069	0.527292	285.053	711.309	128300	126901	125065	134537	142318	116594	86223.6	88358.1	78144.8	85540.2	83860.2	124246	126661	133868	128423	135924	136727	127848	172054	164218	166109	213638	176063	209123	131181
M693T88	(-)	M693T88(-)			5.64858	0.308302	9.84072e-07	2.38902	1.44791	0.00236231	2.18404	0.997558	0.975693	6.5414	0.446394	1.22223e-05	6.74119	0.30755	9.03971e-07	4.14832	0.688964	0.00186489	693.471	87.872	376441	348877	254242	324045	309217	332462	369097	350410	236790	339109	338534	316106	509045	442952	525445	433895	353351	558803	1.07022e+06	977103	878165	922751	1.31104e+06	1.16583e+06	489710
M213T50	(+)	M213T50(+)			1.47271	0.385513	9.94337e-07	1.06563	1.4505	2.52543e-05	0.851338	1.19028	0.0850773	1.47865	0.559186	1.26435e-05	1.39635	0.458868	6.48769e-06	0.738708	0.820599	0.0143199	213.127	49.978	30872.9	19844.6	33111.3	33544.7	31810.2	32298.8	20402.5	25279.6	24731.7	25120.4	25878.6	31057.6	38320.9	36620.1	37633.7	38223.1	33563.3	36797.4	75965.6	50513.7	69781.2	71076.6	64410	63753.6	49956.9
M120T476	(+)	M120T476(+)	(M+H-H2O)+	Tyramine	0.548377	0.716626	0.00142321	1.99544	1.45113	0.00247006	3.42506	1.45179	0.000619831	2.10219	1.03992	0.523935	2.06749	1.04039	0.32463	0.967912	1.00045	0.994042	120.08	476.083	147556	154097	154144	174738	152835	145108	86378.3	98039.1	96858.8	112434	98409.7	147422	150426	149548	141485	194611	145262	146726	150503	160688	153186	139059	135421	153577	142635
M373T585	(+)	M373T585(+)			1.47158	0.396432	4.42324e-07	1.09048	1.47291	0.00156528	0.728171	1.13118	0.291125	1.38124	0.583908	7.86237e-07	1.51573	0.448437	1.23626e-07	1.14158	0.767993	0.00111419	372.828	585.071	33862.7	33845.2	31452.2	33875.5	24687.2	26690.1	23334.9	28654.2	28335.4	21101.7	22355.9	39244.7	42768.3	38377.9	43383.6	38145.6	35933	41514.9	69144.5	72342.6	64127.7	59192.6	73408.6	73018.8	53420.7
M415T72	(+)	M415T72(+)			0.492381	0.688339	0.00578336	1.28209	1.48028	0.00589549	0.94692	1.18125	0.364972	1.10818	1.01893	0.857422	0.337756	0.813103	0.20295	1.00688	0.797995	0.174957	415.209	72.26	39251.8	40086.3	93928.9	55924.9	53063.6	52792.1	49242	34139.9	59351.4	40770.4	43978.7	56155.2	72066	72596	58714.6	69613.4	91582.9	55288.7	88733.7	74880.1	63204.3	62578.2	66608.7	56055.7	142695
M693T167	(-)	M693T167(-)			12.367	0.172903	0.00143004	3.57061	1.48512	0.00228986	3.85613	0.915013	0.452945	14.5551	0.256782	0.00294619	14.4021	0.158209	0.00128367	7.18477	0.616122	0.00194063	693.471	167.149	711232	678485	474365	641915	347162	627563	748445	666254	505788	634230	707370	541927	1.00221e+06	1.00652e+06	1.10884e+06	918480	972509	640842	4.65937e+06	381345	5.25302e+06	3.9102e+06	4.03201e+06	3.76486e+06	2.32709e+06
M228T189	(+)	M228T189(+)			0.841851	0.706472	0.000762038	2.50922	1.48975	0.000211712	2.48869	1.24214	0.0488081	2.6528	1.05247	0.320199	1.2122	0.87754	0.100788	1.5402	0.833793	0.0267006	228.133	189.26	148724	189067	192823	215657	141596	195126	130862	152058	127591	162872	115476	183015	218217	199408	210289	249881	215443	205638	220889	218424	211164	217577	178812	187259	193047
M118T503_1	(+)	M118T503_1(+)			1.2493	0.550193	1.78995e-05	1.45018	1.4918	0.000574247	1.78104	1.3415	0.0249034	0.226075	0.820778	0.00541079	0.177261	0.738081	0.00330475	0.696946	0.899246	0.229323	117.719	502.679	58936.3	74355.6	84980.8	86234.7	55336.6	64991.8	53872	34663.5	63946	47918.3	57185.7	59102.7	90573.6	72767.6	75161.8	84930.4	77925.6	71076.6	86698.1	104035	100100	107112	92670	84980.1	85911.3
M225T214	(+)	M225T214(+)			0.494358	0.686228	0.000531448	1.35421	1.50075	0.000349125	1.63771	1.29328	0.00504283	1.34116	1.02986	0.557877	0.807574	0.887487	0.0128061	0.919055	0.861755	0.00584835	225.122	214.488	52989.2	49773.4	56134.2	52993.5	55609.1	50473.6	37082.1	38132.2	34717.9	46161.3	35255.6	54516.1	63971.7	59807.7	59562.1	71006.7	55477.2	59157.6	62226.3	63988.7	63874.7	54537.8	53000	60657.4	60206.1
M258T732_1	(+)	M258T732_1(+)	M+	Glycerophosphocholine	3.46282	0.678031	4.74997e-07	7.78862	1.50842	1.70129e-08	9.40467	1.31915	0.00023794	7.3608	1.02275	0.456658	4.45519	0.894424	0.036674	4.5646	0.874526	0.00896803	258.109	732.401	1.59713e+06	1.76106e+06	1.72135e+06	1.66769e+06	1.49888e+06	1.33478e+06	1.13191e+06	1.19025e+06	1.23767e+06	1.26404e+06	1.15514e+06	1.28389e+06	1.9175e+06	1.89313e+06	1.79907e+06	1.83162e+06	1.78638e+06	1.72781e+06	1.87618e+06	1.87442e+06	1.78248e+06	1.86763e+06	1.63266e+06	1.67841e+06	1.84912e+06
M147T991	(+)	M147T991(+)	(M+NH4)+	L-Pipecolic acid	1.32494	0.927082	0.542331	2.43106	1.52011	0.0139285	1.79028	1.02585	0.802497	3.1127	1.40926	0.0297906	1.3698	0.951051	0.608561	2.93354	0.674857	0.0107555	147.112	990.637	115721	145649	145571	131606	111974	141806	172019	118161	101625	99251.2	144538	136763	195467	267032	193981	117230	199176	201179	93013.9	155146	133642	171563	126465	153277	105263
M291T584	(+)	M291T584(+)			1.87724	0.380442	2.13417e-06	1.46727	1.52622	0.000111958	1.19113	1.17581	0.0682459	1.65654	0.580639	4.93716e-05	1.9	0.447327	4.50716e-06	1.43293	0.770406	0.000891307	290.882	584.227	52076.2	52658.8	50719.2	54382.3	42039.9	42316.3	37835.1	43068.7	43758.6	35105.7	36587.4	53848.6	69853.8	58348.3	69538.3	58683.2	59626.7	65817.1	120295	122689	87272	98184.2	102939	126288	78989
M242T215	(+)	M242T215(+)			0.805494	0.678087	0.000236842	2.08794	1.53176	0.00015406	2.98029	1.42144	0.00046321	2.08135	1.03867	0.366338	1.64693	0.963861	0.29181	0.26272	0.927979	0.0796093	242.149	214.531	118217	126771	136094	135672	126987	125806	80419	82890.6	75891.4	103271	80168.9	118744	134987	134092	135662	159174	129567	135791	130540	142756	142323	128300	121920	132561	136881
M287T714	(+)	M287T714(+)			2.79277	0.490283	7.66823e-08	2.87014	1.53179	1.4544e-05	2.01868	1.13162	0.0799781	1.63228	0.751008	1.14442e-05	2.71023	0.554815	4.89308e-08	3.05594	0.738761	2.2608e-05	287.066	713.92	208067	170768	183994	205551	179987	178832	168113	157306	146929	151863	161823	210056	241763	265990	273835	261515	250555	232139	335936	347835	359754	333789	302138	352214	248206
M184T921	(+)	M184T921(+)	(M+H)+	Phosphorylcholine	2.2123	0.290026	3.26296e-08	1.34344	1.53647	3.73357e-06	1.6579	1.37355	0.00120346	2.43192	0.445616	2.94631e-07	2.12736	0.398365	2.51231e-07	0.756174	0.893966	0.064655	184.073	920.935	57860.1	48217.2	43759	47251	43108.2	41988.3	36397.9	35975	32319.6	28344.8	32890.7	39513.3	51212.7	50736.3	55168.3	48376.4	53618.2	56541.8	120127	125471	114154	125024	93816.1	129761	59082
M235T584	(+)	M235T584(+)			4.88388	0.323814	4.95107e-08	3.19677	1.53821	0.000495352	1.93453	1.03995	0.836467	5.03426	0.498093	2.82057e-07	5.14596	0.33675	1.39589e-06	3.68192	0.676079	0.0182453	234.917	584.195	235464	261426	246592	241176	45982.2	201272	169416	217789	225792	153100	159847	258644	340341	288371	329745	289958	263262	310467	563739	671330	565750	569140	685244	603037	458574
M291T50	(-)	M291T50(-)			5.37428	0.385981	1.49201e-06	3.85476	1.53881	8.24282e-07	3.96522	1.23923	0.0250579	5.08348	0.593949	6.96374e-05	4.39055	0.47832	1.93532e-05	3.4574	0.805322	0.0119537	291.07	50.289	597173	528742	747260	791935	528427	652878	471439	532253	519190	538039	553897	489048	760314	769777	875379	857503	747411	765862	1.32327e+06	1.06869e+06	1.59525e+06	1.15848e+06	1.45816e+06	1.43765e+06	1.16672e+06
M259T251	(+)	M259T251(+)			0.298456	0.711228	0.0014344	1.11251	1.54751	0.000116229	1.47228	1.39693	0.00197858	1.1745	1.10063	0.0359591	0.873725	0.993535	0.894835	0.323463	0.902693	0.0359145	259.107	250.671	29673.3	31277.7	35772.9	37143.6	32745.7	31432.9	19167.8	22969.6	21378.9	25388.4	20622.4	32245.5	35597.7	35430.9	36109.4	40939.7	35433.7	35883.2	32693.7	36588.2	36158.7	31431.7	30112.7	32349.9	35906.8
M162T666_2	(+)	M162T666_2(+)	(M+H)+	L-Carnitine	1.4178	0.895257	0.106316	3.66086	1.55562	7.98876e-06	5.0981	1.45931	0.000817972	4.75337	1.39268	0.000107621	3.83694	1.30646	0.0067705	2.6276	0.938086	0.36291	162.112	665.886	393220	438224	401136	354884	288247	331262	215571	266767	290354	242392	262401	234855	393271	409339	379989	335566	418500	415966	242760	301592	257249	325084	267521	295074	387490
M237T610	(+)	M237T610(+)			0.740127	0.55464	5.38527e-06	1.01995	1.55616	9.12212e-05	0.840637	1.20677	0.0667883	0.353854	0.863109	0.0171519	0.489655	0.669323	0.000125776	0.944099	0.775478	0.00444358	237.003	610.235	27455.6	22302.8	23633.5	26079.4	19996.6	18231.8	18324.3	19488.6	18887.4	15804.7	16906.1	24695	31965.7	29448.1	33052.4	26263.3	26707.6	30130.6	34962.5	38114.7	34319.7	29374.6	32971.3	35987.4	31742.3
M401T80	(-)	M401T80(-)			0.461291	0.549635	5.21091e-05	1.02251	1.56158	7.45452e-07	1.26657	1.35437	0.00729069	0.993559	0.858296	0.0540187	0.645272	0.744406	0.0111521	0.593524	0.867307	0.0678984	401.163	80.079	41139.1	43994.7	49901.8	52756.6	30887.4	43147	28748.5	35271.4	28816.9	34213.3	36056.4	30213.8	53374.5	52579.4	50769.8	49418.6	47521.1	48221	55156.3	48820.6	73483.9	51440	59088.3	63736.2	59510.2
M471T585_1	(+)	M471T585_1(+)			1.43423	0.340473	4.35068e-09	1.00605	1.56447	0.000365591	0.733305	1.16993	0.149304	1.43284	0.532659	7.6696e-09	1.45401	0.398329	8.4453e-10	1.0215	0.747811	0.000867342	470.804	584.808	23497.8	24004.3	21932.7	23131.4	17716.4	18325.9	15656.9	19865.9	20174.2	14752.1	14640.9	24838.4	31686.1	27795.9	31785.3	25887.4	26067.4	28757.6	51929.3	55211	56821.5	50284.4	54239.6	54384.3	38162.3
M242T731	(-)	M242T731(-)	(M+CH3COO)-	Phosphorylcholine	1.0433	0.707502	1.13732e-05	1.4879	1.56454	4.10305e-07	1.91133	1.34623	1.78201e-05	2.13516	1.10691	0.00962548	1.7977	0.952457	0.156348	0.296196	0.860462	0.000314003	242.08	730.98	69231	78435.5	73219.9	74798.3	76204.3	70556.2	51518.3	52901.4	53527.6	51479.2	54512.8	64717.1	88586.8	87895.7	77449.1	86532.6	85436.7	88294.2	68582.7	78942.9	81506.5	81020.3	76035.5	78442.8	73872.3
M189T736_2	(+)	M189T736_2(+)	(M+H)+	N.alpha.-Acetyl-L-lysine	2.68884	0.502671	7.2707e-07	3.00997	1.5764	4.04821e-06	2.11914	1.1605	0.0683615	1.24307	0.792408	0.00122099	2.21978	0.58335	1.15011e-05	2.93899	0.736174	0.000425374	189.122	736.024	173106	204403	193618	217833	187558	144027	146485	185313	170729	137592	160460	164992	239575	249821	276344	229594	253041	273745	318558	320841	379476	309680	305534	286792	238194
M166T497	(+)	M166T497(+)	(M+H)+	L-Phenylalanine	0.943895	0.565994	0.00404828	1.29215	1.57795	0.0340999	2.05265	1.50613	0.0143856	0.518418	0.893108	0.400237	0.899583	0.852459	0.0950571	0.470141	0.954485	0.699925	166.085	497.127	75101.1	76962.1	66122.5	62886.9	61513.2	67201.2	43740.1	63381.5	12645.4	44593	48241.1	59479.1	89610.1	44832	58066.4	74497.9	66945	95376.3	83488.2	94942.3	93891.6	82854.6	63271.7	62263.2	73434.4
M276T251	(+)	M276T251(+)	(M+H-H2O)+	Phe-Gln	0.569358	0.697492	0.000222156	1.80084	1.58089	2.16636e-05	2.4654	1.43831	0.000176625	1.85022	1.10266	0.0245637	1.41851	1.00321	0.932116	0.480759	0.909807	0.0240215	276.134	250.671	76608.8	80905.5	87089.7	89479.1	81648.8	78265.4	48161.5	56337.6	53070.1	60986.3	50834	74068	87142.6	89319.1	87802.3	101730	87179.3	89796.1	82458.3	87224.6	89139.8	75970.5	76372	81252.3	92431.1
M164T475_2	(-)	M164T475_2(-)	(M-H)-	L-Phenylalanine	1.50586	0.650658	0.000188012	3.07082	1.58422	0.000127903	5.59732	1.6036	6.94334e-05	4.0055	1.03079	0.60996	4.40605	1.0434	0.453283	3.02223	1.01224	0.83235	164.072	474.629	314859	381727	393938	381769	411930	405766	223396	220539	216445	250973	200933	315740	398118	377883	347499	440506	333148	365153	315137	388337	407883	384093	332275	367019	328372
M316T731	(-)	M316T731(-)			1.73873	0.681583	4.21908e-06	2.93652	1.59713	4.37978e-07	3.70369	1.37139	8.90396e-06	3.89448	1.08858	0.0229491	3.26497	0.934713	0.0409684	0.840978	0.858654	0.000248118	316.117	730.98	242246	268852	250992	259790	254852	243792	173240	177006	181596	176766	179674	220467	310326	313015	272504	288103	287111	299763	245169	272835	284418	287677	262768	273861	256913
M145T994_2	(-)	M145T994_2(-)	(M-H)-	L-Lysine	1.28195	0.750998	0.0559449	1.96158	1.61128	0.0117032	1.4691	1.19019	0.239826	2.96892	1.21007	0.131794	1.86603	0.893834	0.238858	1.62799	0.738662	0.0321919	145.099	994.057	140893	125009	105114	113464	153530	104496	162155	119983	71993.2	96688	77084.5	95949.6	153756	217945	140582	129902	149633	213387	151162	133334	143852	167299	127532	107521	108789
M741T90	(+)	M741T90(+)			1.71173	0.326415	1.15093e-06	1.23267	1.61549	0.00223934	1.18275	1.21173	0.24783	1.73384	0.527319	1.79673e-05	1.83448	0.395525	4.45199e-06	1.03868	0.750068	0.0316786	740.543	90.2705	39463.2	49149.9	20988.3	31631.3	35776.4	36706.6	46154.6	26748.3	24354.8	26743.9	27074.2	25297.2	52376.4	50403.8	53186.9	48269.2	33944.5	46747.8	87724.6	88502.9	70628.3	88916.5	102997	101566	55445.7
M525T188	(+)	M525T188(+)			0.235065	0.821479	0.0831199	1.13151	1.61982	0.000177381	0.83614	1.25744	0.172691	1.4165	1.33065	0.000293266	0.696819	1.03296	0.80388	0.790252	0.776282	0.0396908	525.221	187.722	26542.7	13765.8	31863.6	37528.3	28007	28114.8	19554.8	16683	19795.7	22816.8	21258.6	31764.1	38671.8	35527.4	36158.7	37779.5	32688.4	32784.9	26047.5	30134	30579.4	24843.4	22422	26504.9	29003.1
M316T69	(+)	M316T69(+)			7.31208	0.419377	9.65175e-05	6.03397	1.62194	0.0206334	8.31568	1.50054	0.0541899	4.8819	0.680206	0.000285767	3.96829	0.629292	0.000116651	1.15058	0.92515	0.442974	316.284	68.907	969587	1.01188e+06	1.55042e+06	1.12646e+06	1.33318e+06	1.20269e+06	472246	1.0832e+06	562656	518483	694159	1.46367e+06	1.19677e+06	1.1962e+06	1.22452e+06	1.44316e+06	1.63516e+06	1.08047e+06	1.99668e+06	1.78082e+06	2.14581e+06	2.05418e+06	1.75452e+06	1.70024e+06	756076
M491T503	(+)	M491T503(+)			0.64804	0.611125	0.000748757	1.44307	1.62341	6.92236e-07	1.05542	1.27649	0.133485	1.11625	0.992108	0.924257	0.411237	0.780094	0.1132	0.995508	0.7863	0.0668064	491.304	503.214	52828.5	17011.7	49115.4	52450.8	41175.3	43170.7	31995.9	38556.5	28995.2	32579.7	32124.9	36103.7	56595.5	57318.6	54607	48331.6	53517.5	54890.3	58926.9	33593.1	58094.9	57565.9	59579.4	60087.9	57590.2
M195T240	(+)	M195T240(+)			1.43179	0.348922	9.27192e-06	1.09062	1.62553	7.67759e-05	1.01387	1.25236	0.0264465	1.28207	0.567183	0.00018905	1.34139	0.436975	2.14136e-05	0.974513	0.770431	0.000277806	195.076	240.019	22740.9	21814.1	24178.3	27941.6	22241.2	23785.4	15141.8	19538.2	17959.5	18772.4	16243.5	26290.9	32095	31061.2	30000.7	34033.2	27196.5	30836.4	58368.4	61604.2	66013.4	55127.1	44283.5	41170.2	34715
M211T189	(+)	M211T189(+)			0.794855	0.607367	0.00196791	1.49026	1.62796	0.00332053	2.23641	1.54191	0.00722783	1.2629	0.988769	0.853318	1.07682	0.936508	0.286137	0.181585	0.947145	0.436576	211.107	189.422	58770.9	72133.6	71346.6	83208.8	65834.9	71483.8	41760.9	50161.3	19290.6	47885	45608.8	69484.2	77532.2	72467.7	77653.4	82449.7	78470	57798.4	76992.6	80371	80591.3	78913.8	64459.9	70113.1	77744.7
M174T738_2	(-)	M174T738_2(-)	(M-H)-	L-Citrulline	2.48092	0.240392	2.64881e-10	1.37234	1.63275	3.73494e-06	1.53085	1.35743	7.72102e-05	2.74319	0.3925	1.97435e-09	2.46221	0.326315	4.04558e-10	0.657124	0.831376	0.000261207	174.089	737.947	45324.9	48976.4	46838.7	47365.4	44610.4	48212.6	33458.7	33033.1	35682	30429.8	31840.1	42807.3	62181.9	59861.5	53924.8	53735	52273.9	56411.9	125377	145932	149937	148384	140272	152237	75415.6
M552T155	(+)	M552T155(+)			1.93572	0.267243	0.000247928	1.15372	1.65252	0.00167689	1.0626	1.30533	0.0801352	1.98669	0.441624	0.00219056	1.86791	0.348839	0.000773065	0.749479	0.789901	0.116862	551.501	154.518	35491.4	42779.3	32409.1	39428.4	35555.2	16493.1	21850	30280.7	22383.5	28560.9	28801.1	22994.1	48948.5	48355.3	30754.8	48803.1	31556.3	47508.6	38822.1	128836	112156	108608	101037	90052.3	87708.4
M353T591	(-)	M353T591(-)			3.532	0.340935	0.00206671	3.19087	1.66381	1.83413e-05	3.09233	1.3038	0.0105635	2.64671	0.567253	0.0210216	3.87039	0.444512	0.00576312	2.50809	0.783622	0.000465453	352.945	591.268	218354	292631	239370	263594	239546	228605	159875	194768	215725	177625	145970	242792	316750	307225	303157	309059	303237	351918	559281	656822	128441	657064	629532	703082	399438
M287T768	(-)	M287T768(-)			1.71532	0.344553	4.64156e-07	1.41014	1.66956	1.9403e-05	2.54284	0.389227	8.26082e-06	1.45154	0.57525	1.49758e-05	2.63236	0.134109	1.23178e-08	3.17616	0.233132	2.91617e-10	287.05	767.507	12194.5	14167.9	14524.5	14441.8	14426.5	12995.8	35196.2	32224.1	34866.1	32358.1	30244.7	47714.1	63406.4	59894	58859.5	64529.1	53984.6	54279.4	86126.4	114610	109926	113811	86995.1	105573	64395
M713T162	(+)	M713T162(+)			3.93615	0.246351	2.82657e-06	1.84497	1.673	0.0237676	0.952036	1.08042	0.770607	4.39003	0.412145	5.33683e-06	4.23999	0.266164	1.14356e-06	2.39372	0.645801	0.0144612	712.51	162.099	117654	100654	88031.8	31678.1	124102	99832.9	70502.5	60082.4	87364.9	175136	84893.1	42143.4	130079	97470.9	159714	167829	163931	151141	386149	339805	436015	332321	290981	326034	250381
M156T572	(+)	M156T572(+)			1.28068	0.304956	0.00281677	1.04161	1.67398	7.56293e-07	1.51968	1.62057	0.00021962	1.12291	0.51049	0.0199108	1.28993	0.494201	0.0180418	0.499134	0.968093	0.645119	156.041	571.593	32661	26134.8	25140.3	28216.2	20992.2	23455.9	14713.8	14930.7	15736.8	15037	17588.2	18626.5	30351.5	24802.9	26888.8	26217.3	27016.8	26484.5	35702.6	59867.8	26932.4	41488.6	63293.1	89591	45348.3
M303T816	(+)	M303T816(+)			0.236131	0.730624	0.000442727	1.15292	1.67559	4.82591e-06	1.26388	1.35986	0.000149185	1.26063	1.22423	0.00374502	0.780837	0.993543	0.898388	0.812431	0.811568	0.00140169	303.061	815.573	27115.1	24250.1	26341.7	26251.4	26556.8	30094.4	16736.8	19623.7	18450.8	19059.6	20970.4	23266.5	38409.1	32160.6	33362	32844.1	31151.5	29973	29578.4	28314	28018.3	28435.6	22928.3	24378.8	27215.1
M642T129	(+)	M642T129(+)			0.684751	1.09589	0.720291	1.17734	1.68127	0.0416675	1.09945	1.19729	0.439181	1.9303	1.84249	0.0145615	1.13633	1.31211	0.198826	1.147	0.712138	0.10041	642.431	129.471	44903.1	27499.1	44033.3	59558.2	25223.2	42825.2	46476.4	49748.8	20616.6	45998	30032.7	10955.7	54047.4	22487.6	72547.8	68110.1	58180.4	67316.1	28766.5	22919.2	12727.7	39934.2	42100.2	39544.9	54642.5
M595T89	(-)	M595T89(-)			1.00059	0.685313	0.0012779	1.55397	1.68207	0.000270029	1.17947	1.18009	0.107445	2.2284	1.15275	0.139426	1.08913	0.808728	0.0408202	1.6628	0.701567	0.00444238	595.361	88.87	79515.6	71113.3	46894.5	62735.9	68459.1	75720.6	44820.1	56585.1	51109.5	66067.1	65623.9	58514.1	91323.3	95481.5	109757	107556	68323.8	104038	79478.2	77445	74280.4	73736.2	103949	91203.9	58618.4
M722T161_1	(-)	M722T161_1(-)			19.4124	0.157204	2.40293e-07	7.90788	1.68439	0.0145096	6.16802	1.00771	0.974108	22.6691	0.264793	2.92574e-07	21.3548	0.158416	8.09825e-08	10.9669	0.598263	0.000198918	721.502	160.513	1.37649e+06	1.31659e+06	794743	1.07961e+06	934962	1.24098e+06	2.2845e+06	999950	643475	819123	1.0427e+06	902058	1.92942e+06	1.82479e+06	2.29206e+06	1.85086e+06	1.5999e+06	1.77457e+06	6.09069e+06	7.41996e+06	8.64435e+06	6.8167e+06	5.89365e+06	7.70221e+06	4.99742e+06
M212T240	(+)	M212T240(+)			1.66703	0.341082	6.15396e-06	1.3087	1.69342	7.28076e-05	1.22986	1.28521	0.0238041	1.45088	0.577596	0.000157874	1.54169	0.438361	1.4587e-05	1.16105	0.75894	0.000294631	212.102	240.052	29548.7	29560.1	33134.9	37591.7	29600.7	30735.7	19214.6	25327	22751.8	24929.3	20675.8	35071.2	42557.2	42237.5	40915	46917.9	36896.9	41050.7	78171.9	82144.8	86417.3	71583	59506.6	56000.8	46141.1
M639T908	(+)	M639T908(+)			1.53516	0.282662	4.7698e-08	1.03552	1.69358	2.58579e-06	0.980037	1.29728	0.00520747	1.57388	0.478711	1.05413e-06	1.49864	0.366693	2.17339e-07	0.886256	0.766	0.0010421	639.092	908.203	22477.5	21271.7	19242.3	20002.5	19057.6	15170.9	13401.3	14153.8	16454.6	13633.2	14722.8	17994.3	25946.3	27790.8	26221.2	24942.9	21858	26272.7	55692.9	55919.4	62918.2	51372.8	47338.8	46432.6	29876.7
M132T510	(+)	M132T510(+)			0.342067	0.759817	0.034238	1.74286	1.69592	0.00035506	1.45488	1.30294	0.0789299	1.94858	1.28859	0.0269064	0.898316	0.989998	0.938993	1.23747	0.76828	0.0431772	132.101	510.423	75939.9	52802.6	73196.1	36436	64105.5	75785.9	52784.7	38859	52381.8	39329.1	44029.9	62932.5	88332.4	102534	68021.5	82969.9	71381.8	79114.6	59037.4	54127.5	65492.1	65605.3	52244.6	85580.9	63893.5
M116T559	(-)	M116T559(-)			1.45987	0.347707	8.47374e-05	1.34091	1.70895	1.6558e-07	2.2709	1.74312	5.61185e-07	1.1563	0.594214	0.00267899	0.51049	0.606096	0.0033906	1.22141	1.02	0.581309	116.072	558.668	45523.4	49498.6	55652.5	49759.6	51027	53716.7	26529.9	29902.3	26294.5	30012.7	27601.1	34734.7	52640.5	50807.2	46781	52079.6	47422.3	49464.2	69916.7	80705.2	115084	103594	61751.6	72462.7	53881.6
M187T735	(-)	M187T735(-)	(M-H)-	N6-Acetyl-L-lysine	1.23072	0.503208	7.08228e-07	2.25372	1.70986	1.89564e-07	1.45341	1.21666	0.0239824	1.79691	0.860414	0.0165407	0.33368	0.612231	4.62143e-05	2.20117	0.711554	0.000229952	187.109	734.769	89887.5	120676	112694	120682	120894	85631	81357.9	101956	90997.2	86549.6	87238.8	86532.5	150246	155648	138928	144179	157890	167254	158851	167942	203939	196659	167740	167317	123813
M113T811	(+)	M113T811(+)			0.699847	0.58085	5.92737e-05	1.16262	1.71083	0.000195258	1.98591	1.80413	1.27941e-05	0.867006	0.993738	0.934262	0.950771	1.04793	0.450746	0.598351	1.05453	0.458832	112.999	810.574	40707.3	35591.5	36268.1	38796.9	30661.7	36572	18269.8	18766	19472.6	23062.9	15657.1	25936.8	34604.1	34895.1	42340.6	34027.1	26780.8	34645.7	34583.9	33011.8	39050.5	37859.7	28079.2	36014.7	27673.5
M623T186	(-)	M623T186(-)			2.37294	0.760354	0.094962	3.28815	1.71222	0.00339536	4.01068	0.841697	0.175901	5.61416	1.3019	0.0946063	0.408342	0.639987	0.0111142	6.83838	0.491581	0.000446918	623.392	186.373	303376	278628	253689	253952	226862	349213	268365	370152	391826	284384	426283	237991	587577	331684	602730	685046	511568	669889	491583	288667	466910	492849	294819	567909	552572
M274T248	(-)	M274T248(-)			0.595939	0.676056	0.0427292	1.52953	1.72838	0.00128588	1.57464	1.43255	0.0594479	1.98922	1.16848	0.179868	1.43228	0.968486	0.828929	0.442581	0.828842	0.111015	274.12	247.578	54627.2	64882.9	76483.2	71572.9	35788.6	76838.5	37257	44584.3	45536.4	49927.3	20729.1	67361.3	70158.9	77639.5	66588.6	91370.4	71001.3	81945.3	35230.7	68092.6	80366.1	76295	60349.7	72230.5	70717.2
M130T129	(+)	M130T129(+)	(M+H)+	.beta.-Homoproline	1.12573	0.555158	0.060952	1.47983	1.74427	0.039668	2.06772	1.66114	0.130231	1.22442	0.968348	0.908133	0.583051	0.922194	0.801209	1.30594	0.952338	0.870947	130.085	128.609	61540.1	36406.8	165117	100736	65328.3	52613.7	46449.2	43614.5	47007.3	66004.1	44626.1	42306.2	84049.2	72352.4	54373.7	74257.4	155429	65391	76364.5	69534.3	172775	87398.3	46542.1	69772.5	111775
M258T758	(+)	M258T758(+)			2.48137	0.427204	5.46289e-06	2.68716	1.76252	1.99505e-06	2.63035	1.35242	0.00322052	1.31542	0.752954	0.00230879	1.84894	0.57776	6.30278e-05	2.34561	0.767325	0.000190101	258.109	758.413	145654	121404	130125	126417	102933	127172	98366.6	96397.9	87868.8	75359.3	80326.9	118980	156902	165584	166253	160441	154592	178476	181133	213378	234364	267653	189954	218046	39980.2
M123T835	(+)	M123T835(+)			0.358742	0.674991	3.18378e-06	1.04794	1.76465	6.37966e-09	1.28971	1.50877	6.58636e-05	1.07288	1.19112	0.000719896	0.691084	1.01841	0.762455	0.571875	0.854996	0.0113369	123.054	835.343	24126.9	24983.2	20648.3	20735	20724.5	17918.2	13799.1	13970.4	13391.4	14036	14772.4	15621	26753.4	25419.7	24572	25582	25681.2	23028.9	19628.1	20984.5	22445.9	23725.8	19936.6	20081.2	22091.7
M333T584	(+)	M333T584(+)			5.14089	0.232273	5.49593e-09	3.13567	1.7647	0.000212561	2.22877	1.21801	0.143928	5.54403	0.409892	3.0787e-08	5.34172	0.282911	5.16024e-09	3.21192	0.690209	0.000885343	332.893	583.577	163611	182696	170964	167605	113686	132197	102888	138360	150851	95129.1	98710.6	178226	261623	214395	245241	208321	192544	226398	519778	625030	526698	516146	518122	584164	371512
M451T591	(-)	M451T591(-)			4.73588	0.25562	6.70114e-10	3.13204	1.77932	5.44083e-05	2.89408	1.34648	0.0141982	4.802	0.454829	1.63654e-08	4.67095	0.344188	2.78873e-09	2.29842	0.756741	0.00461415	450.921	591.106	148933	232547	204581	203681	171706	181705	125729	135513	163728	131310	107743	184968	289792	231824	243005	219828	240221	285956	491467	567605	558817	569365	540214	593833	334270
M505T909	(+)	M505T909(+)			1.34073	0.312348	0.0141073	1.26604	1.78144	3.36918e-05	2.22219	2.06567	0.00186867	1.27015	0.556427	0.0844562	0.819191	0.645207	0.174029	0.753084	1.15955	0.287883	505.087	909.089	67982.2	36502.3	35262	50655.7	52586.4	34766.6	25655.7	18696	16703.1	20846.6	28223.4	24337.8	38745.5	39263.9	47528.1	38546.9	34950.3	40501.7	113595	5597.6	64746.1	48953.3	103104	94493.8	29052.9
M623T88	(-)	M623T88(-)			2.23308	1.03537	0.67667	2.44515	1.78972	0.000141267	1.3773	1.18079	0.133995	4.03351	1.85302	9.32441e-05	2.52798	1.22255	0.0778134	2.66587	0.659763	0.00254829	623.392	88.442	133409	127542	80282.8	109973	109317	146015	85373.2	90115.9	88152.7	121151	106146	107422	189301	162086	191216	187947	128408	211941	93220.3	89612.8	85882.2	83187.3	114145	111873	87586
M758T833	(-)	M758T833(-)			0.782088	0.908789	0.11158	1.01794	1.7928	6.6747e-08	1.27641	1.5365	7.74678e-05	1.50555	1.62928	1.83336e-07	1.26741	1.39635	0.000358574	0.123897	0.857035	0.0107371	758.089	833.264	19482.4	24640.5	25872	23606.1	21477	19941.7	13994.4	13344	13319.6	16616.3	14158.6	16442.3	26925.3	24334.1	25360.7	28351.9	26214.1	26356.6	16018.7	18856.6	14751.6	15897.1	15398.6	15772.1	16525.4
M447T322	(+)	M447T322(+)			0.33223	0.733875	0.20259	1.04614	1.79451	0.000253056	1.81656	2.03682	0.000918934	1.07378	1.31694	0.108309	1.13037	1.49477	0.0475639	0.696297	1.13503	0.248768	447.051	321.925	34947.3	25206.1	22696.9	39123.2	37047.5	26916.6	21382.4	20192	9691.18	13480	11656.4	14886.2	24923	26324.4	30683.9	29044.3	28860.8	23980.9	23934.5	30533.9	25899.8	5686.94	16191.2	22145.8	30522
M116T579_2	(+)	M116T579_2(+)	(M+H)+	D-Proline	3.38719	0.0824927	4.77114e-07	1.1463	1.79795	1.86237e-07	2.57771	2.66702	1.53619e-07	4.25461	0.148318	9.53204e-07	3.43743	0.22001	2.27123e-06	1.70123	1.48337	5.3948e-05	116.07	579.249	50626.8	42348.9	42457.4	47153.1	36716.9	41174.1	16443.9	13852.9	15805.9	15513.6	16774.1	19275.7	31180.4	29650.2	30975.1	29471.3	26737.2	27584.4	170059	181491	171888	177635	212738	270123	118296
M123T117	(+)	M123T117(+)	(M+H)+	Nicotinamide	1.46086	0.439064	0.00483968	1.53436	1.80447	0.0079591	2.72953	1.89427	0.00320296	0.431277	0.792277	0.244325	0.395646	0.831705	0.331223	0.839011	1.04977	0.748607	123.054	117.489	45930.4	92678.3	90411.3	88776	80567.9	104597	45550.9	45273.4	24146.2	70664.2	39355.3	40527.3	101648	94742	55991.8	101416	59639.5	65681.2	116290	58807.8	159228	85492.9	107654	77263	86512.5
M72T559	(+)	M72T559(+)			1.18932	0.380246	3.75865e-05	1.14651	1.80783	1.08076e-06	1.5914	1.65666	1.06841e-05	0.690048	0.68742	0.00460596	0.63261	0.629938	0.00162652	0.447446	0.916381	0.0283681	72.0797	559.448	28635.5	24424.6	26928.3	28631	25137.7	25877.6	16389.8	13837.4	13712.9	15786.6	15632.4	21000.2	31718.6	29293.3	28434.2	28845	27176.5	28733.8	38796.9	41974	54574.9	50394.1	31227.1	36446.4	29191.5
M215T316	(-)	M215T316(-)			1.49445	1.15935	0.235211	1.46976	1.81418	0.00601154	1.83833	1.43219	0.000829299	2.61065	2.10327	0.00274604	2.18213	1.6604	0.000346685	0.98167	0.78944	0.133538	215.05	315.949	63617.6	62523.5	53238.4	60056.6	68278.2	51111.8	47714.2	42714	30108.3	46174.8	46180.3	37652.7	68926.2	64551	122629	67655.4	64998.2	65773.2	37419.4	41662.4	37234.6	40506.4	40926.5	18358.7	44634.8
M471T68	(-)	M471T68(-)			1.50485	0.342543	0.000108293	1.38139	1.82638	0.0388096	1.17273	1.20988	0.485565	0.719977	0.625614	0.00253713	1.51274	0.414436	5.20298e-06	1.1942	0.662446	0.0321438	471.293	67.621	33184.7	34525.2	22835.7	30811.2	35981.6	46259.9	64711.6	23205.7	21856.6	13656.8	19602.3	25246.6	34341.4	36077.1	46048.6	63303.6	54922.2	72650.1	73381.1	102907	72615.8	81993.5	79990.3	80378.4	27270.1
M625T176	(+)	M625T176(+)			0.313128	0.752556	0.115647	1.18942	1.83424	0.00516471	1.1316	1.3562	0.112448	1.27025	1.38037	0.0563143	0.603326	1.02062	0.896187	0.984442	0.739382	0.0802648	625.405	175.597	31051	20868.7	26078.4	16509	37438.6	27608.6	9027.75	16513.6	22815.6	26754.2	17980.2	24556.3	35702.3	24946.8	30253	49156.3	31259.5	44476.2	24173.3	21816.9	31896.4	16490	33674.7	28279.6	24930
M333T835_1	(+)	M333T835_1(+)			0.618835	0.655283	8.95508e-08	1.74584	1.83545	6.62744e-09	2.05107	1.49762	7.25759e-06	1.74019	1.20274	5.48124e-06	1.05603	0.981367	0.584024	1.1922	0.815943	0.000142016	332.561	834.821	56472.1	57679.3	51290.7	52838.6	52511.5	46148	32799	38230.3	34022.6	32906.9	33786.6	39883.5	65336	69254.7	61266.5	65205	64504.5	62867.5	53515.1	54830.3	52243.1	55092.1	52042.4	55235.1	53030.1
M342T322	(+)	M342T322(+)			0.339735	0.645711	0.225724	1.06232	1.85162	0.0301236	0.869099	1.16467	0.669022	1.05548	1.19561	0.377224	0.637719	0.752037	0.31806	1.14244	0.628998	0.0238883	342.043	322.354	16919.4	29385.4	31674.8	27352	25543	4441.38	29191.6	41711.8	21567.5	3971.7	5806.03	13935.9	41446	40894.5	36521.4	41301.9	28356.8	26609.1	26071.7	23265.2	31807	20503.4	20988.2	57297.2	36309.1
M411T766	(+)	M411T766(+)			1.21914	2.11333	1.15127e-06	1.42841	1.85401	0.000137401	2.23048	1.82315	2.03847e-05	2.34149	3.91812	1.45489e-06	2.01521	3.85291	1.08062e-07	0.199535	0.983356	0.857696	411.106	765.876	53314.6	51724.5	39118.1	54348.4	45414	42125.7	25922.2	26460.5	29953.4	24855.1	28381.1	21324	54656.1	56998.4	47216.9	47840	32582.4	51593	11259.7	14504.9	13434.1	11752.3	11362.9	11927.6	36824.2
M104T493_3	(+)	M104T493_3(+)	M+	Choline	6.17528	0.424091	0.000598912	8.16205	1.8596	4.13482e-07	9.20739	1.48127	1.57885e-05	2.80879	0.788639	0.104441	5.86015	0.628195	0.00989846	6.11111	0.796556	0.000557199	104.106	492.528	1.25622e+06	1.1501e+06	1.13327e+06	1.1273e+06	1.07872e+06	1.00009e+06	842813	689677	794761	683980	693307	849455	1.46516e+06	1.41229e+06	1.57228e+06	1.24871e+06	1.44685e+06	1.3233e+06	1.46186e+06	1.67757e+06	1.257e+06	1.51929e+06	2.28435e+06	2.53817e+06	1.65416e+06
M235T503_1	(+)	M235T503_1(+)			7.03895	0.479924	4.23229e-09	9.44137	1.86205	5.17518e-07	8.88409	1.41736	0.0113751	4.43553	0.893643	0.00882824	3.43273	0.680226	0.000461292	7.19089	0.761183	0.00974241	235.164	502.654	1.65186e+06	933394	1.62715e+06	1.72543e+06	1.21019e+06	1.34294e+06	932472	1.12373e+06	880652	894118	1.01006e+06	1.14964e+06	1.94844e+06	1.93864e+06	1.94331e+06	1.7563e+06	1.60613e+06	1.96213e+06	2.17937e+06	1.96662e+06	2.10162e+06	2.07181e+06	2.01143e+06	2.1517e+06	1.79281e+06
M542T835	(+)	M542T835(+)	(M+H-H2O)+	ADP-ribose	0.58347	0.606445	1.40449e-06	1.2051	1.86351	4.01542e-08	1.47112	1.56126	4.57937e-06	1.09222	1.13012	0.0105284	0.680397	0.946818	0.253534	0.718391	0.837803	0.00117798	542.066	834.821	25703.7	26258.6	25459.8	26062.4	26400	21158.2	15691.2	16593.5	15376.6	15093.8	15054.9	18934.2	33099.6	30269.1	30350.2	28262.7	29953.8	28348.6	27329.7	25920.2	27534	29361.3	23254.8	26126.6	25599.7
M741T156	(+)	M741T156(+)			5.98176	0.217166	7.08975e-08	3.62677	1.87989	1.23583e-05	4.02547	1.49336	0.000318483	6.39919	0.40825	1.50369e-06	5.7951	0.324308	3.43645e-07	2.35118	0.794387	0.0100232	740.54	155.661	197105	259652	201922	250456	256718	253891	183448	132746	178834	166839	147856	140978	283611	256100	304838	318924	266092	357653	821497	783461	729526	728739	772193	542341	537904
M237T369	(+)	M237T369(+)			1.85015	0.313946	3.71441e-10	1.54944	1.88162	7.17657e-06	2.13327	1.70571	5.58964e-05	1.53262	0.590728	3.12505e-07	1.43432	0.535501	1.08196e-07	0.494139	0.90651	0.179144	237.159	368.509	54160.2	46362	43350.3	50251	39576.4	40445.5	24788.4	26532.6	24701.1	25381.9	24611.7	34706.6	57864.5	46562.6	55768.4	50849.5	43244.9	48128.6	86595.1	86202.4	76588.4	85130.6	89027	88398.3	53473.6
M192T580	(+)	M192T580(+)			3.52224	0.0600911	1.66203e-07	1.04992	1.89293	2.73591e-05	2.24237	2.70039	5.91363e-06	4.44648	0.113748	2.87789e-07	3.67295	0.162269	5.2445e-07	1.39158	1.42656	0.00180704	191.981	579.712	39946.3	33531.1	32911	36796	25125.5	29782.3	11848	10326.4	11916.6	10098.4	11537.8	17629.8	26832.2	24128.8	24648.3	21502.3	20934.6	20813.3	182090	195515	171564	184784	214723	272086	120960
M431T584	(+)	M431T584(+)			2.02846	0.207482	9.13349e-09	1.24019	1.89355	0.000158796	0.776159	1.21456	0.210185	2.18561	0.392877	4.34158e-08	2.11682	0.251999	7.72107e-09	1.32545	0.64142	0.00034471	430.869	583.577	21562.9	25203	22175.3	22133.1	14116.6	17285.8	12884.4	18588.6	19733.5	12311.6	12195.9	25126.2	37090.3	30855.2	34506	29966.4	27447.3	31081	78307.8	95280.9	77627.7	76130.4	75695.2	82977.9	53052.7
M139T538	(+)	M139T538(+)	(M+H)+	Urocanic acid	1.60241	1.37416	0.0205269	2.51142	1.90274	1.21445e-08	2.77749	1.5265	0.000443292	3.56676	2.61467	2.23191e-07	2.58529	2.09766	0.00010333	1.64019	0.802264	0.00344906	139.049	538.485	106578	77697.2	107333	121288	106976	90895.8	64302.2	64559.5	61706.3	64030.8	64729	80782.6	130798	134622	123312	123760	120314	128500	41722.4	38728	74850	55910.7	36193.1	43762.8	80944.5
M161T611_2	(+)	M161T611_2(+)	(M+H)+	D-Alanyl-D-alanine (D-Ala-D-Ala)	5.00493	3.35994	1.29997e-09	5.89129	1.92778	1.87555e-08	8.67381	1.86551	3.84635e-07	9.37777	6.47723	2.44737e-11	7.95174	6.26799	6.61405e-10	2.06409	0.967696	0.476304	161.091	611.015	648194	713366	678689	735870	593304	597777	329845	350679	383000	332710	340225	390148	759667	691586	665617	670716	629327	682722	102781	108237	123377	114207	87398	96931.2	474558
M132T489	(+)	M132T489(+)	(M+H)+	L-Leucine	0.512747	0.778258	0.0129408	3.43945	1.92918	7.24341e-07	5.04096	1.85275	5.51938e-06	3.97086	1.5014	1.66242e-05	3.36639	1.44191	0.000154271	0.510736	0.96038	0.403568	132.101	488.575	201339	239225	211272	257867	213320	233043	101344	116979	115728	128756	110107	159009	260709	218085	235443	245182	225658	226932	164193	153838	179805	171954	125656	145016	173677
M240T217	(-)	M240T217(-)			0.24031	0.648245	0.256319	1.91583	1.9304	0.0307492	3.77888	2.12122	0.00367299	2.03517	1.25137	0.487394	2.63769	1.37507	0.265553	1.68288	1.09885	0.657686	240.135	217.249	126778	78505.6	88854.9	146406	165295	162313	73364.7	96218.3	56664.1	34428.7	35587.1	65864.2	185371	105510	78334.4	171819	79682.2	78332.3	145190	27022.9	23831.1	101612	82180.6	178790	120798
M549T591	(-)	M549T591(-)			3.9496	0.222987	1.46483e-09	2.73897	1.94548	1.65735e-05	2.38176	1.39387	0.00776904	3.96708	0.433817	2.97511e-08	3.92992	0.310815	3.6922e-09	2.31887	0.716467	0.000829737	548.898	591.321	89576.7	133560	112695	113624	97414.6	105735	66814.7	77779.4	88455.9	70681.4	58890	105574	175863	144587	140601	143732	136893	169190	302380	366238	350454	370988	336130	373468	199597
M722T88_1	(-)	M722T88_1(-)			12.3335	0.218337	3.0915e-07	8.47756	1.95755	0.000199624	3.40815	1.12536	0.38031	12.7088	0.427405	7.9251e-06	13.7597	0.245708	3.99711e-07	9.95773	0.574883	0.000474944	721.502	87.557	1.10875e+06	885674	562768	944755	922033	877855	1.1187e+06	628114	581510	852127	807363	723406	1.388e+06	1.59385e+06	1.8998e+06	1.70723e+06	1.15298e+06	1.48058e+06	3.63886e+06	3.63338e+06	2.92708e+06	3.01263e+06	4.1753e+06	4.19053e+06	1.69167e+06
M219T516	(+)	M219T516(+)	(M+H)+	Ser-Ile	1.82716	0.2138	3.24858e-09	1.192	1.96621	1.63109e-06	1.49007	1.64005	4.70523e-05	1.93132	0.420376	5.09956e-08	1.71343	0.350644	1.58574e-08	0.720829	0.834119	0.00350891	219.133	516.329	25533.5	21946.2	22808.5	26180.7	21361.2	22034.5	11523.7	15689.9	12120.1	13244.5	14229.7	18472.7	30322.7	25382.3	29783.3	29455.8	25605.1	27130.2	59919.6	68109.2	75962.9	70417	61009.3	63461.5	32473.7
M86T489	(+)	M86T489(+)			0.544317	0.680646	0.000714127	2.27341	1.98115	5.02047e-07	3.23949	1.83924	2.17016e-06	2.41414	1.34846	0.000147422	1.94664	1.25187	0.00164361	0.432378	0.928369	0.0847904	86.0954	488.632	87741.9	95839.4	94332.8	103157	84747.3	96004.7	43999.1	49685.8	44927.3	53980.5	46059.6	66813.3	107501	95028.2	102385	109403	95171.7	95683.7	70630.4	79108	78419.4	75858.8	59986.2	84785.2	75754.3
M741T110	(+)	M741T110(+)			2.56456	0.24675	0.00264641	1.89639	1.98407	0.0168014	1.23603	1.19599	0.397374	2.94166	0.489568	0.0288584	2.87551	0.295112	0.00396504	1.95139	0.602799	0.0429904	740.541	109.703	65547.6	34591.1	66796	69954.7	74387.2	34726.9	67993	56224.7	57362.4	28777.7	58483.9	20460.6	46632.4	78043.9	81649.8	96065.7	148062	123541	79514.2	83964.5	238018	260148	269622	241183	108780
M303T714	(+)	M303T714(+)			1.6376	0.211182	5.76139e-08	1.09785	1.98984	6.70943e-06	1.00052	1.42461	0.00816962	1.70153	0.420219	9.78138e-07	1.63506	0.300852	2.10789e-07	0.896877	0.71594	0.00111862	303.039	713.952	15078.6	21710.3	14818.8	17355.9	15285.7	14588	9111.61	12415.6	14439.2	10250.2	9102.69	14059.5	23864.2	24930.5	25976.2	20994.1	20513.1	21774.6	45031.8	60211.3	52779	57350.9	49315.6	63836.8	40071.8
M647T591	(-)	M647T591(-)			3.66206	0.195197	3.96953e-09	2.34639	1.99338	6.57035e-05	2.05619	1.41839	0.00593854	3.80305	0.389101	9.7307e-08	3.68635	0.276865	8.3105e-09	1.89747	0.711549	0.00233332	646.875	591.252	61837.3	92949.7	81665.4	78298.8	73937.7	75928.3	45705	52633.2	62602.1	51087.3	40490.3	75049.4	130381	108070	93270.1	97606.3	97045.1	126593	233083	296548	288923	294117	263170	302297	156620
M431T82	(-)	M431T82(-)			1.24784	2.22286	0.00176828	1.23258	1.99514	7.39154e-06	1.51603	1.72018	0.00593367	2.15347	4.43491	4.87572e-07	1.77583	3.82372	0.000165456	1.07856	0.862186	0.221018	431.296	81.727	42395.2	24493.8	35629.5	36800	23878.3	22225.6	13693.6	21899.2	19987.3	20114.2	18319.3	13779.2	29382.2	36080.3	41317.2	36630.6	36906.5	34743.9	11182.5	12090.4	4779.48	3310.09	3845.15	13285	24916.4
M136T295_3	(+)	M136T295_3(+)			8.61441	0.180121	3.41395e-09	5.02643	2.00943	4.98038e-05	6.8052	1.7633	2.40838e-06	9.39955	0.361941	1.43635e-07	8.11349	0.317607	2.41355e-08	2.02755	0.877512	0.146144	136.061	294.676	442087	446304	480006	451471	362375	448817	215787	259617	254850	234893	231039	295933	642566	536955	505137	461586	385643	466431	1.34844e+06	1.45504e+06	1.54627e+06	1.49756e+06	1.19225e+06	1.24444e+06	887863
M86T510	(+)	M86T510(+)			0.408047	0.645594	0.00362672	1.40435	2.0108	1.04393e-05	1.46989	1.68814	0.0235364	1.39557	1.29816	0.0199009	0.721922	1.08985	0.630777	0.530821	0.839534	0.260576	86.0952	510.496	45930.9	10657	36063.8	36933.7	32085.9	39890.2	20303.8	13772.9	20982.7	19507.5	22966.7	21865.1	45245.8	38167.1	45718.9	38870.1	31797.2	40288.2	40009.8	28812.9	33533.7	26483.6	22184.7	33919.2	37723.8
M215T695	(-)	M215T695(-)			1.58869	0.910637	0.369049	2.68361	2.01992	1.2567e-07	2.23185	1.40889	0.000128682	3.604	1.83942	7.1218e-06	2.53158	1.28299	0.0123603	2.35285	0.697499	9.65751e-06	215.115	695.361	94425.7	101145	105579	97199.2	86372	87480.4	59152.8	73844.4	78433.8	62382.4	59447.6	72874.5	152713	141394	124040	134488	130566	137162	67477.6	69797.9	102862	78461.6	67007.8	60383.1	101981
M147T1030	(+)	M147T1030(+)			0.496227	0.535493	0.167784	1.18763	2.02093	0.00377055	0.770042	1.1451	0.582475	0.702359	1.08219	0.789237	0.366477	0.613191	0.219246	1.39446	0.566619	0.00110964	147.112	1029.94	14206.3	12988.3	16446.9	17846.4	24084.2	23460.9	18266.4	7618.24	13408	19469.3	6390.79	30064.5	35810.3	27428.7	40826.9	25374.5	28539.5	34447.4	71528.7	17698	26091.7	26046.4	19343.1	17104.4	21243
M176T499_2	(-)	M176T499_2(-)			4.11314	0.38984	1.75081e-10	5.46044	2.02117	2.5283e-07	7.39489	1.81711	1.30221e-07	1.86201	0.787932	0.000179734	2.0372	0.708384	1.82644e-06	2.58259	0.899041	0.0582845	176.093	498.829	530797	504581	510363	549624	455367	462920	253258	287924	285515	255090	271163	305535	626031	563754	556741	470154	540774	594620	647934	728852	700873	703545	719050	754011	543072
M751T87	(-)	M751T87(-)			3.14835	0.293617	1.04227e-05	2.98593	2.02871	0.00397395	2.0304	1.20819	0.47666	2.41933	0.595663	4.87915e-05	3.25569	0.354744	1.04744e-06	3.24032	0.595545	0.0010692	750.536	87.292	123126	141499	63490.9	92153.4	88743.3	117664	192202	71717.9	48778.9	64278.8	72402.1	69313	186365	178608	209866	181838	132676	162922	313754	288894	259428	249357	333090	322037	144172
M243T188	(+)	M243T188(+)	(M+H)+	Thymidine	1.46968	0.27383	3.99873e-06	1.04638	2.04263	0.0116432	1.67548	1.92145	0.00205009	1.15069	0.559333	0.000849922	1.10274	0.526149	1.98814e-05	0.0249713	0.940673	0.679686	243.096	188.496	27665.3	32365.7	25517.6	31180.8	24112.5	26744.9	25220.7	9555.84	12808.3	15331.3	4743.02	19560	40032.7	20946.4	39049.4	33477.1	28196.2	16454.5	58552.5	60668.7	47954.4	59734.2	42762.3	48843.6	24263.9
M374T365	(-)	M374T365(-)			1.42481	2.59849	0.000193961	1.51752	2.05719	0.00201535	0.313225	1.12609	0.335375	2.45556	5.3456	3.49053e-05	1.63551	2.92612	3.45512e-06	1.77431	0.54739	0.00351116	374.208	365.049	26593.1	27228.8	27268.8	30327.5	26801.4	18175.4	27805.3	26408.1	14192.5	21891.7	19357.1	29229	59528.9	60873.3	56500	28353.8	38431.5	42022.9	10863.7	8487.64	8315.93	11138.6	5539.13	9102.85	23717.9
M362T243	(-)	M362T243(-)			0.569625	0.751855	0.130944	1.22875	2.06185	0.00226042	0.486244	1.18328	0.382935	1.67616	1.55021	0.0193155	0.733988	0.889657	0.486571	1.43498	0.573893	0.00748905	362.233	242.621	18227.3	20091.9	18103.4	25199.3	20479.5	35971.2	15616	17309.7	32373	19960.7	17780.7	13645.8	39019.1	43289.4	52752.7	46592	22027.7	36908.5	19602.1	37341.5	29892.8	20780.8	21344	26236.5	38744
M540T833	(-)	M540T833(-)			0.759699	0.605376	1.90606e-06	2.42118	2.0668	6.0333e-09	2.68642	1.62397	1.14083e-05	2.63689	1.25119	6.11714e-05	1.945	0.983115	0.736177	1.26294	0.785743	0.000145139	540.053	833.24	70196.8	90554.4	92329.4	85204.9	81687.7	80405.3	44576.8	52317.3	52408.3	50406.1	47412.3	60998.9	109497	103459	98643	108876	104275	112072	76563.8	89825.1	86168.3	88576.7	77532	90306.6	70504.5
M736T157	(-)	M736T157(-)			6.67957	0.304551	0.000548932	6.39168	2.07078	0.000288987	6.10476	1.503	0.0396595	5.86065	0.630659	0.0198664	5.45989	0.45774	0.0025278	5.21468	0.725812	0.00648466	735.518	157.222	891872	967992	514150	720222	681082	770422	146240	691703	406206	546732	706162	527403	1.03079e+06	986864	1.29085e+06	1.04483e+06	962908	946715	2.07728e+06	1.13814e+06	1.06309e+06	1.35228e+06	2.20296e+06	2.09707e+06	1.20509e+06
M257T609	(-)	M257T609(-)			1.26035	0.839764	0.0252463	2.37733	2.07789	8.51267e-08	2.83748	1.71205	3.84259e-06	2.99802	1.74494	6.62524e-07	2.46369	1.43771	6.97663e-05	0.871964	0.823933	0.00167875	257.055	609.389	72272.7	89431.4	79695.8	86570.8	73616.2	84430.3	45381.5	50459	39941.1	48164.5	43470.1	56464.8	101795	102147	99568	95070.2	85715.2	105579	50264.9	59370.4	63254.9	59950.5	47507.7	57700.2	80677.4
M199T611	(+)	M199T611(+)			1.2685	1.5856	0.000144284	2.00335	2.07907	1.07633e-07	2.46835	1.72309	2.46398e-05	2.83493	3.29658	1.20415e-09	2.15091	2.73213	2.19776e-07	1.24094	0.828778	0.00593911	199.047	611.015	67915.1	60982.2	60048.5	67894.6	51402.5	52952.5	32978.3	33648.1	37115.5	29420.2	33587.4	42871.7	78609.1	73050.3	77874.7	68221.9	65459.5	72601.4	21737.2	24175.2	25537.6	22424.6	17979.9	20348.2	61099.5
M198T599	(+)	M198T599(+)	(M+H)+	N-Acetyl-L-Histidine	0.896979	0.670464	0.000278768	2.65782	2.08813	3.52014e-09	2.66926	1.47963	6.10052e-08	2.77802	1.40001	0.00014183	1.42092	0.992035	0.896565	2.40042	0.708589	6.95895e-07	198.087	598.625	90209.9	95553.7	94262.4	89550.1	86455.9	90431.3	60375.7	57786.9	63590	60675.6	58559.5	68337.8	139065	137556	125444	122862	124647	121625	90042.5	87056.3	112205	101996	77315.1	82235.8	105904
M272T622	(+)	M272T622(+)			6.91299	0.0838728	4.09591e-06	2.74529	2.08916	1.13754e-06	3.07404	1.59892	9.48206e-05	8.27555	0.175224	1.05153e-05	7.18349	0.134106	6.80271e-06	2.13085	0.765338	0.00120911	272.16	621.764	108022	110372	109180	117567	90593	89722	57760.8	63355.2	63930.6	62435.1	58376.1	85317.8	161323	133036	134483	127267	123501	137620	842547	898147	999910	838431	589361	495518	245872
M348T823_1	(+)	M348T823_1(+)	(M+H)+	Adenosine monophosphate (AMP)	4.48677	0.187912	3.51378e-09	2.83461	2.09812	1.26924e-05	3.31289	1.7029	0.000768115	4.76898	0.394263	1.59072e-07	4.2737	0.319996	6.42214e-08	1.59933	0.811632	0.0564465	348.069	823.415	139978	127313	102830	158913	120902	93447.9	92535.8	71736.7	66925.1	64442.1	64123.1	76776.3	181920	177278	132087	134019	137667	152941	410436	407890	426733	380693	316465	380881	212764
M444T733	(-)	M444T733(-)			0.43407	0.512802	2.76406e-05	1.30964	2.10376	7.43655e-08	1.28005	1.5536	0.000198113	1.25363	1.07881	0.287429	0.694123	0.796687	0.0228864	0.893041	0.738486	0.00037046	444.211	732.957	21233.3	26221.4	22819.1	24457.3	24917.7	17846.1	12628.1	16315.3	17220	13525.8	13731.4	15080.5	33437.4	32549.4	27169.1	29814	31098.4	32116.5	25626.6	27989.2	34747	33694.9	24435.2	26090.6	21380.6
M664T835_2	(+)	M664T835_2(+)	(M+H)+	Nicotinamide adenine dinucleotide (NAD)	3.52297	0.516117	3.08681e-08	5.85763	2.11125	1.69424e-08	6.83834	1.65925	3.09739e-06	4.66284	1.08965	0.0352525	1.90867	0.856369	0.0035726	4.23648	0.785909	0.000202444	664.115	834.809	505459	530987	464354	506019	450972	422441	262389	304692	282771	271417	273102	341489	678137	631353	610648	577298	583386	584019	553021	589059	597867	570112	509396	543853	517650
M750T87	(-)	M750T87(-)			5.03289	0.272923	5.95052e-06	4.72441	2.11453	0.00294133	2.9695	1.21253	0.469184	3.99602	0.577104	6.08725e-05	5.31461	0.330927	9.25914e-07	5.16271	0.573427	0.00111739	749.533	87.021	254261	323381	147760	178911	216541	279449	426342	158884	110201	154759	162781	141895	447599	385162	521253	385491	326096	376391	723877	751077	621651	573671	785911	775273	313859
M745T591	(-)	M745T591(-)			2.28258	0.208841	0.000451015	1.87582	2.11493	1.07152e-05	1.63803	1.47769	0.00549775	2.09981	0.441684	0.00473198	2.19171	0.308603	0.00118125	1.57379	0.698697	0.000754667	744.853	591.216	33643.5	53334.6	45319.6	42601.3	38873.1	43390.4	24012.6	30928.3	33386.4	23809.8	21881.4	40011.2	72043.2	59686.8	55993.5	56925	55898.6	67512.9	138715	172357	165612	35424.5	153849	167352	88317.5
M344T732	(+)	M344T732(+)			0.6887	0.476042	0.00164569	1.02887	2.12245	4.61633e-05	0.219835	0.933474	0.648121	0.554835	1.01038	0.943255	0.755742	0.444373	0.00223885	1.3478	0.439809	0.000183195	344.179	732.149	8198.14	12563.4	11182.5	10610.6	9005.67	3440.3	8771.59	10533.6	10298.2	10487.7	8037.05	10792.3	19425.7	22058.4	18815.1	17538.2	27973.6	19244.6	25480.9	23439.2	26617.3	22041.4	14387.2	11805.1	14486.8
M529T584	(+)	M529T584(+)			2.9371	0.13692	2.11571e-08	1.54619	2.12425	0.00017716	1.00484	1.28482	0.159451	3.3443	0.290852	1.11962e-07	3.0811	0.175917	2.43919e-08	1.6465	0.604834	0.000530868	528.846	583.726	28312.7	33381.1	28953.1	28730.6	17766.8	21629.7	14974.8	22781.5	24950.3	13383.3	14855.9	32631.4	53623.7	39970.3	47811	39100.8	37069.5	44933.3	135143	176914	170990	139101	135503	144898	81792.3
M662T833	(-)	M662T833(-)	(M-H)-	Nicotinamide adenine dinucleotide (NAD)	2.05759	0.602023	5.16726e-07	7.09024	2.13922	9.05216e-10	8.0008	1.68367	2.31471e-06	7.64178	1.28786	1.48829e-06	5.72226	1.01361	0.746073	3.72413	0.787046	2.62028e-05	662.102	833.184	582810	728256	725549	681731	667660	643219	353797	403850	394346	387964	373857	479313	877497	855642	802792	853933	852866	876696	624806	694528	660274	697808	610159	687565	563360
M134T292_2	(-)	M134T292_2(-)	(M-H)-	Adenine	8.92905	0.145492	3.96726e-08	5.19719	2.1446	4.00629e-06	6.69888	1.84894	2.41579e-07	9.66707	0.312021	4.67439e-07	8.46315	0.269006	1.92198e-07	0.774782	0.862141	0.0579038	134.048	291.791	385575	448450	389132	402469	347145	401768	207954	211747	230035	210917	190355	233262	525459	532218	459635	441732	357499	437693	1.42431e+06	1.35274e+06	1.5677e+06	1.84421e+06	1.27366e+06	1.36445e+06	876193
M652T956	(-)	M652T956(-)			1.34797	0.231351	7.30844e-08	1.12664	2.158	3.88937e-07	1.16714	1.6174	9.78651e-06	1.17483	0.499254	5.24942e-06	1.18666	0.374186	4.92354e-07	0.679349	0.74949	0.000242744	652.211	955.541	15081.3	14112.8	16453.1	17428.2	16710.4	15218.8	8976.2	10802.4	9386.27	9234.37	8385.31	11954.7	20209.4	23166.8	20468.3	22319.4	17909.5	22685.8	33522	48863.1	46671.6	40994.2	39231.3	44614.9	14591.5
M132T326	(+)	M132T326(+)			0.566252	0.579814	0.00172971	1.36826	2.18361	6.97055e-05	1.81247	1.90523	0.00021797	1.20786	1.26608	0.0208396	0.857513	1.10468	0.237549	0.601836	0.872513	0.106395	132.101	325.885	32718.6	27013	27460.4	31252.7	23148.3	28868.5	8254.41	15049.4	14612.3	14305.3	14009.1	23240	38754.9	33135.6	32994.2	29276.2	25630.4	35577.1	21783.3	27588.8	31987.3	21561.9	24145.8	27242	28476.4
M159T610_2	(-)	M159T610_2(-)	(M-H)-	D-Alanyl-D-alanine (D-Ala-D-Ala)	7.72123	3.02418	1.62064e-07	8.91059	2.18664	3.22865e-08	12.6127	2.05077	4.23708e-07	13.6905	6.61279	4.54144e-11	12.3214	6.20191	8.20801e-10	3.46254	0.937867	0.193292	159.078	609.88	1.07785e+06	1.39638e+06	1.2355e+06	1.34756e+06	1.18754e+06	1.24711e+06	502798	622519	721949	614854	556790	634321	1.41219e+06	1.42675e+06	1.27881e+06	1.26763e+06	1.21036e+06	1.39255e+06	192605	204326	237539	216327	167088	190124	852450
M843T591_1	(-)	M843T591_1(-)			2.33599	0.157429	4.62634e-09	1.46813	2.20093	1.38612e-05	1.38218	1.58117	0.00583659	2.47123	0.34649	4.63417e-08	2.32626	0.248923	1.56114e-08	1.07132	0.718413	0.00292261	842.829	591.327	19351.7	32743.7	28840.2	27176.8	21601.1	25564.6	12751.6	16491.3	18875.4	14745.2	11383.2	23957.4	40178.9	34608.9	32516.5	34764.1	32120.1	41951.6	85486	112528	104016	110324	98381.8	113063	56398.7
M130T486_2	(-)	M130T486_2(-)	(M-H)-	L-Leucine	2.37491	0.695219	0.000807549	6.77411	2.20682	4.28617e-08	9.75518	2.09315	8.00572e-07	7.92814	1.53422	8.97987e-06	7.35085	1.4552	0.000146393	2.73277	0.948495	0.290498	130.088	485.858	594633	712812	749903	806725	747048	728213	303380	330611	301485	368128	337665	431839	850464	709139	729360	777776	744916	763316	426870	490163	591822	543357	446549	483188	554478
M287T751	(+)	M287T751(+)			1.7639	0.182817	0.000567971	1.13497	2.21929	0.00402445	1.48063	2.04093	0.139077	1.71133	0.405725	0.00528588	1.62957	0.373118	0.00955316	0.361446	0.919631	0.795172	287.066	750.541	60374.9	8495.99	9291.5	20819.9	39982.9	23023.6	14591.7	5541.71	17208.2	15217.8	5383.96	21426.7	37093.1	15283.8	23996.5	37260.6	30783.2	31728	70112.4	71821.1	56459.5	29946.3	94943.2	110867	29803
M136T316	(+)	M136T316(+)	(M+H)+	Adenine	3.11899	0.210034	1.69807e-08	2.26078	2.22082	1.15158e-05	3.11748	1.9701	3.21231e-07	3.01391	0.466447	2.62005e-06	2.63854	0.413788	3.29593e-07	0.749874	0.887105	0.140664	136.061	315.546	82337.4	86881.6	80705.4	83236.1	68299.1	79984	37982.6	39272.6	40008.5	40202.9	36167.2	50741.7	111361	89790.2	99532.8	84434.1	68959.1	88636.3	194308	201086	222145	196015	152710	197238	129053
M127T189	(+)	M127T189(+)	(M+H)+	Thymine	1.20358	0.256567	0.00013985	1.02149	2.22119	0.00550041	1.48313	2.13363	0.00271889	0.837114	0.569883	0.0105637	0.689754	0.547418	0.00532262	0.419683	0.96058	0.81392	127.049	189.231	18899.4	28407.9	13211.1	21258.2	18050	22089	14972.8	6907.44	5277.44	5125.67	10711.7	14145	32766	23494.1	16855	13058.7	21868.7	18876.3	21930.9	41063	37701.8	52080.4	29165.1	40769	21825.4
M88T769_2	(+)	M88T769_2(+)			1.98116	0.26418	1.25846e-10	1.72199	2.23061	1.38373e-08	1.65289	0.469553	5.08699e-06	1.62498	0.589282	2.82664e-08	2.44836	0.124046	6.04892e-12	2.71109	0.210504	2.07787e-11	88.0383	768.67	11037.6	11421.7	10166.3	12496.7	8723	9990.03	21891.9	21300.3	22969.7	19063.7	22410.8	28312.8	52684.2	47377.8	53862.3	50345.8	47234.5	51745.3	90069.4	90436.1	89305.1	84230.8	78714.4	81853	55883.8
M217T515	(-)	M217T515(-)			1.92218	0.187173	3.09529e-09	1.39624	2.23963	1.99747e-07	1.82881	1.98547	2.46794e-06	1.90041	0.419199	5.9825e-08	1.60467	0.371625	3.05863e-08	0.271174	0.886514	0.0161561	217.12	515.174	24122.6	25811.1	29813.5	28961	29058.4	28645.7	11253.2	13247.6	16239.1	13662.7	11299	18113.6	34287.6	31674.2	30329.3	31304.6	28176	31943.7	71330	70346.6	84816.5	82792.6	68107	70403.1	37490.5
M941T591_1	(-)	M941T591_1(-)			1.81866	0.149517	1.39129e-08	1.13409	2.24355	2.65296e-05	1.07508	1.60123	0.0041217	1.92036	0.335449	1.80407e-07	1.82789	0.239411	4.48553e-08	0.817007	0.713705	0.00469846	940.806	591.413	11072.3	19065.5	16549.8	14985.7	13168.7	14942.4	7955.43	9072.1	10547.7	8317.44	6488.79	13690.5	24814.5	20942.2	18364.9	17848.2	19493.2	24337.4	51179	70289.8	56441.7	66143.4	62088.6	68878.9	32935.7
M120T125	(+)	M120T125(+)			2.19461	0.156768	5.60114e-06	1.25237	2.24904	0.000296133	0.726394	1.23316	0.266763	2.38335	0.352577	5.47652e-05	2.35353	0.19332	7.0142e-06	1.51616	0.548305	0.000433807	120.064	125.277	22804	20880.9	13555.9	15285.5	21072.7	14513	18196.3	14701	9077.28	24394.1	11375.5	9926.65	40956.3	35968	32563.5	35240.3	26694.6	25752.2	74821.4	132138	73177.7	96689.9	90428.1	91984.7	49203.5
M453T177	(+)	M453T177(+)			0.133439	0.828459	0.213638	1.11153	2.25001	0.00177837	0.484749	1.25312	0.433654	1.342	1.86404	0.00289646	0.387366	1.03815	0.873473	1.14876	0.556938	0.0248941	453.392	176.513	19536.6	3817.41	22261	16597.5	15811.1	5692.21	6379.26	10688.7	14451.5	13711.5	6557.84	15017.3	19639	18912.5	29275.1	34725.2	18004.1	29758.5	13770.8	11713.8	15432.2	11319.8	14977.4	13425.1	17842.9
M188T477	(+)	M188T477(+)	(M+H-H2O)+	DL-Indole-3-lactic acid	0.602915	0.643873	0.0183789	1.82331	2.25486	3.13835e-06	1.69234	1.51208	0.00544552	1.86845	1.45184	0.00237919	0.794604	0.973587	0.825892	1.70014	0.670587	5.99851e-05	188.069	477.289	39996.7	38662.7	37879.5	46125.2	40576.4	29189.3	24069.8	20023.7	22845.2	25235.4	21598.9	39942.5	63118.2	50980.9	54344.2	59037.2	58405.5	60720.8	36617.5	41865.1	52228.5	48420.4	24545.6	35058.5	40552.1
M409T763	(-)	M409T763(-)			1.77881	1.53332	6.25443e-06	2.41547	2.26055	9.62614e-06	3.69573	2.26189	8.01355e-08	3.42068	3.46615	8.80703e-07	3.24066	3.46821	4.26702e-09	1.37942	1.00059	0.99391	409.092	763.384	101730	95496.4	78932.6	100632	100500	100670	45479.1	42707	43820.2	43342.4	44968	35205.2	111849	105880	91272.1	89923.5	70327.4	108367	25038	28580.1	29080.6	30321.8	26417.9	27207.3	54579.9
M352T503	(+)	M352T503(+)			3.94829	0.381177	6.02599e-07	5.02115	2.2648	5.02846e-07	4.35666	1.61001	0.0232983	1.77082	0.863291	0.0486565	2.34096	0.613698	0.00263152	3.65727	0.710883	0.0200443	352.243	502.818	367970	116527	374752	376253	266959	319558	168975	218344	148560	176105	194088	225609	471131	431666	461229	391897	362252	444862	537370	380533	509727	475455	533756	532075	386913
M161T712	(-)	M161T712(-)	(M-H)-	3-Hydorxy-3-methylglutaric acid	1.29504	17.8141	3.98883e-08	1.4337	2.27303	2.27648e-07	2.88109	3.16132	7.2397e-08	2.24915	40.492	1.16197e-10	2.4641	56.316	9.21462e-10	2.05208	1.39079	0.000294145	161.046	711.878	39747.6	51128.4	49102.1	49102.1	43312.6	40066.3	12716.6	13440.3	17606.6	12884.9	12765.6	16771.4	31586.1	36505.7	32359.8	28654.9	31361.9	35433.3	652.409	677.119	965.433	276.451	1060.49	1206.13	25623.9
M116T769_2	(+)	M116T769_2(+)	(M+H-H2O)+	D-Aspartic acid	2.53664	0.258958	1.63007e-11	2.21231	2.2738	2.09523e-08	2.10691	0.465508	1.67642e-06	2.07839	0.588817	1.35658e-08	3.12873	0.120547	6.57819e-13	3.46677	0.204727	1.13179e-10	116.033	768.746	17472.4	18464.4	15987	19155.7	14338.7	15362.2	34093.7	36353.7	36492.6	30903.7	34674.4	43977.4	87882.1	77083.8	88868.7	82178.6	74814.1	81439	143584	139750	146897	140807	128586	136400	90306.1
M515T732	(+)	M515T732(+)			1.11495	0.535864	5.26429e-07	2.08412	2.28513	2.56229e-07	2.38386	1.7528	0.000122733	1.86609	1.22452	0.00264356	0.884856	0.939265	0.38316	1.45578	0.767048	0.00410079	515.211	732.304	58089.9	63390	63131.9	60399	46831.1	43074.9	25686.3	29661.1	33814.6	32409.4	31124.8	38378.7	83006.5	76617.5	75735.5	70247.6	67649.7	63374	63474.4	63901.2	57810.9	60848.4	52620.8	57917.6	65615.1
M270T620	(-)	M270T620(-)			4.48257	0.080991	2.46467e-05	1.99376	2.28843	1.52343e-07	2.22709	1.76834	1.66247e-05	5.27236	0.185342	6.78757e-05	4.62546	0.14322	4.46254e-05	1.07792	0.772732	0.000354902	270.146	619.58	41500.1	53765.3	52074.2	50978.7	44991	47698.3	24234.1	25097.4	32243.9	24083.6	24044.2	34861.9	66627.5	63997.1	55776.9	68135.8	58817.5	63241	334667	340266	486546	417941	237970	214504	102800
M346T824_2	(-)	M346T824_2(-)	(M-H)-	Adenosine monophosphate (AMP)	4.66733	0.173278	4.41273e-11	3.26514	2.29009	1.42119e-05	4.22148	2.0344	0.000221768	4.63225	0.396822	7.43264e-09	3.92478	0.352517	8.08457e-09	0.524668	0.888352	0.266161	346.056	824.239	150102	140643	127640	176616	188271	110295	101902	64668.5	66831.1	59976.1	74644.7	71205.6	188014	195717	130542	143883	170302	177413	434574	427377	440567	435261	373734	423306	190438
M310T620	(+)	M310T620(+)			3.32401	0.0534659	2.0225e-06	1.11955	2.2912	1.87155e-06	1.05896	1.54959	0.00266776	4.07452	0.122501	3.99853e-06	3.52381	0.0828502	2.68913e-06	1.02461	0.676322	0.000149739	310.115	620.345	16142.1	14912.7	14063.9	16624.2	11978.3	11514.6	8568.87	8896.91	8188.36	7733.91	7867.28	13750.1	21994.5	20314.7	23862.2	19556.5	18692.9	21607.6	195662	198278	212821	178332	134469	109233	37235.6
M620T905	(-)	M620T905(-)			2.59886	0.232964	5.05244e-09	2.31047	2.3085	3.22478e-09	1.54315	1.37732	0.000580368	2.07634	0.537799	9.29782e-07	2.53461	0.320865	2.84958e-08	2.36402	0.596627	1.48918e-06	620.053	904.952	40106.3	52666.4	56218.2	49819.5	55509.5	45754.8	32646.8	35378.4	34794.3	37823.5	36554.2	40672	83315.3	80914.4	91810.9	81354.2	88491.8	77065.5	148286	176620	175382	147987	142766	144162	78889.2
M318T89	(-)	M318T89(-)			2.05097	0.171927	1.68779e-10	1.42533	2.32275	5.302e-06	1.72909	1.88691	6.42275e-06	2.03377	0.399343	3.46804e-08	1.85426	0.32441	3.25561e-09	0.411044	0.812359	0.0312621	318.207	88.87	25979.2	28559.2	23692.6	32114.2	23535.1	25359.5	13630.5	13770	15852.4	11784.6	14383.2	14971.3	33573.8	34557.2	32394.8	39336.7	23905.1	32253.9	73529.9	75866.6	90859.5	84221.7	82953.3	83429.3	38234.3
M97T959	(-)	M97T959(-)			0.156898	0.537614	0.0440611	1.4287	2.32338	0.00364397	1.1661	1.55589	0.0532845	1.67177	1.24908	0.269991	0.903178	0.836469	0.355956	1.23406	0.669666	0.0232718	96.9697	958.614	29032	39064.2	38022.9	35135.9	24191.9	32757.7	20324.1	2574.51	40235.7	21907.4	21615	20733.1	59453.7	41859.1	29290.4	65851.3	42025.2	57495.7	36402.7	42472	49298.1	61234.5	16902.1	30644.7	34462.3
M750T155	(-)	M750T155(-)			5.84854	0.207887	0.000367353	4.69214	2.32386	0.0028426	1.84422	1.21945	0.363361	5.51858	0.483099	0.0100382	6.12348	0.253508	0.000705533	5.20058	0.524754	0.015828	749.534	155.176	147385	370031	179417	234729	125294	281370	269971	176834	136395	148580	181844	183774	500214	171326	598015	473422	403658	403562	798520	292663	906146	966526	1.18595e+06	1.12902e+06	677553
M410T499	(-)	M410T499(-)			1.16254	0.308497	3.12963e-08	1.39108	2.32637	5.02656e-07	1.96797	2.21244	8.53462e-06	0.168797	0.717678	0.000455158	0.325213	0.682531	0.000420826	0.467658	0.951026	0.535727	410.25	498.778	28252.2	35669.2	26691.5	28941.4	22596.4	26068.4	12681.4	12645.4	14449	11300.6	11187.7	13769.2	34183	28785.9	29069.5	24536.7	27971	32335.8	36639.4	48173.6	38904.6	37824.9	40523.7	44397.8	28695.2
M132T767	(-)	M132T767(-)	(M-H)-	L-Aspartate	9.60368	0.204616	4.49796e-11	7.8281	2.32946	1.09947e-08	8.06536	0.465834	9.81302e-06	8.73502	0.476646	1.58543e-09	11.9628	0.095317	3.70355e-12	12.9291	0.199975	3.95564e-12	132.031	767.102	161650	204831	190336	197467	179216	176260	369792	369772	404082	373541	347756	517370	919067	948294	927654	995032	861714	897751	1.82647e+06	1.99527e+06	2.04019e+06	2.073e+06	1.80927e+06	1.89865e+06	1.01945e+06
M229T564_3	(+)	M229T564_3(+)			2.63052	0.238273	1.02746e-06	1.92677	2.3419	0.0120417	1.86167	1.4061	2.32533e-05	1.78968	0.558013	0.0059031	2.58539	0.335037	3.83665e-06	1.76625	0.600411	0.059498	229.154	563.817	54571.9	51313.6	50562.3	54245.7	46267.6	44210.5	34944.5	36484.7	34952	33184.2	34685.3	39938.2	60803.2	156467	65386.6	58806.3	63889.7	96257	169346	184706	124689	126048	165992	128140	60359.5
M203T477	(-)	M203T477(-)	(M-H)-	L-Tryptophan	0.701505	0.701175	0.0783842	2.89666	2.34691	3.50066e-07	2.90606	1.72938	0.000638843	3.34685	1.6456	0.00169357	2.32872	1.2126	0.229721	1.65191	0.736876	0.00194345	203.083	476.763	68303.1	96913	100071	104041	118072	86187.6	48473.5	51443.9	58644.8	54938.5	43084.4	75086.3	140787	128439	109305	135226	133326	131319	57157.4	68497.7	121986	102303	53443.7	69634.9	85741.1
M290T764	(+)	M290T764(+)			1.45901	0.33039	3.40634e-09	1.60476	2.34921	6.59068e-09	1.48022	1.50632	2.22783e-05	0.417079	0.776155	0.000148319	1.22262	0.497672	7.46539e-08	1.56943	0.641202	1.03935e-06	290.134	764.215	27520.2	26772.5	27624.8	29252.9	26256	22566	15609	17324.8	19068.8	16982.4	16410.7	20818.5	43152.3	43827.2	40643	40750.9	37076.3	44069.7	49806.9	57688.6	57794.4	56393.8	48495.9	51301.9	40606.5
M359T611_1	(+)	M359T611_1(+)			1.05182	6.53946	3.25045e-09	1.41614	2.35074	1.00809e-08	1.83927	2.01798	8.4297e-06	2.12327	15.3726	2.83075e-11	1.68417	13.1965	1.99194e-08	0.685369	0.858443	0.032794	359.131	611.015	26010.4	30171.8	30705.8	32689.8	22920.2	24418.5	12194.5	13908.7	15793.5	12662.6	13326.9	14828.4	36176.4	30580.6	33275.5	30927.8	30124.9	33355.7	1978.04	2090.64	3087.54	2545.14	1362.32	1584.85	24060.1
M277T186	(-)	M277T186(-)			1.82807	0.261719	0.00011759	1.85579	2.36305	0.000812306	2.21362	1.96136	0.00387748	0.776042	0.618455	0.0146796	1.04345	0.513326	0.00299456	0.7051	0.830013	0.225524	277.06	185.833	43870.4	43002.3	65128.3	55172.3	30386.9	46555.5	33186.2	15717.9	20523.5	25640.9	12800.2	36987.5	79097.6	62050.4	64099.6	50361.9	40764.4	45928.7	89024.7	73036.5	122874	125437	68599.2	74509.4	62267.5
M74T769	(+)	M74T769(+)			1.1362	0.254463	1.72112e-10	1.00571	2.36338	1.09105e-07	0.942681	0.438718	1.72045e-05	0.900047	0.601391	1.35531e-07	1.41346	0.111637	6.38802e-12	1.58799	0.185632	5.49706e-10	74.0226	768.797	3537.49	3406.25	3382.4	3556.96	2639.83	2277.12	7155.19	6452.7	6498.3	5965.75	7561.67	9218.66	16251.9	15772.9	18889.8	18008.3	15353.3	16999.9	29092.9	28031.4	30420.3	26329.8	26267.5	28261.1	18264.4
M88T767	(-)	M88T767(-)			2.05277	0.216547	2.7258e-11	1.79728	2.38024	5.38368e-09	1.75133	0.516304	1.06157e-06	1.722	0.515435	6.92913e-09	2.5654	0.111804	4.99902e-12	2.88672	0.216912	9.21078e-11	88.0404	767.125	8509.98	11689.2	10769.6	10667.9	9762.92	10320.3	19342.8	19218.9	20249.7	18758	18230.9	23741.7	46026	49180.4	48423.7	51807.3	42682.5	46418.8	83286.5	99226.5	95224.2	91989.9	90490.2	91818.9	50934
M130T508	(-)	M130T508(-)			1.13681	0.648819	0.00260323	4.33919	2.39534	9.12609e-07	5.55703	2.06794	7.1515e-06	4.82985	1.55414	0.000530266	4.09345	1.34172	0.0101091	0.423028	0.863319	0.0719792	130.087	508.205	194192	231337	275104	244356	285273	259185	97086.3	111825	111123	121887	134911	143422	315432	325464	271839	229216	283971	299334	142715	183540	229534	226646	155216	172452	209639
M627T584	(+)	M627T584(+)			2.54774	0.0989499	1.19963e-08	1.24726	2.40256	0.000102934	0.686283	1.27641	0.248536	2.96424	0.237733	5.35948e-08	2.71295	0.1263	1.42987e-08	1.38419	0.53127	0.000314062	626.823	583.944	14544.3	18459.1	15400.8	14612	8091.88	9872.28	7251.18	11656	13711.6	6415.74	7052.75	17356.6	31078.8	23738	27726.7	22575.4	20490.3	26818.6	101062	132515	106888	98314.2	95557.6	106835	52138.5
M118T686	(+)	M118T686(+)	(M+H)+	Betaine	1.42895	0.35265	0.000910068	1.69243	2.40405	0.00343184	2.73347	2.53222	0.00206685	0.396691	0.84779	0.415027	0.799234	0.892988	0.56491	1.15415	1.05331	0.798843	118.085	685.778	51696.1	85967	46745.7	76926	37816.1	45504.5	10350.6	17860.6	29259.6	25756.7	28349.1	24531.4	82810.5	49781.2	39526	32816.5	71797.2	50479.7	50512.5	66673.6	44764	52183.5	70332.3	101492	57544.2
M184T275	(+)	M184T275(+)			2.33716	0.381601	5.27837e-09	3.09186	2.42319	7.06341e-07	3.53531	1.82481	1.28547e-05	1.19031	0.924691	0.214386	0.943962	0.69635	9.04294e-05	2.3269	0.753062	0.0036229	184.063	274.749	130925	113543	113198	131956	99589.3	96695.7	58073.7	61653.7	62783.8	57157.8	63153.1	73056.1	171056	148597	152246	126316	136703	175906	163055	173951	156521	144603	178865	168009	142906
M293T499	(-)	M293T499(-)			2.26729	0.316822	1.08574e-08	2.88814	2.43159	5.5346e-07	3.72395	2.09754	2.68425e-07	0.529847	0.770382	0.00170218	0.524777	0.664546	2.6071e-05	0.71846	0.862619	0.0444511	293.172	498.778	110286	118350	107557	108429	90722.8	96857.2	45091.1	51543.6	55950.5	45749.8	46851.3	56215.8	142364	121492	116117	100111	118050	134752	130681	172903	158970	159529	160039	169208	115592
M93T538	(-)	M93T538(-)			0.548008	1.05153	0.688016	1.01272	2.43267	1.37287e-08	1.34981	2.17018	3.50258e-07	1.29425	2.55801	6.69171e-07	1.13103	2.28201	6.89368e-06	0.139972	0.892102	0.0510905	93.0458	538.004	12611.2	14249.9	13678.8	14171.9	13959.9	10757.5	5992.23	5435.92	5773.61	5908.89	6271.02	7218.54	16096.3	15382.2	12942.6	14066.7	15455.2	15093	4447.87	5046.61	8665.29	6816.72	4367.11	5463.12	7696.23
M551T714	(+)	M551T714(+)			2.30673	0.308859	3.33568e-09	2.489	2.43299	2.2116e-09	2.18061	1.48441	3.13219e-05	1.03108	0.751451	5.9152e-05	2.04317	0.458473	4.21284e-08	2.53821	0.610117	1.84323e-07	551.143	714.14	65833.9	56458.4	65482.1	61741.9	53465.4	58102.2	35626.2	42453.3	39805.5	37955.5	38911.6	48499.1	102836	100136	101596	103870	92483.7	90904.9	141349	119068	140606	126595	119690	140271	84324.4
M227T735	(+)	M227T735(+)			1.67539	0.197934	1.04587e-08	1.27972	2.43878	9.80601e-11	1.55236	1.94197	1.80561e-06	1.58086	0.482717	6.67014e-07	1.46482	0.384381	2.15076e-07	0.765483	0.796286	0.000361465	227.102	735.473	18993.9	21373.5	19642.5	24298.9	22344.4	18212.7	9964.71	10676.6	10333.8	9474.75	11988.6	11860.2	24923.6	26358.8	25652.8	26610.8	25666.2	27598.1	56649.6	57770.3	62237.3	54201.7	45674.7	48316	27653.5
M486T926	(+)	M486T926(+)			0.384585	0.964162	0.444526	1.12159	2.44514	3.95888e-07	1.30087	1.85231	3.79239e-05	1.41114	2.35751	5.97846e-07	0.96399	1.78593	6.43708e-05	0.774827	0.75755	0.00576764	486.137	925.672	17282.8	17234.6	14763.2	18801.3	14459.7	11996.8	8958.56	8605.9	7390.26	8443.91	8609.63	9029.79	22646.5	21256.6	22914.4	22148	16289.3	19540.2	9619.83	9193.6	9651.39	8274.35	8393.04	7802.93	10425.2
M336T811	(-)	M336T811(-)			0.623296	0.397624	4.76293e-08	1.06567	2.44752	3.66612e-07	0.618851	1.31696	0.000280149	0.766379	0.973194	0.65777	0.448782	0.523655	2.85158e-07	1.1729	0.538079	2.65899e-06	336.094	810.66	9192.55	7948.86	8697.72	8958.77	9661.58	9146	5784.36	6380.89	6510.65	6657.83	7437.84	7932.39	19014.1	19017.5	15110.7	15147.5	15251.1	16082.9	16377.8	17150.9	19653.3	17371.7	14890.4	16923.7	12867.9
M168T272	(-)	M168T272(-)			1.11259	0.396874	7.42275e-10	1.91615	2.45836	4.67566e-08	2.15847	1.89183	6.45931e-07	1.39866	0.97566	0.490854	0.824965	0.75082	1.43587e-06	1.07422	0.769551	0.000152983	168.034	271.931	39243.9	43456.4	40260.1	43996.9	38368	37000.8	16412	24193.5	21627.7	19616.9	21077.5	25163	55896.1	53341.8	51400.4	49598.4	46617.5	58038.6	51882.5	56437.8	54850.7	53487.2	52585.4	53505.1	47464.2
M301T189	(-)	M301T189(-)			1.06834	0.375737	0.00207145	2.01461	2.46494	2.97453e-05	2.59984	2.24356	0.000440401	1.05857	0.926168	0.64627	1.13104	0.842989	0.359781	0.289664	0.91019	0.417819	301.104	188.721	55605	64731.1	56285.4	34188	48920	69166.6	29285.2	14452.6	27508.4	21108.4	19229.6	35011.4	75580.8	56650.2	56950.3	61539.2	46587	64041.5	80788.4	53890	95237.8	68914.7	62646.9	28677.1	36947.1
M573T731	(-)	M573T731(-)			0.447706	0.515354	3.34933e-05	1.63576	2.48441	1.30558e-07	1.7708	1.85362	1.49027e-05	1.58932	1.28035	0.00250094	1.09053	0.955269	0.527354	1.00093	0.746099	0.000240027	573.219	730.98	24016.4	31914.7	30272.3	29952.4	26668.2	27171.4	13740.5	15307.4	11617.1	14923.7	15728.5	20393	41004.7	40569.8	33322.9	36703.4	36004.8	40239.8	23551.2	29749.4	32000.1	34137	26258.1	32259.6	25561.2
M469T503	(+)	M469T503(+)			3.75183	0.336668	1.16353e-07	4.55349	2.48824	8.56807e-08	4.21616	1.78872	0.0138114	1.32541	0.83771	0.0112921	2.13244	0.602205	0.00208992	3.09294	0.718871	0.0262458	469.322	502.818	288164	82070	283952	294234	208451	232743	115066	142098	103353	118536	132306	165517	352097	324114	342385	292864	287677	333915	435854	314234	383562	370116	389709	414068	286241
M173T609	(-)	M173T609(-)			0.52655	0.714814	0.000215382	1.62608	2.50215	7.28141e-06	1.52128	1.66637	3.51409e-06	1.82972	1.78857	0.000100959	1.23989	1.19114	0.00427999	1.28012	0.665974	0.000868668	173.057	608.736	22243.5	26883.5	23495.2	26846.8	24910.6	26540	13222.5	14117.9	17059.9	15410	13317.8	17439.8	43207	41843.6	37266.7	29846.7	30545.4	43905.6	23306.4	19296	22098.2	20480	18837.7	22683.1	30046.4
M231T373	(+)	M231T373(+)	(M+H)+	Ile-Val	0.840623	7.04048	1.49088e-05	1.20239	2.50343	7.84205e-07	0.148285	1.00625	0.967135	1.79176	17.6253	1.3481e-10	0.938161	7.08449	7.22215e-06	1.51464	0.401949	5.32657e-07	231.169	372.653	7202.67	7685.1	10924.4	10726.1	12208.7	6926.78	6848.48	10329.8	8518.09	9870.22	6605.72	13155.6	20063.1	23028.3	22529.2	23392.4	26214.8	23281.7	1347.3	1399.22	2000.19	1369.92	851.95	889.964	9099.25
M241T188	(-)	M241T188(-)	(M-H)-	Thymidine	1.34156	0.363929	0.00238455	2.47168	2.51099	2.6188e-06	3.20676	2.18578	2.84758e-05	1.142	0.913823	0.603856	1.31908	0.79547	0.233969	0.0897725	0.870485	0.11094	241.083	187.912	73381.8	93020.5	73213	76854.8	69416	58825.3	39454.2	27473.6	33328.5	30666.2	25937.3	46596.7	95478.3	75681.3	85139.1	81414.1	73227.1	99937.6	123399	58009.8	141459	96266.4	87272.2	52648.6	59989.7
M455T610	(-)	M455T610(-)			0.829777	2.14953	0.000256828	1.21366	2.53359	5.09501e-07	1.52727	2.15845	1.36884e-05	1.67615	5.44602	2.26095e-09	1.42562	4.63964	5.72502e-08	0.23004	0.851933	0.0332241	455.094	609.608	16423.8	21618.6	15574.2	18736	16054.6	16691.6	6474.98	9724.99	6034.22	7782.72	7910.61	10764.4	22577.7	21404.3	18550	19902.8	18198	22732.3	3239.86	4240.56	4139.88	4472.51	2970.82	3588.73	14914.3
M137T538	(-)	M137T538(-)	(M-H)-	Urocanic acid	1.4393	1.07754	0.542302	2.76601	2.54724	2.35576e-09	3.5989	2.23591	7.37077e-07	3.49158	2.74475	6.37298e-08	3.00491	2.40928	3.2665e-06	0.332151	0.877777	0.0216524	137.036	537.543	87430.1	96280.2	92714.2	99484	102085	74391	39402.6	37421.8	35087.5	40466.6	44216.8	50456.7	109199	111626	95772.9	101604	104726	106372	31240.1	30183.7	53981.3	47059.8	29837.5	36971.4	46667.8
M293T365	(-)	M293T365(-)			1.93894	0.214025	3.01922e-06	1.82912	2.56327	1.22787e-07	2.31092	2.18434	4.75893e-06	1.49023	0.548604	0.000377579	1.24896	0.467503	0.000113588	0.192139	0.852168	0.0359161	293.066	364.727	35999.2	45285.9	41759.7	43641.7	41087	31096.1	14178.4	18245.8	21960.7	17557.9	16940.7	20472.1	50936.7	46866	41501	44964	42930.6	53109.7	77543	87115.6	107889	102924	65655.7	69820.1	41941
M134T768	(+)	M134T768(+)	(M+H)+	L-Aspartate	5.72847	0.205234	4.22627e-11	4.69861	2.56962	2.67342e-08	4.12376	0.438819	2.42697e-06	5.05099	0.527373	1.97165e-08	6.85822	0.0900607	4.40526e-12	7.1878	0.170772	2.80811e-10	134.044	768.469	58857.7	63330.2	57932.6	63424.8	50847.3	51202	127306	124023	134483	113833	122434	165478	370555	310664	370309	329266	310272	332652	666593	667617	681107	626883	588506	606649	376741
M288T762	(-)	M288T762(-)			1.2268	0.305835	1.51892e-08	1.57482	2.56971	7.43096e-08	1.51146	1.72439	6.98134e-07	0.499063	0.785907	0.00215725	0.702538	0.52738	8.36728e-07	1.23661	0.671046	3.45571e-05	288.12	762.242	21266.6	21897.8	22699.1	24684.8	25692.1	21823.9	11923.7	12137.5	13282.4	13646.4	13744.5	15330.9	35741.9	35481.5	31265.4	29580	34293.1	39383	39138.8	42891.1	48740.8	49143	39615.9	42263.3	31198.4
M221T500	(+)	M221T500(+)			1.21546	0.317649	2.8877e-05	1.49074	2.57482	2.67705e-08	1.37658	1.62379	0.000553391	0.108144	0.817888	0.0856249	1.01242	0.515795	0.000596832	1.42523	0.630642	2.84438e-05	221.185	500.483	23113.2	20404.7	22800.5	26529.6	18055.8	17468.8	11148.5	15096.6	12335.8	10435.8	14846	15194.8	37887.8	32039.5	35947	33417.3	31294.8	32972.2	46920.7	44226.3	33383.8	26567.7	47417.3	50367.3	33963.6
M268T357	(+)	M268T357(+)			1.17557	0.288008	0.0222502	1.55266	2.57612	2.72691e-05	2.28722	2.95326	0.0203546	0.95976	0.741943	0.36217	1.03659	0.850563	0.663147	0.56402	1.1464	0.620996	268.103	356.672	46020.5	31507.3	33370.3	99104.2	33663.5	30173.9	16205.2	14210.5	13316.2	18127	15269.3	15596.4	32455.6	39575.5	52968.3	34591.3	33755.1	45523.7	28387.4	19048.7	23798.7	82357.8	67289.8	101069	18617.8
M484T924	(-)	M484T924(-)			0.498024	0.792479	0.00258505	1.26124	2.57832	1.0002e-07	1.52661	2.10949	2.1094e-07	1.46388	2.04327	1.52441e-06	1.20404	1.67173	1.2392e-05	0.345527	0.818166	0.00874422	484.124	924.048	16748.6	19400.6	16780.9	17718.7	19543.4	14927	8693.72	7928.66	7907.47	8880.59	7916.48	8504.56	22680.9	24670.3	20764.4	19106.1	18582.7	22677.3	9822.4	11940.4	11353.7	11393.5	8709.79	9660.69	13384.9
M527T499	(-)	M527T499(-)			2.37862	0.291043	1.63495e-08	2.9463	2.58216	7.88269e-07	3.84936	2.267	6.03235e-07	0.471269	0.751518	0.00143065	0.521825	0.659794	5.00489e-05	1.22139	0.877948	0.0935075	527.329	498.754	115426	102017	113448	116346	88186	97054.4	40029	49594.4	52414.7	40098	43586.2	53270.9	141681	115993	117213	96748.4	116023	132747	131270	168543	158955	157221	163664	178945	114265
M241T453	(-)	M241T453(-)			0.296716	0.715229	0.261654	1.24494	2.5998	7.24655e-08	1.47499	2.09177	5.91318e-06	1.32782	1.85945	0.00428013	1.09096	1.49609	0.0625817	0.414899	0.804588	0.000640657	241.12	452.977	14802.4	17465.2	16961	17593.7	18444.5	14519.3	7735.05	7215.08	7560.84	7071	6470.83	11651.4	21642.4	22068.6	19626.3	21641.6	19253.8	19788.6	5257	20421.5	7569.01	7889.6	17553.2	8007.43	13564.9
M264T714	(+)	M264T714(+)			1.05282	0.302949	5.78745e-08	1.1903	2.60863	1.22984e-06	1.0475	1.60536	0.00158618	0.479908	0.790283	0.00478164	0.840302	0.486342	2.68383e-06	1.11969	0.615402	0.000188468	264.252	714.045	14194.3	15923.6	15491.4	11594.6	10896	11011.5	6330.96	7200.14	9593.52	8264.08	7154.33	10736.5	20211.8	25038.7	23342.5	18685.5	18562.9	22711	27218	23058.7	30382.5	27153.4	25019.3	29834.4	22716.6
M242T272	(-)	M242T272(-)			1.12374	0.36656	8.7611e-10	1.85341	2.62352	6.29961e-07	2.15638	2.04867	2.78237e-07	1.20634	0.961675	0.484131	0.771751	0.750958	8.46435e-06	0.835047	0.780885	0.00310075	242.07	272.082	33968.9	39439	35160.1	39451	34448.5	33506.5	14267	17897.1	19684.7	17040.5	15431.7	21100.7	52384.6	46647.6	44715.4	40803.4	39041.2	52983.7	44276.7	49531.9	48261.1	46705.1	50608.2	48214.8	40587.7
M164T740	(-)	M164T740(-)			0.644649	0.373515	1.55309e-06	1.10736	2.6242	3.39428e-09	1.28322	2.05179	1.26548e-07	0.792328	0.980179	0.776212	0.492857	0.766373	0.00586756	0.513566	0.781871	0.000324751	164.072	739.991	11232.4	13779.4	12885.7	13656.6	13082.5	11402.3	5768.31	5921.68	6677.54	6138.73	5657.42	6896.25	17204.3	17348.9	15264.2	14697.3	15502.7	17235.3	14869.3	16469.7	20657.3	17926.2	13663.9	15633	12074.2
M376T361	(+)	M376T361(+)			2.02315	2.78973	1.53309e-06	3.2847	2.62773	1.38455e-10	1.09063	1.10948	0.143079	4.62064	7.33066	1.89727e-11	2.35764	3.09516	1.93024e-06	4.10935	0.42222	1.85506e-09	376.222	360.84	74371.6	64929.7	68609	81599.6	70837.2	55710	66079.5	68187.2	59952.9	65420.8	63419	51941.7	159513	164533	163099	158613	161044	178602	28658.4	23897.7	32015.9	14672.7	23339.5	11837.8	64532.3
M229T372	(-)	M229T372(-)			0.874783	8.13064	4.49401e-06	1.1443	2.63416	1.684e-06	0.268401	1.088	0.56662	1.6773	21.4174	4.306e-09	0.959485	8.84617	7.65274e-06	1.44149	0.413036	4.8431e-06	229.156	371.62	4848.71	7329.45	8695.05	7894.74	10599.1	6558.85	6225.8	6808.73	7218.58	8158.66	4479	9320.39	15348.5	18572	16173.5	20638.8	19730	20728.3	964.651	827.014	1450.75	918.23	498.633	532.342	6957.3
M179T654	(-)	M179T654(-)			0.780602	1.71438	0.0114287	1.30762	2.63593	4.58342e-07	0.8521	1.46077	0.0143438	1.75349	4.51898	1.88112e-10	1.12585	2.50431	5.74094e-06	1.38957	0.554176	1.00832e-06	179.056	654.433	10561.1	15658.3	13056	13492.8	13704	10690.5	7909.94	6471.5	9048.12	7890.79	7379.58	14123.4	25455.4	22250.1	22082.5	24317.6	21924.3	23208.7	6489.15	3614.74	5386.35	5578.25	4509.29	5234.21	12800.6
M134T315	(-)	M134T315(-)			3.30422	0.168658	4.32889e-06	2.71096	2.65859	5.4693e-06	3.55103	2.33612	4.59926e-07	2.92482	0.448393	0.000201911	2.54761	0.394006	7.14966e-05	0.0642843	0.878706	0.144164	134.047	314.521	72429.6	95458.3	88032.9	83270.6	81541.2	94904.5	33775.2	34621.9	40007.8	35649	29971	46699	121438	98718	102492	89879.9	72552.8	101733	193181	225407	297430	245009	157700	189979	120802
M281T715	(+)	M281T715(+)			0.756744	0.393279	6.11171e-07	1.13324	2.66243	2.69593e-08	1.07425	1.68261	4.91782e-05	0.780248	1.04708	0.438442	0.39907	0.661736	0.000131664	1.05599	0.631984	5.87471e-06	281.079	715.38	12428.8	12097.5	14810.5	12386.8	11109.3	11135.7	7349.11	7201.25	8259.94	6841.57	5414.62	8894.07	17758	21219.5	18579.8	21211.4	18278	19995.2	16496.8	16774.5	18753.1	21015.4	17232.6	21507.2	18412.5
M644T499	(-)	M644T499(-)			1.76054	0.271676	1.32383e-09	2.10095	2.66889	6.81836e-07	2.73072	2.33204	4.37184e-07	0.295132	0.725074	0.000256209	0.389755	0.633558	5.47336e-06	0.851754	0.873784	0.0839524	644.409	498.768	55889.9	48873	54121.8	57776.9	42685.7	49551.5	18185	22814.6	24731.4	20111.9	20781.7	25834.2	69413.7	58318.4	57144.1	48094.1	54701.3	65846.6	71489.1	85260.1	77274	80246.4	84500.4	88791.8	57919.2
M586T503	(+)	M586T503(+)			2.44683	0.309842	1.93648e-06	2.97806	2.67883	4.04564e-07	2.88793	1.97973	0.0137958	0.79467	0.830015	0.0393119	1.36319	0.613404	0.00766197	1.77177	0.739028	0.0611211	586.4	502.834	124806	26307	125228	120149	89015.1	99845.3	41456.7	55581.4	34763.8	44052.9	51737.3	68079.7	150824	124603	135961	123571	116092	141005	178752	117035	151354	149662	178690	178774	110269
M219T714	(+)	M219T714(+)			1.86243	0.330312	6.27587e-09	2.28264	2.68463	1.94935e-10	2.04707	1.60384	1.40254e-05	0.858058	0.886767	0.0111928	1.44813	0.529768	2.64635e-07	2.28413	0.597415	3.96059e-08	219.079	714.157	47685.9	47669	49142.3	47796.1	38039.8	44390.4	25662.3	30000.9	30926.4	26721	24476.1	33504.4	78353.7	81139.4	72404.3	75985.5	74670.7	77300.6	87586.9	89984.3	95352.5	89345.4	80743	75561.7	66635.3
M301T712	(-)	M301T712(-)			1.41897	0.157879	5.25725e-09	1.09457	2.6968	4.56477e-06	1.00015	1.75596	0.000259315	1.32567	0.425768	4.87912e-07	1.35514	0.27723	2.2516e-08	0.881042	0.651129	0.000563531	301.026	712.39	9551.3	12532.7	12007.8	10065.6	9093.98	9850.21	4488.06	6321.16	7141.17	5984.43	4170.36	7830.42	20452.3	14734.1	15840.4	13803.7	14907.2	17173.4	35909.3	36205.7	43111	42499.7	32825.4	37063.4	20673.8
M171T714	(+)	M171T714(+)			0.907759	0.351554	1.75847e-07	1.23126	2.73384	1.12715e-09	0.909366	1.47203	0.00862947	0.63244	0.961095	0.485395	0.734257	0.5175	3.44485e-05	1.30077	0.538448	8.5537e-06	171.075	714.188	12973	10654.5	15158	14255	7546.05	11694.1	6914.97	8490.16	7970.65	7636.31	8353.42	9737.06	22349.3	23730.6	21080.6	24213.8	21236.9	21627.6	23920.2	20070.9	19645.2	26212	24530.5	25293.9	20086.8
M200T193	(-)	M200T193(-)			0.463781	0.907366	0.778101	1.456	2.75652	0.0106068	2.27022	2.95468	0.00716971	1.80827	2.50117	0.00908395	1.8354	2.68097	0.00609586	0.835589	1.07189	0.779787	200.093	192.856	25726.5	55422.8	22727.2	26310.5	50597.4	57794.7	21690.6	1561.15	13170.9	6798.9	9643.96	27880.8	39779.7	25620.4	40620	26092	65542.6	24923.7	13207.6	13431.7	20874.9	23691.2	6753.73	11030.7	18229.5
M265T780	(+)	M265T780(+)			1.9255	0.125509	0.00643375	1.4479	2.76017	7.01456e-07	1.14173	1.66798	0.0289827	2.16427	0.346426	0.0279492	2.24078	0.209346	0.0114149	1.40013	0.604303	0.00078042	265.085	779.923	30497.2	13365.8	18744.2	20565.8	13586.4	20068.6	14161.2	4108.08	14680.5	9828.93	12642.7	14620.3	35093.7	32707.6	29185.6	32844.7	32761.2	30734.2	37902.8	101599	105590	38875.1	79160.3	194935	59638.3
M703T503	(+)	M703T503(+)			1.67814	0.292748	1.54958e-05	2.05397	2.7723	2.88339e-07	1.92024	1.9835	0.0145601	0.642204	0.811586	0.0721487	1.0585	0.580666	0.00844223	1.32185	0.715471	0.0435134	703.479	502.722	57403.5	10713.6	49969.2	56111	39971.1	48636.9	20909.6	25493.4	14929.9	19084.2	23278.1	28800.4	64848.7	63420.9	65452.2	51059.5	55821.5	66715.3	89439.6	48622.3	70079.4	68636.4	87809.1	88006.4	52981.1
M247T714	(+)	M247T714(+)			1.69377	0.309918	6.64578e-10	2.02516	2.7811	1.51126e-08	1.84055	1.64868	9.04316e-06	0.571814	0.861912	0.00625066	1.34776	0.510955	3.46517e-08	2.00806	0.592816	1.77447e-06	247.074	714.155	38277.5	37712.4	36683.6	36428.4	30264.8	32434.6	19449.9	22284.9	22061.7	18467.8	20426.7	25776.1	63966.2	67094.7	58114.6	58753	53539.6	55811.4	69202.6	71415	76622.6	66955.7	63955.6	66368.1	53382.7
M180T560	(-)	M180T560(-)	(M-H)-	L-Tyrosine	2.14951	0.248513	1.24706e-06	2.46503	2.7886	3.577e-07	2.72583	2.07074	6.98644e-06	0.674336	0.693005	0.0029364	1.1354	0.514607	7.71207e-05	1.28015	0.742573	0.00183554	180.067	560.139	45303.5	58486.5	58818.3	67261.7	61849.3	59626.3	23038.4	27498.1	29568.9	28993	23962	36611.1	85785.8	81294.1	61761	77087.4	78938.4	88279.3	97335.4	108895	145204	122728	89789.7	118794	77188.9
M268T315_1	(+)	M268T315_1(+)	(M+H)+	Adenosine	6.60464	0.38149	3.07299e-07	9.54441	2.7893	3.83096e-06	13.5752	2.54356	5.66467e-07	6.16355	1.06409	0.463488	4.59038	0.970343	0.656528	1.72098	0.911901	0.293743	268.103	314.645	1.31546e+06	1.35967e+06	1.26986e+06	1.2573e+06	971853	1.36739e+06	500704	458971	483600	454044	420100	647528	1.61159e+06	1.239e+06	1.58843e+06	1.44278e+06	1.01714e+06	1.37116e+06	1.17278e+06	1.39376e+06	1.42424e+06	1.37818e+06	1.06482e+06	1.33824e+06	1265652
M549T712	(-)	M549T712(-)			2.81763	0.257369	9.43873e-10	3.40098	2.83416	5.09624e-10	3.13799	1.80849	1.8313e-06	0.672168	0.729424	2.97513e-06	2.08181	0.465448	5.64887e-09	2.92576	0.638104	3.56774e-10	549.13	711.542	84193.4	89244.5	96365.4	91989.4	93873.8	91555.5	45352.4	48876.2	49373.3	46759.4	43471.8	68752	146440	140902	141793	146589	138420	143430	183125	191226	201912	197615	182992	218819	114748
M222T492	(-)	M222T492(-)			1.11962	0.261442	1.35125e-05	1.47867	2.8658	3.94605e-08	1.20759	1.66762	8.10587e-05	0.53852	0.749242	0.0245236	0.926954	0.435987	0.000121488	1.41289	0.581904	1.32107e-06	222.135	492.083	14910.1	17411.9	15103.9	17315.4	14684.4	13649.1	10735	8149.67	10456.3	8166.81	6818.79	11486.3	30830.6	24886.6	25538	26023.9	25376.7	27292.8	28795.6	33689.5	31284.5	29411.1	41419.8	48880	26046.9
M233T152	(-)	M233T152(-)			0.760751	3.28766	0.00923491	1.09311	2.88747	0.00645999	0.471806	1.42223	0.222968	1.6457	9.49302	0.000491713	1.02042	4.67581	0.00122891	1.23767	0.492552	0.0268261	233.039	151.538	16017.3	13327.8	12316.4	6637.87	11040.4	3908.64	6489.23	8627.81	3800.68	3627.85	14023.2	7902.42	19652.5	21380	34225.5	6636.85	27355.9	19158.6	2016.41	890.889	3087.11	3187.25	2250.33	2094.71	12502.9
M131T862	(+)	M131T862(+)			0.463564	0.514869	9.44286e-05	1.21776	2.89844	1.36142e-10	1.57028	2.39418	1.05282e-06	1.16721	1.49232	6.67069e-05	0.807257	1.23269	0.0344096	0.646178	0.826022	0.00286652	131.069	861.856	18304.9	18342.6	17521.3	20509.6	16137.4	14167.6	7477.5	7422.42	5911.42	6376.8	8602.49	8058.8	22188	20382	21829.2	21316.9	20158.6	21220.3	12662	15347	10249.2	14317.8	15034.6	17555.6	14567.8
M162T723	(+)	M162T723(+)			0.521909	0.463089	0.00108312	1.14889	2.90534	7.39172e-07	1.47139	2.39984	2.17185e-05	1.00663	1.34543	0.0115664	0.631708	1.11134	0.360762	0.638334	0.82601	0.0133567	162.075	723.168	16933.6	14166.8	17169.4	18145.9	13082.7	14252.5	6382.29	5149.48	7326.62	4268.1	5510.71	10428.3	19466.3	19276.6	15787.3	18681.3	19167.3	21119.7	11923.4	10223.3	16312	14099.9	12152.6	19647.3	16477.8
M332T597	(-)	M332T597(-)			0.606041	0.344908	1.05998e-06	1.03843	2.91463	4.34967e-08	0.911899	1.7867	3.70145e-05	0.719838	1.00528	0.940219	0.121791	0.616246	0.000144938	0.930186	0.613009	1.01419e-05	332.005	597.214	6806.57	9423.08	8022.57	7930.97	7119.93	8421.8	3957.55	4235.31	4657.11	4266.97	3678.56	5915.74	14141.1	14374.4	12236.6	12443.9	11316.6	13340.9	11142.4	12924.6	15573.9	13253.2	10634.1	13916.5	10064.1
M147T751	(-)	M147T751(-)	(M-H)-	(S)-2-Hydroxyglutarate	0.429616	0.69695	0.425658	1.08412	2.92616	0.00444082	0.865496	0.35126	0.240632	1.24939	2.03939	3.53887e-07	0.61857	0.24481	3.50878e-07	1.76583	0.120041	5.11191e-10	147.03	751.23	1411.08	1959.13	2507.39	2216.22	2275.01	819.561	16897.2	1379.64	1049.85	1214.54	10224.6	1086.32	16535.2	16849.6	14235.4	16294.9	13678.6	15611	6505.7	7552.41	8145.62	6673.5	7551.92	9273.13	3882.86
M236T598	(+)	M236T598(+)			1.20682	0.352671	3.02053e-08	1.69973	2.93194	2.34562e-09	1.54669	1.72653	2.96981e-05	1.07822	1.03401	0.431654	0.735158	0.608898	3.43436e-06	1.6862	0.58887	2.24863e-07	236.042	598.12	26160.8	25406.2	24744.3	24238.1	19948.8	21571.2	13233.8	13143.6	13664.7	12252.1	11625.1	18366.7	43281.4	42012.7	40643.9	37152.1	38809.4	39358.1	40031.5	37674	44573.5	39019.6	35122.7	36900.7	32700.4
M182T561	(+)	M182T561(+)	(M+H)+	L-Tyrosine	1.47828	0.242009	5.42747e-07	1.52769	2.937	4.2604e-08	1.44364	1.79259	7.86048e-05	0.576149	0.710779	0.00176027	1.23794	0.433822	7.86007e-06	1.4574	0.610347	6.10639e-06	182.08	560.922	20359.9	19899.5	21064.6	23290.6	18622.8	16138.1	10612.8	9475.08	9576.75	10296.5	10845.3	15787.6	36887.2	32552.7	31806.9	28571.6	32200.9	33567	48611.4	48683.4	55607.6	47530.9	36382.5	38355.9	30020
M265T714	(+)	M265T714(+)			12.3357	0.292816	1.53458e-10	14.7199	2.94632	8.66823e-11	12.82	1.65934	8.97126e-06	4.81385	0.862728	0.000398615	10.1582	0.48588	6.15883e-09	15.0648	0.56319	1.27758e-08	265.085	713.93	1.78848e+06	1.79398e+06	1.85422e+06	1.72519e+06	1.44175e+06	1.60328e+06	925517	1.0434e+06	1.11179e+06	935750	901701	1.23303e+06	3.18527e+06	3.09034e+06	3.01891e+06	3.06053e+06	2.86904e+06	2.89926e+06	3.61619e+06	3.56114e+06	3.7448e+06	3.54093e+06	3.30156e+06	3.24244e+06	2.72834e+06
M150T714	(+)	M150T714(+)			0.955961	0.320361	2.36025e-07	1.27921	2.95612	5.79285e-08	0.990742	1.62043	0.00101796	0.561631	0.947024	0.419752	0.721957	0.519123	1.66408e-05	1.28664	0.548163	1.04678e-05	150.057	714.155	9908.49	14239.6	14447.7	11447.2	10351.1	14626.7	7827.31	8288.59	9500.8	6180.84	6078.42	8420.83	25789.1	22395.3	24493.4	20801	19920.4	23459.5	23265.8	26772	25014.9	20661.2	20964.2	27836.6	20522.8
M174T754	(-)	M174T754(-)	(M-H)-	N-Acetyl-L-aspartic acid	1.99749	1.47147	0.00530811	3.81257	2.9609	2.74657e-08	3.77606	1.97324	3.59514e-06	4.75519	4.35687	1.17717e-09	3.47109	2.90357	1.9517e-08	2.96632	0.666434	9.97391e-06	174.041	753.935	105609	125688	121500	123766	102641	110292	57610.1	50925	54426.6	53247.1	52055.4	81157.5	170608	184934	175799	161432	152203	189626	31833.3	35870.8	38628.8	39983.6	41870.9	49276.9	75821.9
M761T499	(-)	M761T499(-)			1.83081	0.248257	1.59782e-10	2.21288	2.96331	8.78711e-08	2.76167	2.47295	1.9588e-07	0.304221	0.735663	0.00011593	0.405482	0.613928	1.40875e-06	0.963254	0.834523	0.01901	761.489	498.754	53665	46499.4	52616.2	56519	42303.2	46678.9	16977.5	20745.8	22078.7	18812.4	19322.4	22680.9	68036.2	59297.5	59594.9	48043.5	58170.5	64285	72270.6	84641.3	79457.7	79677	82016.7	87794.3	57595.1
M535T967	(-)	M535T967(-)			1.08557	0.187831	1.52519e-06	1.07549	2.98056	6.04736e-08	1.00624	1.87871	3.10436e-06	0.727537	0.559841	0.000334159	0.964445	0.352881	1.10735e-05	0.903261	0.630323	7.53096e-06	535.084	967.32	9247.75	8526.57	8872.75	9932	9532.54	8093.79	3657.49	4419.4	5178.65	4854.12	4452.81	6289.93	12866.8	14095.7	13334.5	13656	15662.6	16380.7	22111.8	23660	22865.7	22230.4	27960.9	34779.6	8276.25
M205T477	(+)	M205T477(+)	(M+H)+	L-Tryptophan	0.69696	0.514394	0.00865133	1.70671	2.99627	1.3709e-06	1.52474	1.74879	0.0043161	1.64018	1.54127	0.00186215	0.491308	0.899567	0.465286	1.67302	0.583655	5.66011e-06	205.096	477.493	24621.6	22674.5	23766.2	30511.9	23897	19215	9804.97	11552.8	12451.2	11854.3	11517	25555	42422.2	36875.4	39092.6	46213.9	41693.3	41599.5	28150.8	25449.8	39132.1	30394	16113.2	21600	26821.1
M160T720	(-)	M160T720(-)			0.447462	0.48183	2.6341e-08	1.41703	2.99854	6.83444e-09	1.45108	2.0713	7.59269e-06	1.35258	1.44479	1.22251e-05	0.859751	0.998014	0.975397	0.992958	0.690768	0.000153906	160.061	720.035	13959.2	19555.9	17871.1	17789.9	14538.3	14617.9	7020.71	8156.32	8874.22	7297.48	7159.91	8965.09	25615.9	25615.8	23088.5	23122.2	20356.4	24553.3	14803	16111.5	17334.8	17464.1	15844.9	16969.8	15764.4
M371T609_1	(-)	M371T609_1(-)			0.488088	1.34302	0.106675	1.02031	3.00044	6.64117e-06	1.05555	2.10193	4.65986e-05	1.26118	4.02965	9.24001e-07	0.956366	2.82294	9.4793e-07	0.63752	0.700543	0.00254584	371.097	608.809	6905.11	9450.37	8289.1	9867.23	9030.65	9350.03	3602.82	5128.92	2968.44	4053.66	3161.46	6248.44	15374.6	12223.6	11751.1	11326.9	10100.3	14725.7	2705.81	2735.27	4363.08	3596.09	2209.02	3127.37	8541.1
M146T563_2	(-)	M146T563_2(-)			1.25265	0.712698	0.000556946	4.76508	3.00401	5.53642e-10	4.99256	2.08796	1.58048e-08	5.28368	2.14095	7.08337e-09	3.78541	1.48809	2.19246e-06	3.43562	0.695057	3.57613e-07	146.046	562.987	176997	189494	193975	195302	176531	182109	82669.5	85189.1	82178.1	91872.9	79996.2	111824	285774	275105	250946	263722	249913	277872	123755	125105	144536	132960	107867	114663	152188
M133T525	(+)	M133T525(+)			2.20122	0.136244	1.00532e-09	1.58559	3.00996	5.70173e-09	2.06396	2.508	8.88565e-07	2.18509	0.41009	4.70895e-08	1.94961	0.3417	2.44867e-08	0.738699	0.833233	0.00753416	133.031	524.555	28410	32028.6	25881.7	33951.1	27123.7	25399.4	10061.2	11848	9755.32	11203.4	10849.7	15179.8	35661.9	34678.8	38218.8	31596.2	32139.6	35083.2	91086.2	87644.8	90421.5	76897.1	87929.2	71711.4	40465
M520T731	(-)	M520T731(-)			1.25926	0.220036	1.93119e-06	1.40248	3.01232	2.45709e-06	1.21405	1.83424	0.000630646	0.477935	0.662818	0.00273546	1.03019	0.403598	2.38733e-05	1.22784	0.608911	0.000325449	520.173	730.712	13837	18996.1	15536.8	14758.3	11170.2	14520.1	6764.56	7310.74	11795.7	6059.51	6792.43	9699.62	28779.5	22995.2	21624.8	22333.3	21284.8	28846.6	28860.9	36602.1	44379.4	45070.3	30678.7	34475.4	29355.6
M302T313	(-)	M302T313(-)			3.20823	0.367002	7.2695e-07	6.09386	3.02209	5.50463e-07	8.65878	2.91414	8.77398e-09	4.65623	1.10911	0.209491	4.68712	1.0695	0.291033	2.49851	0.964279	0.583248	302.066	313.32	402881	440577	417972	433228	380824	472862	160303	126867	136313	141521	124189	185283	481502	407787	481055	416410	348234	507759	358652	327879	454063	431571	370221	440369	356344
M148T712	(-)	M148T712(-)			0.81428	0.273737	1.7681e-10	1.08547	3.03762	3.66545e-08	0.902259	1.80165	0.000206727	0.441055	0.831508	0.00121895	0.511899	0.493177	1.41399e-07	0.962503	0.593112	2.5237e-05	148.044	712.182	7255.43	9481.37	10822.3	7962.76	7279.46	8037.39	3761.02	5740.8	4528.37	4457.99	4069.84	5659.92	16336.6	12747.7	14133.4	13620.6	15415.8	13461.3	16845.4	16608.8	18327	17833.8	16001.5	17467.7	12000.2
M196T597	(-)	M196T597(-)	(M-H)-	N-Acetyl-L-Histidine	1.43596	0.409811	2.29069e-06	3.35136	3.04714	2.77125e-08	2.97703	1.85516	4.98043e-06	2.89998	1.24875	0.00453979	1.26081	0.760266	0.00185258	3.00073	0.608821	1.88922e-06	196.073	597.214	77148.3	89502.9	79432.4	77228.5	72768.8	84561.1	35641.7	38743.2	48455.1	41309.3	37410.8	57523.3	136012	145889	132872	123440	113738	137512	100179	100837	128581	106724	87658.8	108223	106844
M172T362	(-)	M172T362(-)	(M-H)-	Acetyl-DL-Leucine	0.234528	0.523819	1.60892e-06	1.15559	3.04815	1.3551e-08	1.15156	2.06817	8.63426e-06	1.14358	1.59668	1.42514e-05	0.715849	1.08335	0.313497	0.823089	0.678501	0.000196979	172.098	362.124	11968.9	10993.6	10591.6	11594.3	10452.9	7604.25	5777.61	4420.93	5157.39	5041.53	4993.48	5170.08	16524.8	16307.8	16687.7	13742.6	13502.5	16389.2	9432.03	8506.56	11632.8	9227.55	9919.99	9623.76	8836.98
M263T815	(+)	M263T815(+)			0.618831	0.401386	1.2285e-05	1.02746	3.05794	9.93984e-07	0.944337	1.75189	4.8826e-06	0.811971	1.22741	0.0445866	0.226331	0.703185	0.00162253	1.01658	0.572899	2.98722e-05	263.069	815.16	8890.23	8037.88	8454.84	8683.49	7912.62	8562.18	3992.38	4613.05	4150.44	4671.36	4838.88	6583.41	18446.1	14871.8	15103.7	13901.4	12167.9	13729.1	14479.4	13066.5	13229.6	11652.8	9111.04	10335.5	11746.7
M156T601	(+)	M156T601(+)			1.45751	0.152907	0.00259013	1.26349	3.05881	1.98367e-05	0.932866	1.69559	0.0472467	1.21949	0.467714	0.0331394	1.62838	0.259268	0.00655493	1.25075	0.554329	0.00520723	156.041	601.244	20672.8	15864	8719.07	15506.6	6698.2	9526.77	5890.78	5486.79	10800.6	8560.2	6809.48	7856.64	26389	14980.4	23767.6	21032.5	24571.1	28143.3	24896	52767.1	28070.4	39737.1	56269.9	95201.3	22660
M357T610	(-)	M357T610(-)			2.71377	4.76283	3.29254e-08	4.23816	3.06693	2.15221e-08	5.58531	2.71455	1.94278e-08	5.61791	14.6072	4.57898e-10	4.90171	12.929	1.63821e-10	0.41631	0.885106	0.0451599	357.118	609.726	169353	206400	181030	206770	178352	177243	54866.8	74615.8	74561.3	64651.7	66360.6	77220.5	221112	226106	203378	192223	184960	236644	13711.1	13815.8	17873.1	16897.8	10813.2	13450.4	107733
M266T313	(-)	M266T313(-)			1.77058	0.35231	2.25888e-06	3.24037	3.06771	1.13065e-06	4.62664	3.00111	1.59343e-07	2.33747	1.08078	0.398433	2.46449	1.05732	0.493214	1.28649	0.978288	0.783207	266.09	313.306	108468	132706	130113	119348	100411	134300	42795.9	36063.7	39085.7	39598.9	32652.8	51495.9	142435	116021	131336	115776	94218.6	141659	95611.4	98310.9	134289	135322	104111	118380	109101
M326T313	(-)	M326T313(-)	(M+CH3COO)-	Adenosine	2.82537	0.343043	7.87842e-07	4.98664	3.07246	4.26092e-07	7.14775	3.02397	7.24248e-08	3.53046	1.05399	0.519698	3.72812	1.03735	0.616947	2.17724	0.984217	0.824404	326.111	313.287	263089	312270	296014	281355	242365	322849	101775	83384.6	90040.7	92743.4	79574.8	120590	333571	272197	313725	275924	229362	320713	242089	231379	311298	321705	253717	295900	259527
M262T116	(+)	M262T116(+)			0.703105	0.414825	0.000464193	1.22086	3.07499	0.00064264	0.596407	1.29328	0.289552	0.924561	1.27558	0.138841	0.545486	0.536483	0.000952744	1.47335	0.420579	0.00130445	262.125	116.243	13041.5	10758.2	7780.46	5222.46	12467.5	9483.94	1833.65	12109.9	6854.37	9821.08	4626.22	10185.2	25530	24550.2	24087.1	30873.6	10235.6	24421.4	23679.9	13648.9	19237.5	16466.2	17196.4	19288.1	15549.8
M201T494	(-)	M201T494(-)			0.608977	2.42452	7.87563e-06	1.01501	3.07825	2.30243e-06	1.44377	2.90135	1.09911e-07	1.34197	7.46326	1.69792e-07	1.22048	7.03436	3.96708e-09	0.333207	0.942532	0.484875	201.088	494.265	9897.78	13554.7	13210.5	12053.4	11529.4	12448.3	4107	4190.47	5343.88	3541.71	3664.37	4207.9	15055	11772.6	9993.01	15634.9	12343.8	12327.2	1835.09	1903.41	2126.63	1326.91	1826.39	1315.74	5613.22
M260T119	(-)	M260T119(-)			0.760792	0.336704	0.000304588	1.45179	3.10495	2.33332e-05	1.03432	1.75007	0.0139681	0.888887	1.04545	0.772661	0.134604	0.589257	0.0186847	1.17812	0.56364	0.00438191	260.112	118.657	9169.57	12187.8	20047.8	21485.9	11580.1	12941.6	6364.82	7684.83	8804.42	9831.45	7887.04	9375.52	29893.9	30599.6	26672.2	25709.6	14947.1	27263.8	27148.6	30737.8	31358.7	11624.1	21526.2	25948.8	14344.4
M241T468	(-)	M241T468(-)			0.500181	0.982911	0.87758	1.23717	3.12437	7.64352e-07	1.36308	2.26293	1.87207e-06	1.47617	3.07098	4.56756e-07	1.12513	2.22425	4.72724e-07	0.670318	0.724281	0.00133586	241.119	468.368	10977	12797.3	14682.2	14159.1	13592.1	13118.4	4539.26	5677.98	6610.57	5522.16	4677.41	8027.35	18033.8	19295.4	15116.6	16272.6	18566.7	22239	5297.54	5791.84	6800.41	7098.76	4788.34	5887.33	11244.5
M215T543	(+)	M215T543(+)	(M+H)+	Pro-Val	1.718	0.200676	2.41401e-05	1.66252	3.14241	2.74696e-10	1.98994	2.3663	1.2687e-06	0.953889	0.630606	0.00701339	1.24434	0.47486	0.000812608	1.14499	0.753022	0.000379982	215.138	542.759	30973.9	25013	28656.1	33836.6	24413.4	26137.5	10893.2	11903.3	11196.8	12585.9	10906	13947.2	40058.2	34691.2	39765.4	37139.6	35202.7	37612.3	57978.6	56390	85936	62080.4	56694	36879.5	27987.8
M281T815	(+)	M281T815(+)			3.18862	0.389571	7.3668e-06	5.27103	3.16002	8.39058e-08	4.84619	1.79412	4.47792e-07	4.16274	1.23105	0.0263844	1.22657	0.698935	0.00148725	5.24602	0.567755	3.53868e-06	281.08	815.031	227553	215762	206768	218942	200195	212223	105665	112436	111757	111913	118002	154476	442622	388507	391152	354811	316179	363768	376147	311037	342110	305975	235836	262318	280429
M227T794_2	(+)	M227T794_2(+)	(M+H-H2O)+	Glu-Pro	2.026	0.137993	3.10438e-08	1.51555	3.16053	8.14639e-08	1.65959	2.14444	8.65185e-07	1.91016	0.436132	3.01019e-06	1.88184	0.295918	2.77472e-07	1.20116	0.678505	0.000269272	227.102	793.921	20508.5	22418	21211.8	25232.1	19311.2	18198.1	9149.53	9888.04	10521.9	9365.49	9291.2	10950.7	29439.9	28629.5	36541.1	26398.6	32047.7	33942.2	81205.3	73081.6	82406.9	72492.6	59681.6	59899.3	32890.3
M259T366	(+)	M259T366(+)	(M+H)+	Acadesine (Drug)	3.37918	0.177238	1.84889e-06	3.01711	3.19298	3.01997e-08	3.43322	2.3146	9.29048e-05	2.48656	0.565918	0.000477689	2.75679	0.410235	6.22753e-05	2.11994	0.724902	0.00353789	259.103	366.23	102315	90291.1	84060.7	113610	77749.3	61674.6	33773.7	35735.1	37461.3	37514.8	32631.6	51735.8	138956	116439	128222	115959	105877	125267	211714	265169	236197	249779	156192	172160	110105
M530T512	(+)	M530T512(+)			0.729129	2.17477	0.00797266	1.53557	3.20898	3.06986e-06	1.31552	1.72571	0.000824701	2.08493	6.97879	3.09834e-07	1.24875	3.75302	4.82203e-06	1.55519	0.537776	5.88089e-05	530.294	511.538	14870	16626.1	17339.4	19105.4	20116.5	21432.5	8211.04	9498.07	7573.02	12730.2	9499.29	15934.7	28584.6	32505.3	37856.3	42372.3	32869.5	29409.6	4616.4	5633.41	9865.01	4474.66	2732.16	1852.14	14130.2
M244T700	(+)	M244T700(+)	(M+H)+	Pro-Gln	1.45993	0.155268	1.39293e-05	1.2165	3.21867	2.49275e-07	1.54577	2.561	1.11386e-06	1.18878	0.499757	0.00103805	1.15918	0.397642	0.000243191	0.706331	0.795672	0.00850168	244.128	699.707	17918.9	16769.5	16899.2	16847.2	13862.2	13330.8	4385.39	6340.58	4997.06	7730.43	6429.15	7457.41	22172.4	19177	23785.8	17590.4	19405.5	18054	40198.8	42060.6	53715.4	45175.1	22017.6	37319.7	20191
M879T499	(-)	M879T499(-)			1.61804	0.222836	4.94075e-10	1.92355	3.2451	2.29647e-07	2.41106	2.70697	2.05167e-07	0.201813	0.723123	0.000237352	0.360577	0.60321	2.5849e-06	0.744741	0.834173	0.0309568	878.568	498.754	38587	33662.7	37176.5	40713.2	29892.7	32877.3	10757.5	14028.3	15295.2	11857.5	12191.1	14522.6	51079.9	41659.5	40594.8	34490.2	41371	46038.6	51069.9	60472.8	58891.8	58947.4	58613.4	64965.2	39876.5
M815T714	(+)	M815T714(+)			1.11679	0.23474	2.66478e-10	1.21259	3.2492	1.57226e-08	1.04341	1.73585	1.03041e-05	0.402078	0.762716	0.000159825	0.997078	0.407472	4.98432e-09	1.25397	0.534238	9.78363e-07	815.221	713.926	11487.3	9888.76	11898.5	11337	9312.73	10001.3	5350.15	7420.96	6518.9	5280.3	5577.07	6679.34	20594.8	17421.1	22224.5	21755.9	18933.5	18727.6	27600.6	25420.3	27877.8	24161.5	24152.7	27670.4	17535.6
M127T366	(+)	M127T366(+)			1.3368	0.17287	1.82242e-06	1.18905	3.26827	6.21187e-08	1.33557	2.31246	6.45308e-05	0.981913	0.564986	0.000552891	1.10954	0.399756	5.45078e-05	0.874632	0.707549	0.00287565	127.06	366.415	15977.7	13990.1	12853.9	16511.6	11582.4	9305.83	5400.84	5733.87	5810.57	5671.45	4830.42	7243.8	21738.5	17031	19732.3	18837.6	15915.7	20124.3	33130.7	41203.1	37049.7	38590.7	24218.4	26483.6	17612.2
M261T813	(-)	M261T813(-)			1.2555	0.393419	1.30077e-06	2.912	3.3099	1.17834e-08	2.53332	1.92993	6.39966e-06	2.55329	1.30218	0.000760854	0.973751	0.759274	0.00121258	2.6691	0.58308	5.23464e-07	261.055	813.113	50577.8	58421.1	54249	54806.1	52792.6	62944.9	19844.9	27268.8	31427.8	29025.5	26525	38862.8	107782	98022.6	88666.8	96685.6	87214.8	94090.4	79401	71033.5	83593	78578.4	62210.4	64803.2	69151.8
M294T597	(-)	M294T597(-)			0.75315	0.260604	6.87195e-07	1.06171	3.3203	1.58232e-07	0.950845	1.98573	3.39651e-05	0.469931	0.865285	0.106678	0.454137	0.517491	4.09955e-05	0.923438	0.598058	4.15197e-05	294.05	597.214	6264.4	9023.5	7834.85	7602.61	6454.97	7598.15	3117.97	3441.21	3720.7	3722.18	3245.11	5302.94	13462.4	13496.9	12799.6	11255	10121	13738.3	12385.9	14405.4	18517.1	14972.7	12534.5	13714.5	9676.65
M555T610_2	(-)	M555T610_2(-)			1.32427	9.92503	1.71565e-08	2.1511	3.33571	6.8696e-09	2.76773	2.87429	6.1398e-09	2.80585	33.107	1.21223e-10	2.41171	28.5274	3.14745e-11	0.405473	0.861674	0.0115476	555.158	609.726	42697.3	47051.1	42296.9	48874.3	42817.8	39891.2	12558	16552.9	16061.5	14745.9	13691.1	18110	56586.6	54832.2	49403	46045.5	46100	52982.2	1362.53	1264.96	2219.95	2103.7	949.89	1340.22	23298.9
M309T314	(-)	M309T314(-)			0.60429	0.341536	3.62496e-06	1.12799	3.33686	2.72104e-06	1.50224	3.005	6.12658e-07	0.833329	1.13966	0.224516	0.76928	1.02632	0.778384	0.210462	0.900546	0.289148	309.095	313.891	12776.6	13311.7	12280.1	12820.3	10547.6	16137.6	4768.24	3605.4	4440.82	4454.2	3614.29	5031.76	15098.9	14165.8	15917.4	14249.9	9764.37	17277.6	10821.2	10700.4	15669.9	14728.4	11056.1	12900.9	12524.6
M150T525	(+)	M150T525(+)	(M+H)+	L-Methionine	3.22035	0.121349	8.55249e-10	2.32657	3.34084	1.89514e-10	3.00857	2.73388	6.5428e-07	3.20158	0.40541	3.49489e-08	2.85763	0.331755	2.26416e-08	1.22757	0.81832	0.00246645	150.057	524.56	61515.9	56354.9	55484.8	71407.1	54213.1	50714.7	21115.2	20176.4	16940.6	20306.5	21086.4	28284.8	74035.7	69965.9	69939.1	71095.2	67104.6	75186.8	191830	183986	193889	171185	156805	156367	80875.3
M317T365	(-)	M317T365(-)			1.09134	0.197457	4.02645e-09	1.22261	3.35443	4.44625e-08	1.2904	2.38992	5.39747e-05	0.385398	0.662355	4.83383e-05	0.636326	0.471906	2.75941e-06	0.682361	0.712467	0.00273386	317.11	365.139	12230.5	12545.7	12922.7	14439	11035.5	7504.1	5016.84	5107.92	6218.38	4160.61	3900.4	5168.98	15616.1	17369.5	16671.7	15735	14355.1	19453.6	25192	26229.6	24989.5	28784	21929	22645.8	12735.1
M245T712	(-)	M245T712(-)			7.74363	0.243834	3.17504e-10	10.2585	3.36035	2.54093e-11	8.26305	1.83967	3.8551e-06	4.35796	0.819367	0.000105486	5.8063	0.448574	9.42055e-09	9.92882	0.547465	4.39286e-09	245.06	711.688	576162	647500	712532	653903	552005	648323	292442	350791	388240	319680	291973	417251	1.1878e+06	1.18832e+06	1.11318e+06	1.13517e+06	1.11554e+06	1.1836e+06	1.36217e+06	1.37089e+06	1.53557e+06	1.49985e+06	1.28133e+06	1.40013e+06	985266
M439T561	(+)	M439T561(+)			1.51686	0.107384	5.7843e-09	1.02544	3.3624	9.32917e-11	0.562103	1.36633	0.00271389	1.56071	0.361068	1.52053e-07	1.60374	0.146721	9.72842e-09	1.21053	0.406354	3.46046e-09	439.194	560.867	6626.3	5211.74	4986.7	6715.38	5136.5	5260.88	3881.1	4567.87	3228.04	4296.47	4456.84	4408.15	13215.9	13434	13871.5	13434.5	14955.6	14605.5	44447.4	37384.6	41644.3	35262.1	40798	31769.1	10214.6
M279T813	(-)	M279T813(-)			1.83535	0.361089	2.20257e-07	3.75882	3.38923	3.47948e-08	3.35062	1.99879	6.691e-06	3.12171	1.22381	0.0045795	0.990463	0.721742	0.000165426	3.35737	0.589748	3.06046e-06	279.066	813.012	80483.1	98585.2	89946.9	93982.5	89158	104530	31484.2	43529.8	50967.7	46663.1	42837.3	63029	183032	160388	142555	159191	143079	155693	136205	120141	145064	137269	114691	117938	113758
M753T610_3	(-)	M753T610_3(-)			0.769514	18.972	5.42944e-08	1.24255	3.39187	7.45344e-07	1.565	2.843	1.47179e-07	1.61936	64.3507	2.04487e-08	1.37937	53.9375	8.6907e-10	0.251881	0.83818	0.0494992	753.199	610.412	12870.5	14845.1	14375.4	16946.7	13861.9	12679.4	3923.79	5633.82	5045.27	4757.1	4549.85	6191.75	17960.6	20715.6	16961.8	14815.1	13463	18184.6	260.048	355.849	365.068	330.526	180.414	94.7234	7338.07
M430T597	(-)	M430T597(-)			0.85012	0.267022	1.29346e-07	1.24651	3.4075	1.03312e-07	1.11603	2.0014	1.2169e-05	0.658126	0.909878	0.206506	0.480069	0.534417	1.01257e-05	1.11014	0.587351	1.82584e-05	429.982	597.214	9059.42	12113.9	9947.95	9922.57	9153.77	9319.87	4516.01	4555.08	4997.7	4669.13	4067.84	6932.18	18932.9	17510.3	16012.6	15574.7	14252.2	19049.4	17276.1	18007.2	22726.1	17455.3	16212.4	19691.8	12550
M228T712	(-)	M228T712(-)			0.874038	0.234567	8.56333e-10	1.13987	3.44016	6.11876e-09	0.954514	1.97201	0.000344864	0.406708	0.806948	0.000237417	0.586576	0.462568	3.11084e-07	1.00764	0.573232	1.1252e-05	228.033	711.873	6034.24	9054.86	10103.4	8896.33	6498.92	8460.25	3783.32	4944.79	4173.87	3059.35	3298.95	5611.8	13657.5	12861.7	15132.2	15467.2	13942.3	14503.2	15566.8	17270	18416.7	18570.5	17766.8	18443.3	13275.1
M996T499	(-)	M996T499(-)			1.25115	0.20607	2.08866e-10	1.45856	3.44422	9.54297e-07	1.8235	2.86142	8.89362e-07	0.132245	0.70975	0.000255872	0.301412	0.589652	2.12794e-06	0.524328	0.830789	0.0558979	995.647	498.748	21947.4	18825.8	21069	22706.6	15481.7	18632.3	5251.4	7131.73	8286.26	6492.89	5896.93	8410.72	29525.9	23719.4	20853.5	19201.9	23349.7	26181.1	29710.3	33989.3	33095.9	34199.2	33635.7	36611.8	22093.2
M263T712	(-)	M263T712(-)			9.42688	0.234164	5.5575e-10	12.296	3.44442	2.75259e-11	9.79414	1.84787	3.46888e-06	4.71923	0.806558	0.000118946	7.33387	0.432705	1.18169e-08	12.0462	0.536483	2.74608e-09	263.071	711.542	810953	913399	982527	900957	763351	897156	399182	484476	528906	445794	405262	587410	1.61861e+06	1.69413e+06	1.575e+06	1.63318e+06	1.59085e+06	1.70839e+06	1.90559e+06	1.9414e+06	2.26736e+06	2.12226e+06	1.88313e+06	2.05563e+06	1.37895e+06
M585T654	(-)	M585T654(-)			0.643815	0.28032	8.23139e-08	1.01803	3.46041	6.79307e-07	1.03751	2.33936	0.00013792	0.628652	0.970024	0.535472	0.188432	0.65577	2.40467e-05	0.673307	0.676035	0.000301561	585.087	654.437	6060.77	7627.05	7262.16	9651.72	8460.03	7795.2	3749.12	3743.7	745.189	3361.17	3495.71	4934.94	11385.4	12584.3	10352.1	9943.64	12208.9	12837	10836.6	11781.7	12238.8	12352.2	11613.1	12630.9	7951.12
M229T862	(+)	M229T862(+)			0.617338	0.474292	0.000146433	1.58516	3.46243	6.01871e-12	1.98872	2.72597	4.42263e-07	1.52238	1.6422	3.50478e-05	1.00944	1.29291	0.0249117	0.950402	0.787301	0.000833171	229.047	861.551	27154.8	26737.1	25951.5	30040.5	23355.9	20346.9	9472.06	8862.23	8715.33	8774.53	9561.58	10956.3	33854.8	31711	33919.9	32144.3	30545.2	32904.9	16430.1	21989.2	13918.3	19131.7	21658	25664.5	20985.4
M528T597	(-)	M528T597(-)			0.793652	0.234461	6.96801e-08	1.05657	3.49151	6.65023e-08	0.902437	1.97427	1.01102e-05	0.361816	0.818624	0.0143512	0.562262	0.46289	1.41887e-06	0.963992	0.565449	3.88812e-06	527.958	597.214	6077.44	7503	7532.57	6433.74	6330.55	6742.2	2866.99	3251.77	3021.06	3220.89	3192.55	5021.15	12638.9	13269.5	11961	11282.2	9828.15	12856.1	13611.3	14836.4	17068.9	15362.4	11742.3	15130.6	8882.25
M215T905	(-)	M215T905(-)			0.515691	0.374725	8.31809e-08	1.13581	3.53171	1.89211e-08	0.918028	1.88929	9.00219e-05	0.969156	1.32342	0.000529923	0.228483	0.707964	0.000561274	1.05738	0.53495	5.05991e-06	215.068	904.624	6573.59	5667.75	8150.19	8716.33	6729.25	7934.74	5141.51	3684.15	3225.22	3401.48	3849.49	3866.58	15179.1	13035.2	13037.8	13340.7	11921.2	15310.3	9385.31	10338.2	10298.4	11300.2	9133.78	11371.9	9887.66
M221T658	(+)	M221T658(+)			0.938007	0.274745	5.93988e-07	1.22783	3.53587	5.84698e-08	1.21548	2.15091	0.000106736	0.58911	0.971464	0.642459	0.562692	0.590952	5.72571e-05	1.09993	0.608311	5.92968e-06	221.05	657.741	12478.9	11823.2	11400.8	13071.8	12531.2	8635.92	2255.52	6066.69	5460.77	4355.05	7545.67	6833.63	19173.3	20843.3	19333.4	16563.7	19345.3	19718.1	21800.9	21571.4	21378.6	20159.8	17916.9	15526.9	14806
M544T646	(+)	M544T646(+)			0.798495	5.32145	0.311457	1.29789	3.55069	0.0350629	1.11202	1.71047	0.576649	1.62611	18.8948	0.000870474	0.694395	9.1022	0.146731	1.22315	0.48173	0.157746	543.978	645.999	30688.3	1859.85	1043.95	756.649	915.863	29271.2	30160.6	1339.69	1733.02	719.896	687.887	3088.72	33377.2	26363.8	21344.4	1275.41	24111	27495	688.081	1522.83	1374.1	1457.54	1260.82	786.76	2517.14
M274T598	(+)	M274T598(+)			1.58372	0.175146	9.44407e-11	1.51874	3.55693	1.66877e-08	1.22556	1.81721	0.00106264	1.04953	0.622984	2.83136e-07	1.50205	0.318278	2.58269e-09	1.58331	0.510893	3.03506e-06	273.998	597.986	18721.5	16719.4	14967.9	16138.7	10985.8	12065.1	7951.96	7734.41	8374.66	6285.34	6706.75	12252.3	32540.7	30497.6	30350.2	26109.5	27241.5	28636.6	49813.5	45502.8	49449.7	42713.8	45920	48110	28272.3
M245T683	(-)	M245T683(-)			0.488607	0.387088	8.06777e-07	1.19564	3.58779	2.34872e-09	1.00688	1.98965	8.17951e-06	1.06627	1.38879	3.57185e-05	0.412191	0.770171	0.00114815	1.13039	0.554561	6.31838e-08	245.114	682.834	7587.03	9203.6	8839.78	9154.24	7674.16	8133.26	3525.96	3957.34	5701.02	3737.26	3265.05	5240.97	15404.7	15753.9	14600.9	14589.5	14202.3	16677.7	9787.29	10715.8	12998.9	11259.7	9935.92	10991.8	10452.9
M206T345	(-)	M206T345(-)	(M-H)-	N-Acetyl-L-phenylalanine	0.126405	0.600316	5.23008e-05	1.00032	3.59608	3.18924e-08	0.932685	2.17449	3.35016e-06	1.0495	2.15879	1.06738e-06	0.647938	1.30538	0.00565409	0.815083	0.604684	3.47854e-05	206.082	345.202	5095.37	6593.45	6773.6	7310.11	7256.91	5883.06	2791.59	3190.79	2967.79	3246.83	2356.14	3341.86	9575.97	11533.3	12450.2	9236.59	10774.4	10781.5	5047.88	3831.24	4987.84	5025.03	5172.28	5745.02	5783.03
M404T816_1	(-)	M404T816_1(-)			0.99721	0.22615	7.90252e-08	1.34386	3.60973	3.72126e-07	1.13128	2.03182	7.36187e-05	0.389251	0.816342	0.0251321	0.710805	0.459495	4.29367e-06	1.1818	0.562871	7.02552e-05	403.555	816.287	10600.6	9653.32	9779.98	11402.2	9174.62	13849.4	5062.23	4690.2	4986.41	5353.03	4123.8	7509.7	21435	19484.9	19814.8	17205.9	14828.3	21751.1	21991.9	28152.8	21171	19844.4	24367.1	24757.3	8917.71
M321T611	(+)	M321T611(+)			1.64822	13.1728	7.63852e-09	3.00839	3.61364	3.35024e-08	4.28035	3.37409	1.2461e-06	4.06396	47.6018	1.15339e-09	3.36693	44.4462	4.48549e-08	0.750205	0.933708	0.411823	321.176	611.015	104415	121095	110862	130981	92455.3	83883.4	28090.4	29643.8	36935.6	29706.3	29504.5	36894.6	136935	117184	109850	108477	98671.5	118276	2274.83	2467.55	3881.04	2690.14	1569.2	1599.73	51665.1
M503T654	(-)	M503T654(-)			0.723116	0.282131	5.61771e-08	1.16994	3.61834	1.79616e-07	1.15316	2.35389	9.03833e-05	0.770522	1.02085	0.71363	0.115629	0.664106	0.000166062	0.833991	0.650543	0.000262313	503.083	654.175	6465.71	10643.3	9835.34	10562.9	10434.3	8541.38	5275.13	4351.57	2333.99	2389.32	4461.09	5184.51	15452.4	14456.6	14958.7	11467.9	14767.6	15721	13347	13782.5	15796.1	15269.8	12826.2	14029.6	9688.12
M247T686	(+)	M247T686(+)	(M+H)+	Asp-Leu	0.855048	0.377554	1.50672e-07	1.50869	3.66195	8.21498e-11	1.31023	1.91422	1.5793e-05	1.30395	1.38258	1.52918e-05	0.203752	0.722719	0.000565757	1.54726	0.522731	4.95345e-08	247.128	686.272	16050.5	16282.9	16085.8	15809.7	11808.6	13283.4	7200.9	7825.97	8365.9	6904.21	6459.82	9905.03	30597.6	27531.1	28421	27087.8	27756.4	29479.5	19484.4	22327.9	22156.7	22906.8	18251.8	18462.2	21412.4
M226T240	(+)	M226T240(+)			1.75674	0.0722818	1.229e-05	1.01184	3.66749	2.82025e-06	0.523465	1.38146	0.0943355	1.91861	0.265093	8.93349e-05	1.86588	0.0998547	1.51747e-05	1.21016	0.376679	1.26157e-06	226.118	239.999	5578.08	4822.42	4415.09	6068.85	4549.8	4528.82	2212.83	3432.67	2880.15	3194.61	2989.6	6979.48	14075.6	13603.7	13887.3	14897.3	9612.38	13469.1	58786.6	65320.9	61561.6	47283.4	35880.8	31233.3	12781.3
M148T524_2	(-)	M148T524_2(-)	(M-H)-	L-Methionine	3.39531	0.10036	1.05958e-08	2.60776	3.67461	1.97071e-09	3.35482	3.1738	8.15623e-09	3.25952	0.368785	3.9488e-07	2.83469	0.318524	1.85787e-07	0.117415	0.863711	0.0155274	148.044	524.104	52420.7	65116.9	65334.1	63897.8	63138.4	55527.6	19324.2	18596	18990.8	18461.1	16921.9	22847.2	75081.5	76523.4	64247.2	68307.8	63494.6	75445.1	165877	176989	221725	218629	168501	195557	80520.2
M257T365	(-)	M257T365(-)	(M-H)-	Acadesine (Drug)	2.77835	0.180327	2.35508e-09	3.1444	3.70134	1.58667e-08	3.39219	2.65789	2.52488e-05	0.888581	0.667452	5.17432e-05	1.53829	0.479289	3.43892e-06	1.64491	0.718088	0.00324321	257.089	365.125	76574	81067.8	77273.5	89464.1	73924.8	45299.1	27548.5	28096.1	33323.3	24909.6	23640.1	29382.9	100450	110471	106784	97264.5	86137.3	116650	155261	161168	157342	177060	134737	139976	74902
M1113T499_1	(-)	M1113T499_1(-)			0.942602	0.195602	4.08066e-10	1.12327	3.71261	2.2494e-07	1.40101	3.0571	2.59977e-07	0.11193	0.726193	0.000339952	0.231923	0.597974	3.32434e-06	0.42719	0.823436	0.0305953	1112.72	498.768	12651.3	10617.6	11367.3	12716.7	9196.35	10286.8	2759.14	3881.78	4306.5	3197.94	3506.15	4211.06	16558.1	12156.2	12715.5	11485.1	13484.4	14767.9	17153.5	20169.6	18221.9	17121.1	18688.6	20416.1	12835.8
M521T483	(-)	M521T483(-)			1.08845	0.140763	8.75389e-05	1.03494	3.72848	6.67663e-05	0.648006	1.63938	0.00158822	0.762909	0.524831	0.00883737	1.08929	0.230765	0.00020889	1.09424	0.439693	0.000503447	521.239	482.594	5521.15	6512.85	4421.17	4546.13	5249.41	5649.27	4151.02	2556.47	4307.82	2407.71	2385.61	3649.88	10785.1	12617.6	9746.79	9999.26	11119.1	18282.8	21200.6	22296.3	35332	28017.8	14429.9	16959.3	10496.7
M148T565	(+)	M148T565(+)	(M+H)+	O-Acetyl-L-serine	0.315705	0.972441	0.817224	1.27857	3.76072	1.20561e-10	1.32562	2.32398	6.27414e-08	1.51693	3.65707	4.74884e-09	0.946549	2.25993	3.65423e-06	1.15217	0.617961	5.64676e-07	148.059	565.378	13906.9	12381.1	12917.3	13289	10671.2	11979.2	5216.29	5172.58	5240.78	5242.33	5056.11	6406.42	21622.8	20952.6	19924.7	18422.3	19305.8	21372.7	6499.15	5720.78	7154.55	6394.19	3293.29	4188.92	10550.1
M391T813_1	(-)	M391T813_1(-)			0.274407	0.480949	3.00991e-05	1.13402	3.77239	1.6392e-07	0.992845	2.17497	6.00908e-05	1.10746	1.81433	5.06651e-05	0.600868	1.04605	0.669357	0.972773	0.57655	0.000140493	391.058	813.012	6985.25	9391.56	7380.92	7486.35	5862.96	9713.15	2781.3	3516.22	3774.52	3831.23	3325.85	4297.66	15571.3	14058.3	14499.7	14186.3	10348	12543.9	8344.71	7868.61	8136.13	8375.72	5309.29	6724.52	3828.23
M263T443_2	(+)	M263T443_2(+)	(M+H)+	Phe-Pro	5.06014	0.043805	1.86538e-10	2.27342	3.79061	2.09139e-11	2.34453	2.33521	3.46865e-06	6.03709	0.166047	7.20306e-10	5.27907	0.102294	3.82421e-10	2.01808	0.616052	1.83751e-06	263.138	443.289	41570.7	37053.3	35995.7	49619.1	39141.4	34228.6	16171.6	16217.1	15934.3	16773.1	14878.1	21776.4	66116.9	61525.4	66302.4	64236.6	60577.3	66937.5	402992	433833	415124	365543	343685	361629	110065
M97T889	(-)	M97T889(-)			1.16926	0.370347	0.000379118	2.95182	3.81059	9.77846e-08	2.73828	2.36006	0.000337093	2.63968	1.41124	0.00364527	1.24144	0.87404	0.325979	2.37421	0.619342	5.26238e-05	96.9697	888.523	39900.5	64365	63342.4	54211	71681.2	68113.5	7927.35	22553.5	32427.1	32343.8	38254.8	19715.8	93734	87659.4	96965	98006	98570.4	108933	81418.6	67580.5	67177	37512.5	74643.2	85394.7	15496.6
M156T680	(-)	M156T680(-)			0.466064	0.365698	0.00041197	1.18366	3.81576	3.6293e-07	1.06618	2.25045	0.000158212	1.0119	1.39542	0.0162525	0.403118	0.822985	0.20631	0.940519	0.589778	0.000183077	156.028	680.368	7697.7	7959.48	7322.57	9651.86	11448.3	7422.74	4539.68	3645.56	1669.16	4309.88	3926.71	4794.51	17376	15502.4	14481.7	11463.5	13943.6	14558.3	8476.09	9899.85	14946.1	12913	7257.86	9087.27	7432.08
M195T724	(-)	M195T724(-)	(M-H)-	D-gluconate	1.26024	0.840027	0.0331551	4.20605	3.82755	9.37599e-11	3.03303	1.81698	1.25529e-05	4.70725	3.21525	1.06889e-10	2.57393	1.52631	7.40463e-05	4.37349	0.474711	1.07785e-08	195.051	723.94	74203.4	96219.5	90944	96130.6	79784.6	78065.2	39978.2	45635.1	53859.4	45765	41186.2	57204.7	191897	190812	168663	178881	171438	183912	47233	54970.9	58191.6	61313.4	53313.1	62620.1	95881.7
M813T712	(-)	M813T712(-)			1.6737	0.19883	4.44564e-10	2.09713	3.87393	6.91257e-10	1.78546	2.10157	1.775e-06	0.511898	0.770252	4.58612e-05	1.29264	0.417854	4.28348e-09	1.96594	0.542489	1.45086e-08	813.209	711.869	23360.8	25228.5	27528.1	24483	22312.9	24875.9	9127.71	12105.2	14155.7	9843.13	9569.12	15522.5	41294.9	46385	44453.4	49017.2	45959.9	45317.6	57206.1	57223.9	60738.6	54368.8	57819.9	66329.3	34470.6
M175T655	(-)	M175T655(-)			0.969516	0.298503	2.61282e-07	1.78172	3.90353	1.35126e-07	1.641	2.32591	4.74611e-05	1.36564	1.16522	0.0515962	0.289415	0.694292	0.00108658	1.45022	0.595848	9.26918e-05	175.073	654.959	14863.9	22119.1	21349.6	23125.4	19914.1	16326.3	6995.68	7111.77	11553.4	9650.09	5432.04	9860.16	37325.8	35010.9	28791.7	27602.2	32589.5	36210.6	25292.8	29518.2	31691.1	32069.9	24562.5	26388.6	24444.7
M319T610	(-)	M319T610(-)			1.15526	13.5114	9.13307e-09	2.07914	3.90974	9.80119e-07	2.80024	3.54587	2.94707e-09	2.61041	52.8259	6.11687e-08	2.32385	47.9095	5.97407e-11	0.252966	0.906933	0.247792	319.162	609.88	34752.9	43839.5	41432	43329.3	39743.2	38847.4	9057.7	12886	10949	11644.2	10717.3	12978.4	51324.2	52943	40855.8	39290.8	33950.9	48407.1	747.815	951.111	1038.11	1133.67	503.532	675.787	18201.4
M243T733	(-)	M243T733(-)			1.55896	0.143931	1.28615e-06	1.49671	3.94017	0.000142006	1.7253	2.93973	0.00056905	0.756762	0.567111	0.00274733	0.943932	0.423118	0.000190263	0.414575	0.746094	0.142942	243.099	732.759	16238	15360.5	28385.9	17151.6	27182.1	13724.7	6552.64	6430.82	6703.79	6362.3	6549.74	7554.95	34415.1	18905.1	19113.9	34081.1	32722.4	18976.9	41188	43002.2	46556.8	48896.2	35765.9	63573.9	20650
M265T767	(-)	M265T767(-)			3.2225	0.0636848	5.88894e-10	1.99412	3.9519	4.95865e-10	1.24952	0.49646	1.50899e-05	3.46734	0.251676	5.78825e-09	3.62166	0.0316169	4.03353e-10	2.83456	0.125626	2.60003e-11	265.068	767.036	4761.82	5155.91	4974.77	5353.32	4732.26	5272.53	9796.72	9190.69	9853.15	9246.95	9493.17	13352	40879.3	40477.1	38789.3	44502.5	36162.6	39988.9	146923	155506	184916	172033	143166	154241	49011.7
M144T85	(+)	M144T85(+)			0.86456	0.320312	2.49567e-06	1.42215	3.95709	3.66093e-08	1.72372	2.9045	3.31259e-07	1.11319	1.2675	0.00925191	0.486635	0.930346	0.371877	0.914925	0.733999	0.000507523	144.064	85.316	17683.6	19698	19964.4	20240.4	17333.8	15395.6	4652.87	6204.08	6195.87	6432.37	5202.99	9292.83	22963.7	23288.9	30169.7	24724.6	24435.2	24711.9	14905.6	19965.7	23395.1	17986.2	19946.5	22376	19285.9
M261T442	(-)	M261T442(-)	(M-H)-	L-phenylalanyl-L-proline	3.54855	0.037396	1.38031e-07	1.662	3.99923	3.78582e-09	1.68556	2.55496	9.97853e-08	4.10237	0.149555	4.51774e-07	3.67152	0.0955453	2.49891e-07	1.24856	0.638863	6.93555e-06	261.125	442.141	17009.4	18623.3	18161.5	19657.4	18141.6	15085.2	5892.09	7249.57	7606.54	6275.58	5842.8	8886.89	29790.9	27091.2	24681.9	27519.9	26426.3	31471.5	186451	174948	239273	209080	159554	147216	49345.7
M244T897	(+)	M244T897(+)	(M+H)+	Lys-Pro	1.24589	0.145158	0.000503459	1.17791	4.00154	1.03897e-08	0.520206	1.4053	0.103317	0.714542	0.580853	0.0322011	1.26298	0.203991	0.00085844	1.42225	0.351191	9.69009e-08	244.165	897.303	7860.63	7037.7	6187.36	7452.11	3498.45	4280.84	4775.96	3712.26	2895.64	2347.05	6217.75	5894.19	18677	15673.2	17084.8	16975.7	17548.5	17452	31593.2	27085.5	46240	39910.1	13895.7	19308.6	12809
M381T637	(-)	M381T637(-)			0.817868	0.189951	0.000327601	1.0691	4.0455	2.43987e-06	0.512913	1.48505	0.00201125	0.479485	0.768448	0.181797	0.828483	0.282088	0.000781561	1.22717	0.367088	9.62936e-06	381.214	637.17	4258.59	4518.46	5092.04	4355.32	3548.76	4582.34	2572.58	2728.84	2984.15	2299.65	2903.19	4258.76	13325.5	11579.5	8254	12370.8	11438.4	14828	16557.1	14138.9	24594.4	18822.8	9797.65	9519.29	7747.97
M339T655	(-)	M339T655(-)			0.722398	0.256911	2.58545e-09	1.1597	4.05839	3.40415e-08	1.09053	2.41692	4.72652e-06	0.774086	1.04264	0.446561	0.107973	0.620934	5.03546e-06	0.950145	0.595537	2.02458e-05	339.078	654.561	6676.91	8925.3	8090.68	8252.87	9181.66	6916.35	4214.03	2075.75	3180.09	2840.74	4039.88	3527.61	15004.5	14119.3	12082.7	11587.4	12997.9	14881.1	12061.5	12966.5	14273.6	13589.9	12410.9	12071	8715.06
M715T610	(-)	M715T610(-)			0.549597	16.564	2.0873e-07	1.02609	4.07536	3.4658e-07	1.36274	3.63829	1.30917e-09	1.28103	67.5042	1.81923e-08	1.12707	60.2646	7.52995e-12	0.0798539	0.892753	0.135793	715.243	610.323	8357.08	9853.41	9735.2	9606.76	10105.4	9059.57	2007.13	3005.32	2820.74	2359.86	2198.4	3197.56	11420.2	12546.2	8950.06	9412.42	9176.04	12026	201.155	117.009	221.315	184.382	72.9499	144.33	4257.15
M227T860	(-)	M227T860(-)			0.856576	0.431747	0.000681069	3.13727	4.08987	1.41515e-09	3.81174	3.26978	1.55054e-08	2.94996	1.76579	0.000180137	2.35825	1.41172	0.0104129	0.917399	0.799482	0.00212483	227.033	859.684	78754.3	75214.6	78267.5	83021.2	89599.6	65563.8	23006	22835.9	26973.2	23639.3	23312.1	24102.8	103507	108548	88188.8	101585	87320.4	99257.3	38644.6	62632.5	37888.9	54179	59950.9	79930.2	49830.7
M267T769	(+)	M267T769(+)			3.83381	0.0788019	9.51122e-10	2.4788	4.09337	6.02385e-08	1.68646	0.326879	6.46728e-06	4.05074	0.322566	3.3314e-08	4.32896	0.0257587	4.98411e-10	3.58683	0.0798557	4.90642e-09	267.081	768.916	6234.77	6297.25	6157.16	7099.84	5038.41	5266.25	16812.1	17461.6	18414.7	15653.6	16849.7	25227.4	85882.6	65995.8	84796.3	76361.8	63715.3	75234.3	259947	250547	255099	211952	215030	208646	84865.6
M213T543	(-)	M213T543(-)			1.24251	0.0989355	0.000945454	1.13382	4.11384	2.06352e-09	1.14879	2.64087	9.06269e-07	1.14291	0.407005	0.0124615	1.06093	0.261275	0.00355937	0.84902	0.641946	7.70895e-06	213.125	542.754	7467.78	9110.59	9265.08	8618.91	6843.11	8394.42	2618.22	2887.25	4348.66	2549.6	2779.74	3636.07	13610	12422.1	12166.3	14060.4	11644.1	13517.7	41512.5	47482.5	41784.7	33220.7	14147.6	12072.4	12194
M268T224	(+)	M268T224(+)			0.331625	0.943812	0.800419	1.11637	4.14105	0.000335101	1.2818	3.0177	0.00277398	1.34808	3.90837	0.000339878	0.910036	2.84814	0.0028987	0.536032	0.728729	0.159315	268.165	223.658	15300.4	9484.44	7693.23	10379.7	12764.1	21524.5	7113.49	3161.28	3304.7	2993.16	6162.73	2829.24	23697.2	23808.4	12592.1	15423.4	9946.27	20396.9	5039.89	5332.61	6804.15	3872.47	2903.67	3133.73	9450.82
M257T655	(-)	M257T655(-)			0.923232	0.264986	2.28454e-07	1.58456	4.14359	1.17365e-09	1.43775	2.42309	3.81618e-05	1.12292	1.09799	0.164432	0.0894255	0.642083	0.000768166	1.31008	0.584779	1.90096e-05	257.075	654.827	10230.4	16660.1	16175.9	17598.7	13807.3	12817.6	6954.46	5368.66	5451.46	6846.95	7092.81	4310.02	25735.6	25802	22555.5	22468.2	26567.4	26141.4	17414.1	25489	24672.6	25206.6	21375.7	21790.2	17456.6
M229T512	(+)	M229T512(+)			2.051	0.347487	0.00165986	3.89291	4.14867	1.00126e-09	3.53951	2.21001	4.58332e-06	3.29234	1.44161	0.0139549	0.910917	0.767948	0.146471	3.86815	0.532702	4.82387e-10	229.154	512.42	94610.1	94458.1	106393	104337	96816.2	100198	55280.7	35649.9	52512.5	60513.1	22561.4	43532.8	179450	186654	190672	193108	175759	194707	177207	103322	159682	175809	80581.4	80551	97856.4
M383T636	(+)	M383T636(+)			0.991902	0.180118	2.27199e-05	1.07994	4.19893	4.48029e-05	0.34631	1.23685	0.0892121	0.278352	0.756304	0.105694	1.02266	0.222778	3.56364e-05	1.33291	0.294562	8.39621e-05	383.228	635.849	4729.04	3573.1	3710.83	5135.88	3630.11	5068.5	2663.79	4308.45	3388.09	2949.68	4544.48	3043.39	14752.7	14173.1	13872.1	9608.37	13672.4	21670.2	23666.5	17337	26876.1	19287.3	12645.2	16211.1	8045.77
M265T654	(+)	M265T654(+)	M+	Thiamine	0.480322	0.497499	0.00585783	1.471	4.24452	5.39231e-05	0.343574	1.12304	0.657084	1.44758	2.11164	0.00159587	0.353494	0.558711	0.0229775	1.82668	0.264586	0.000112724	265.111	653.83	6484.4	8244.46	3533.81	4307.4	13311.7	7546.5	4221.96	9970.47	5905.9	5476.31	4242.12	8853.55	39531.3	24472.3	21741	20911	32606.1	24875.1	13641.1	14771.9	19501.7	9019.7	10662.6	10132.5	9885.4
M182T705	(-)	M182T705(-)			0.44413	0.376648	9.73977e-07	1.1648	4.25972	4.44434e-09	1.28699	2.95993	6.2506e-10	1.06083	1.60442	3.28681e-05	0.71607	1.11485	0.0967267	0.710845	0.694866	3.45652e-05	182.044	705.233	9425.83	9488.79	8686.06	9836.18	9947.2	8634.08	2848.36	2815.68	3345.32	2956.59	3194.64	3764.88	12933.4	14102.8	12889.9	15725.4	11986.5	12979.3	7714.91	7947.18	7905.76	8214.78	7756.17	10708.3	6262.76
M326T564	(+)	M326T564(+)			2.0236	0.179438	0.00556765	2.4268	4.28999	1.61578e-07	2.99265	3.22254	9.41268e-07	0.259327	0.769787	0.3518	1.22312	0.578246	0.101924	1.54999	0.751177	0.00351722	326.206	564.014	63851.4	53701.2	49983.4	56540.4	43251.7	52860.1	17160.4	17727.3	7151.16	18750	16232.3	22337.6	73294.8	68036.6	79814.6	61311.3	61178.5	82612.4	71462.4	138739	174341	75058.8	41173.8	52947.9	37329
M264T677	(-)	M264T677(-)			0.117916	0.635532	0.00122083	1.01475	4.31474	2.27174e-09	0.834432	2.19112	1.66799e-07	1.0773	2.74216	6.09844e-08	0.605407	1.39252	0.00106633	0.971801	0.507821	2.2772e-07	264.055	676.614	4754.67	5391.22	5591.48	4952.59	5335.94	4516.24	2131.14	1827.77	2663.21	2431.54	2202.8	2682.61	10727.7	10605.3	8966.49	9612.73	9164.62	11066.7	3395.4	3858.39	4556.96	3948.58	3572.87	2600.73	5745.22
M221T519	(+)	M221T519(+)	(M+NH4)+	Indole-3-pyruvic acid	0.62289	0.473902	4.54273e-07	1.71428	4.31738	7.12187e-09	2.0676	3.22189	1.13562e-05	1.73523	2.04602	4.85515e-07	1.10234	1.52686	0.00270837	1.06856	0.746261	0.00695708	221.091	518.531	33288.2	24963.5	20684.8	31355.7	25972.3	20285	7190.26	9642.16	6370.24	8179.98	8782.97	8423.64	41306.5	34445.4	33796.3	30443.2	35169.2	34617.8	18755.1	16583.4	17485.5	15126.7	15772.3	18807.2	23581.4
M227T511	(-)	M227T511(-)			1.50091	0.284684	0.00573356	3.35548	4.3274	4.83849e-08	3.41635	2.81962	3.65332e-05	2.49638	1.23194	0.273128	1.32592	0.802701	0.353914	2.25743	0.651573	3.3586e-05	227.14	511.101	57542.1	68999.5	81598.6	81584.8	83266.3	63464.8	19221.9	35080.7	34907.5	14396.7	11400.4	39785.5	112975	106479	100249	123509	112495	114143	99907.5	60462.3	156257	124229	56232.9	46645.1	67797.2
M116T459	(+)	M116T459(+)	(M+H)+	L-Proline	1.15179	0.137101	1.93788e-05	1.11532	4.40664	2.45994e-08	0.938417	2.09415	9.27384e-05	0.648292	0.604156	0.00682787	1.06361	0.287111	0.000102859	1.15976	0.475227	2.60608e-06	116.069	459.338	7758	7046.9	5101.3	8719.45	6703.36	7108.19	3201.52	3084.31	2870.18	3768.16	2547.69	4792.74	14862.9	14357.2	15178.8	15168.9	12341.4	17389.6	24469.8	23124.9	31842.8	23177.1	31805.4	13387.4	8513.88
M79T891	(-)	M79T891(-)			1.57728	0.29068	2.00046e-05	3.35089	4.41136	2.36185e-08	3.09401	2.67569	0.000141435	2.68104	1.28229	0.00633412	1.01854	0.777769	0.0449529	2.68764	0.606545	2.12785e-05	78.9591	891.132	43460.7	73198.5	70442.1	77096.8	69316.1	79628.6	19595.8	20887.8	45801.9	28674.8	29238.1	10207.8	119273	107824	105327	111882	114060	122775	97017.4	90104.6	85157	57602.2	104259	97049.6	18946.5
M260T92	(-)	M260T92(-)			1.3036	0.206671	2.65923e-07	1.87425	4.41137	4.87632e-07	1.05492	1.73681	0.00224915	0.871701	0.911702	0.294934	1.14022	0.358948	1.29708e-06	2.04119	0.393713	2.94399e-06	260.112	91.601	10639	14403.9	12368.7	16938.4	13851.5	13095.9	8651.94	10605.3	6704.17	9292.53	2840.61	8713.83	33573.2	36697.3	35321.2	39594.1	24939.3	36364.3	35870.2	44510.7	42388.7	39884.1	32994.8	30839.4	21158.7
M439T617	(-)	M439T617(-)			2.06059	0.0484315	0.000862305	1.00346	4.43395	0.0241544	0.344593	1.32683	0.371362	2.1626	0.214743	0.00414866	2.27837	0.0642604	0.000993904	1.15926	0.299244	0.0426375	439.159	616.629	2254.5	2321.77	1349.46	7825.93	7110.56	7051.27	3250.63	3610.48	3324.92	3367.47	3118.77	4365.42	17638	1711.29	9169.69	8766.28	24529.9	31464.9	84300.3	41948.5	124343	100432	36778.7	46577.6	19383.7
M441T494	(+)	M441T494(+)			0.946473	0.245398	0.0132717	1.26921	4.43505	0.00067068	0.734561	0.514038	0.156885	0.553482	1.08835	0.765176	1.14388	0.126144	0.0047982	1.84217	0.115904	0.000133439	441.295	493.756	4368.67	441.25	3628.6	4254	1904.07	2115.2	10725.8	1237.92	3341.01	9883.61	3101.14	4221.33	19935.9	40522.6	21070.8	24864.5	16243.2	21550.1	20247.7	25812.4	44526.7	22967.6	11263.9	7663.84	22028.3
M421T654	(-)	M421T654(-)			0.797709	0.231564	1.00088e-07	1.27975	4.45742	3.89514e-08	1.26149	2.85491	0.000201168	0.837701	1.03218	0.442594	0.204529	0.661095	0.000460085	0.877237	0.640485	0.000165737	421.081	654.437	6459.19	10462.6	9570.92	12057.5	12207	8913.27	4446.25	3128.16	2486.45	2154.27	2084.66	6601.21	16376.8	15898.1	14798	14654.5	14702.8	16734.5	13816.5	15494	15381.2	16501.9	13475.4	15591.2	9265.87
M345T106	(-)	M345T106(-)			0.765194	0.246342	2.57258e-05	1.12248	4.48497	0.0157854	0.762624	1.80685	0.0205459	0.656511	1.10484	0.740773	0.486399	0.445102	0.000599255	1.08279	0.402867	0.0520691	345.055	105.992	6395.56	8598.17	10327.1	4301.83	5547.96	5494.51	6252.65	2313.57	3487.74	3185.07	2561.56	4705.51	5703.94	17956.8	10842.3	7028.99	31865.6	27541.7	15733.8	11342.9	15423.2	19607.5	18342.9	10911	7118.78
M440T441	(+)	M440T441(+)			2.49004	0.199688	0.00108319	2.78931	4.51033	0.0104184	0.462885	1.05441	0.755213	0.613212	0.90066	0.733394	2.72768	0.210552	0.00129489	3.52863	0.233776	0.0117816	440.294	440.82	37101.3	36852.7	32974.9	8468	32090.3	31818.4	28563.2	25594.1	24537.6	33423.4	23118.3	34817.1	57099.6	190387	59305.8	121974	88968.5	249263	144793	168771	135175	234103	121860	46893	45673.9
M261T115	(+)	M261T115(+)			2.4463	0.261615	4.01846e-06	3.62291	4.53418	7.24439e-07	2.16129	1.65716	0.010959	2.55294	1.18621	0.101391	2.1169	0.433539	3.57742e-05	4.17947	0.365482	4.18817e-06	261.122	115.347	73311.5	63873.7	59933.2	57077.3	36368.3	54547.6	29128.4	30943.5	30044.8	35976.5	22289.1	59872.3	176918	157969	183044	157735	113746	154851	162078	146722	133825	142368	100870	110171	91558.6
M663T833_1	(-)	M663T833_1(-)			0.777118	0.357899	1.14172e-07	1.96718	4.537	1.03776e-08	1.92137	2.7579	4.59835e-06	1.78916	1.62379	9.74193e-06	0.979215	0.987049	0.862209	1.50965	0.607867	4.11822e-05	662.602	833.132	17047.9	24830.8	26345.8	24674.7	22773.2	19746.5	7228.25	8919.75	5552.53	8668.08	7824.54	10909.2	38389	38825.6	30914.2	37422.1	35214	42012.4	21038.9	25058.7	22486.7	25130	20207.9	23273.6	16068.9
M528T510	(-)	M528T510(-)			0.257151	0.372994	0.229922	1.37974	4.56763	2.32159e-06	1.18014	2.43024	0.000286282	1.10269	1.7037	0.195866	0.368204	0.906465	0.854819	1.14823	0.532057	0.000661802	528.282	509.612	6405.87	8393.57	11277.9	9848.12	13036.3	12741.8	3577.19	3905.1	3563.32	5204.83	3670.47	5468.97	17898.1	18544.3	17690.1	26947.8	17333.6	17557.7	2287.67	2892.69	29002.2	3095.52	2004.29	28788.1	9927.61
M551T592_2	(-)	M551T592_2(-)			1.88319	0.0740424	1.56041e-05	1.39294	4.56794	2.63517e-05	0.956731	1.93395	0.000207877	1.77174	0.338221	0.000341047	1.94207	0.143194	3.09479e-05	1.42438	0.423374	0.000365819	551.13	592.213	6816.41	9492.28	9117.14	9543.67	6190.6	8820.55	3676.86	4789.46	3241.36	4670.87	3657.6	5807.7	24570.6	26195.9	18090.6	13269.1	20503	15423.9	62244.3	52664.2	88185.1	60845.6	43842.1	41259.7	24983.1
M565T712	(-)	M565T712(-)			1.37334	0.114691	6.32804e-11	1.33763	4.59486	2.4742e-09	0.972791	2.12242	0.00132359	0.975934	0.526991	3.14256e-08	1.31278	0.243423	1.85414e-09	1.36061	0.461911	2.26681e-06	565.103	711.923	6484.29	11125.4	7715.89	8555.57	5206.9	8200.98	2682.91	3905.86	5282.04	2702.28	2849.09	4858.54	18727.7	17776.8	16324.4	15288	17388.6	16871.4	28410	33114.6	32578.7	34996.7	32269.4	32897.4	31838.9
M326T383	(-)	M326T383(-)			0.262879	0.800939	0.258663	1.29771	4.59502	3.29437e-05	0.461249	1.39581	0.0699339	1.42045	3.68033	9.29956e-05	0.465187	1.11796	0.581517	1.52176	0.303765	0.000124545	326.208	382.699	5394.24	3809.92	3979.38	6488.97	7783.82	4042.24	3500.85	3490.88	2972.96	3983.36	3410.46	5208.04	13761.9	15183.6	19172.6	15039	14676.8	25859.8	5149.61	4137.57	7505.28	5505.07	2997.24	2880.34	3926.14
M313T834	(-)	M313T834(-)			0.711778	0.15173	0.0532583	1.01879	4.69201	0.000578901	0.429987	1.57793	0.0464522	0.373222	0.711919	0.489736	0.821586	0.239419	0.0780082	1.15564	0.336301	0.00198635	313.188	834.348	5458.86	5142.45	3003.98	2742.24	3208.9	4658.97	2206.96	2437.9	3171.91	3284.13	669.509	3575.94	13056.6	9533.95	9813.99	20792.4	8773.76	10034.5	7464.45	21827.3	47207.3	11276.6	6431.48	6935.28	6282.07
M215T567	(+)	M215T567(+)			1.55663	0.0981765	0.000663666	1.32629	4.71943	1.50747e-06	1.28722	2.58789	2.1824e-06	1.18942	0.463337	0.0174312	1.39442	0.25407	0.00246646	1.21613	0.548347	0.000233493	215.138	567.333	8960.57	11355	12145.9	13021.7	11304.2	10282.5	2713.74	3689.39	4741.14	4621.41	4511.32	5639.83	23534.2	20535.1	20541.3	13114.1	23130.8	21457.1	62348.5	33600.4	75503.4	35353.1	26427.8	30748.8	12575
M245T798	(+)	M245T798(+)			3.57189	0.179267	4.91454e-14	4.19176	4.76216	6.26997e-10	4.97871	3.35312	3.05119e-08	1.10386	0.853699	0.000964095	1.95493	0.601104	1.05502e-07	3.04707	0.704117	8.31815e-05	245.112	798.283	158932	147121	153602	154438	124824	122705	38095.2	39368	43546.5	46523.1	42904.3	46524.2	216642	206051	223165	201673	173782	202377	236746	242214	247148	241781	225548	239961	178208
M477T512	(+)	M477T512(+)			1.09995	0.185475	0.00152131	1.40159	4.78529	2.12218e-06	1.22507	2.56689	0.00259447	0.60707	0.887553	0.581888	0.670462	0.476094	0.0243715	1.26631	0.536412	0.00134878	477.268	512.364	16501.7	4237.25	14447.3	12504.5	14637.5	13520.5	5447.4	5043.64	2336.39	6379.46	2946.91	7395.15	27903.5	17974.3	23291	20079.8	28994.2	23157.3	35163.8	8301.56	43883.3	26095.6	23011	22859.4	17170.9
M309T903	(+)	M309T903(+)			1.10904	0.282191	7.21628e-08	1.8317	4.81203	1.82573e-08	1.37699	1.96934	9.80093e-06	1.46545	1.35791	0.00134709	0.74202	0.555729	1.50291e-05	2.01166	0.409252	5.38158e-07	309.111	903.208	16786.8	15337.2	15609.2	18860.9	12589.1	16443.3	7077.91	7244.27	7929.21	7752.23	8337.42	10216.7	47711.1	37590.9	37766.6	36076.1	39543.1	34973.8	28698.6	31647.6	27251.3	31163	22529.4	30784	34608.2
M611T592_1	(-)	M611T592_1(-)			1.89186	0.0650493	8.92674e-05	1.41024	4.83582	4.10375e-07	0.937751	1.96593	6.72473e-05	1.8356	0.314567	0.00101135	1.95827	0.127882	0.000156068	1.47972	0.406535	5.57089e-06	611.152	591.804	5916.66	7182.51	8473.55	8422.07	7516.31	8034.11	3404.51	3888.12	2840.61	4038.61	3256.17	5739.26	23434.2	20650.6	18566.1	15259	16552.9	17570	50832	51594.9	91948.3	80195	39186.4	42392.8	25518.9
M341T559	(-)	M341T559(-)			0.698649	0.189853	0.000836065	1.07295	4.84908	1.99497e-07	0.728615	2.39192	0.0357148	0.514102	0.920613	0.663155	0.408597	0.454113	0.0208918	0.899309	0.493272	0.00245974	341.182	559.176	3305.27	3641.29	3784.1	10137.4	3297.73	8728	1969.25	3984.74	1895.85	1540.23	1873.75	2488.27	8622.2	11040.4	11061.5	10858.9	13115.3	11986.6	13571.4	9984.53	18669.7	16270.4	8693.15	5246.23	5362.57
M439T511	(+)	M439T511(+)			1.94593	0.27213	0.0574771	3.2206	4.85314	0.00136559	1.38598	1.33842	0.0284649	2.35839	1.32068	0.456596	1.71624	0.364223	0.091016	3.91832	0.275784	0.00259279	439.29	510.943	36707.3	31483.8	41924.3	53541.7	45638	33818.3	24333.8	28913.1	28597.7	31478	28211.6	40108.1	75833.6	63544.7	230387	157031	168587	186151	64272	45149.4	267660	168649	100691	21062.3	88704
M346T782	(+)	M346T782(+)			1.5501	0.0974653	4.24949e-06	1.29099	4.89862	1.36635e-07	0.712687	1.68501	0.020034	1.24553	0.477445	0.000468935	1.56845	0.16423	8.96709e-06	1.45955	0.343976	1.7041e-06	346.16	782.081	6154.47	7142.84	7444.1	7215.15	8606.96	3126.37	2386.87	3458.32	5051.88	3379.95	2969.02	6308.69	17188.7	23460.6	19478.3	16786.9	20399.1	18072	48454.3	33466.5	44229.3	53590.3	31996.9	29935.9	18193.2
M343T586	(+)	M343T586(+)			1.17967	0.13873	2.47631e-05	1.19325	4.91375	2.98575e-06	0.724578	1.69712	0.00198807	0.401824	0.681686	0.0346526	1.15554	0.235442	7.52192e-05	1.37586	0.345382	2.65935e-05	343.196	586.347	6248.81	6749.65	3965.28	7583.81	4834.37	5899.27	3045.9	3356.76	3654.13	2971.3	3244.78	4515.94	22686.9	14087.8	13883.6	15936.8	19882.9	15673.2	28877.6	22681.7	35303.9	28344.6	17631.3	17011.6	10144.6
M364T96	(+)	M364T96(+)			0.847199	0.190056	0.000300334	1.07361	4.9898	3.91571e-06	0.716683	1.94592	0.0104885	0.393496	0.948343	0.761228	0.690659	0.369835	0.00214477	1.15671	0.389981	7.79218e-05	364.185	96.132	3845.15	4348.43	6869.61	8105.56	4644.2	4622.88	2014.92	1774.29	2796.66	2894.2	2201.12	4987.4	12543.2	13575.9	12033.8	12050.2	19306.6	13663.2	17112.3	14258.8	23669.7	13081	9782.96	9798.75	13279
M400T769	(+)	M400T769(+)			2.38107	0.051595	3.326e-09	1.38329	5.00752	3.13849e-07	0.899065	0.222498	1.85683e-06	2.62648	0.258363	5.94214e-08	2.66111	0.0114798	2.15802e-09	1.98891	0.0444328	4.64364e-08	400.119	768.67	861.478	1234.18	1101.9	1279.78	798.495	701.657	4248.72	4430.06	4577.65	3577.98	4011.3	6019.62	24783.3	18754	27387.1	23262.2	17921.6	22420.7	99705.8	93931.2	94634.5	77361.6	80043.1	75020.5	23569.1
M398T767	(-)	M398T767(-)			1.33985	0.0735753	1.53745e-13	1.06416	5.01858	5.50141e-10	0.52082	0.57453	7.62287e-05	1.26189	0.369243	3.57645e-11	1.51033	0.0422712	7.82517e-14	1.45215	0.114481	1.05257e-10	398.104	767.108	1051.31	1290.35	1192.36	1175.29	1258.05	1160.71	2059.87	1818.56	2201.34	1673.76	2044.73	2608.51	10774	10804.3	9647.3	11171.9	9068.32	10798.5	27415.1	28338.1	29998.4	28288.3	26456.9	28130.1	9753.41
M649T591_2	(-)	M649T591_2(-)			1.30256	0.0671763	0.000194763	1.00296	5.02304	1.42148e-05	0.722885	2.086	6.03344e-06	1.24374	0.337429	0.00262117	1.32884	0.14013	0.000364802	1.01532	0.415287	0.000194879	649.111	591.167	3378.29	3879.3	4149.83	4626.88	4111.64	4384.02	1652.76	1945.53	2155.67	2052.59	1362.49	2590.26	12114.5	7745.09	9979.56	11305.9	6110.37	11812.1	27961.8	31880	45817.4	36867.5	17121.6	15403.3	10284.3
M591T588_2	(+)	M591T588_2(+)			2.24983	0.032758	2.49181e-05	1.06318	5.03557	2.04412e-07	0.655606	1.96845	0.0199867	2.5862	0.164955	8.68752e-05	2.3715	0.0644824	3.39177e-05	1.14993	0.390909	4.20373e-05	591.1	587.696	4764.48	3661.24	3853.77	8650.29	6201.09	3165.37	2129.37	2320.17	2398.48	1602.56	3703.43	3236.91	15646.1	12497.3	14448.7	10690.2	11240	12979.7	76581.3	92705.6	102397	102132	48332.9	47687.7	18159.1
M445T587	(+)	M445T587(+)			1.20947	0.110703	0.0152747	1.06963	5.05995	0.000892781	0.34979	1.35428	0.182969	0.80447	0.560151	0.198442	1.18088	0.149923	0.0194148	1.32765	0.267647	0.00216378	445.146	587.488	6176.54	2567.97	5632.17	5659.95	5177.73	1350.54	3033.17	3296.02	3400.99	3229.56	3158.61	3497.13	12234.8	24012.9	22589.3	21766.1	9929.32	8720.99	24599.5	19068.4	71902.3	31975.7	9474.43	20170	11615.9
M74T681	(-)	M74T681(-)			0.439447	0.310173	4.74462e-05	1.05201	5.07866	5.44433e-07	0.871276	2.59365	0.00018703	0.904898	1.57526	0.00225941	0.294587	0.804479	0.138109	0.926451	0.510695	0.000152874	74.0247	680.687	2937.77	5846.78	5947.27	5714.23	6238.52	4823.58	1543.8	2232.05	1812.03	1237.86	2379.46	2943.01	11896	11573.6	9787.04	7438.94	9599.72	11401.3	6306.98	5627.24	8845.33	7868.81	5269.63	5247.91	6183.26
M343T559	(+)	M343T559(+)			1.43684	0.0880456	0.0167694	1.23516	5.09596	2.30742e-06	0.778873	1.70828	7.80406e-06	0.98903	0.448677	0.115951	1.44751	0.150407	0.0234901	1.45026	0.335223	1.38363e-05	343.197	559.429	6532.68	5592.58	6044.9	7269.93	5848.14	5556.88	3631.49	3698.37	2989.42	3549.36	3635.4	4064.52	21004.2	19954.6	16771.9	20368	11332.4	20481.2	63446.6	28244.6	94961.2	26840.8	17480.2	13996.6	9989.55
M994T833_1	(-)	M994T833_1(-)			0.252402	0.495646	2.4523e-05	1.39142	5.10122	7.15737e-09	1.3239	2.90934	2.31863e-06	1.4119	2.5284	2.05774e-07	0.860589	1.442	0.00210771	1.1554	0.570321	1.70575e-05	993.655	833.237	8019.8	12024.7	10391.8	11829.1	9695.74	9041.37	3121.91	3156.71	3247.55	3765.83	2966.02	4709.81	18884.4	19515.1	14448.1	19018.9	16990.6	18104.4	5962.44	8442.35	7440.4	6867.47	5946.84	7644.51	5112.75
M709T592	(-)	M709T592(-)			1.60397	0.0613397	5.56065e-06	1.15454	5.10489	1.58556e-06	0.770223	2.05887	0.000747047	1.59602	0.313132	9.38257e-05	1.6485	0.12629	1.03823e-05	1.21811	0.403312	1.84539e-05	709.129	591.866	3692.49	6234.54	5796.98	5301.08	5066.91	4784.48	2248.35	2665.74	3358.65	2570.3	640.227	3513.57	10395.2	13794.1	9481.83	13857.5	13655.1	15373.5	38245.2	40050	56907	49219.3	28580.4	31486.5	16437.5
M387T611	(+)	M387T611(+)			0.963522	0.136473	0.00119982	1.05894	5.16095	3.01319e-10	0.382568	1.37032	0.0421471	0.316733	0.704331	0.158099	0.979835	0.187013	0.00183247	1.30205	0.265518	2.51519e-09	387.222	611.295	4492.21	2453.22	3638.9	2489.85	3568.32	3573.54	2356.69	2144.82	2274.27	1881.03	2607.39	3488.53	12508.6	13919.3	12000.9	12389.5	11767.8	13552	24631.2	9789.32	27689.6	24795.5	11307.6	9886.64	8569.69
M994T833_2	(-)	M994T833_2(-)			0.265289	0.466624	8.35572e-06	1.20155	5.16557	6.67372e-08	1.16219	2.97469	5.03457e-07	1.20411	2.41038	2.10002e-06	0.741428	1.38806	0.00183541	0.975906	0.575869	5.72788e-05	994.157	833.005	5869.3	8661.8	7979.25	8497.06	7931.44	7395.01	2256.22	2396.19	2311.94	2862.19	2348.7	3400.78	14584.5	14123.7	10422.2	15379.1	12037.8	13911.8	4630.02	6352.5	5450.82	5556.28	4901.34	6489.28	3935.81
M387T554	(+)	M387T554(+)			0.778552	0.176929	0.00210863	1.0284	5.16608	3.47506e-09	0.781044	2.19546	0.000985619	0.253186	0.914029	0.679151	0.651745	0.388441	0.0131749	1.09693	0.424976	1.57384e-06	387.222	554.324	5181.38	4835.24	4656.22	7844.7	4300	4307.82	1969.16	3396.73	1888.27	3022.1	2147.66	1753.2	12224.2	13061.6	11557.1	13383.6	10457.5	12556.3	10235.7	19486.9	18930.6	19022.8	6072.3	6380.75	6313.17
M461T484	(+)	M461T484(+)			1.40363	0.294675	0.0201624	2.69589	5.17441	0.000617153	0.43427	0.975289	0.92018	1.88678	1.52477	0.164669	1.49793	0.287393	0.0187186	3.51125	0.188483	0.000567677	461.271	484.349	10082	23991.3	24477.3	13018.9	10571.6	22564.5	12742.5	23017.9	8581.6	11275.3	24251.3	27489.9	127001	54048.1	104775	68684.7	60994.8	140013	50819.1	68794.1	129171	35809.8	56809.3	22925.7	40738
M341T584	(-)	M341T584(-)			1.05602	0.123248	0.000194043	1.21039	5.20474	1.64973e-06	0.807005	2.01341	5.42513e-05	0.438808	0.641472	0.0511915	1.02391	0.248149	0.000654022	1.29011	0.386842	3.15522e-05	341.183	583.75	4119.8	6833.57	5847.79	5527.7	4935.25	4633.51	2663.97	2725.11	2602.24	2458.8	2499.58	2892.89	13161.8	14252.3	11863.3	10753.8	13774.5	18650.8	25410.5	14627.6	31953.3	28194.4	14347.4	14009.2	9038.05
M503T388	(-)	M503T388(-)			0.420967	0.885367	0.1698	1.68511	5.23817	2.59589e-11	0.457192	1.36408	0.0381074	1.85612	4.63771	4.10297e-11	0.605062	1.20771	0.159426	2.05186	0.260412	1.41965e-09	503.284	388.288	4073.23	7474.81	6037.26	6612.63	9225.22	6939.96	4728.86	4579.46	4584.73	5077	6308.62	4311.29	24754.6	27735.1	24974.8	27635.1	24472.2	25425.5	5217.8	5972.05	6572.34	6101.6	4483.01	5074.32	8271.79
M215T517	(+)	M215T517(+)	(M+H)+	Val-Pro	1.59426	0.0801358	0.011717	1.32242	5.24105	1.52213e-06	0.935905	2.06556	0.00166161	1.17369	0.419996	0.0822155	1.5618	0.165525	0.0191003	1.42142	0.394112	2.01776e-05	215.138	516.856	5614.97	7378.13	8831.96	10886.1	8584.79	8375.03	4214.04	4383.07	703.085	4230.25	4647.49	5869.27	22129.7	16362.1	22340	21063	26757.2	17380.6	91868.1	28722.2	99097.8	43399.5	13485.6	23507.7	18067.3
M493T574	(+)	M493T574(+)			2.70017	0.0613303	4.74157e-06	1.82355	5.2554	2.04242e-08	1.16313	1.82727	0.000222265	2.73724	0.322316	8.4938e-05	2.79383	0.112067	7.8871e-06	2.07845	0.347694	2.8556e-07	493.124	574.133	9827.13	14964.9	14459.3	14950.3	12697.9	11119	5390.06	7995.71	6906.81	7195.29	5995.45	9213.47	42292.7	36636.1	35147	35539	31606.4	43167.6	97198.2	147174	159269	107693	100810	84032.4	45991.2
M243T797	(-)	M243T797(-)			2.97321	0.125407	5.56539e-10	3.40435	5.27619	1.22227e-12	3.87217	3.78745	1.45227e-11	0.955733	0.661669	6.59556e-06	1.7378	0.474971	9.83325e-08	1.96613	0.717838	2.17254e-07	243.099	796.546	75741.1	75971.4	78809.4	74544.5	75322.9	67868.7	18094.6	19212.2	22070.5	19621.7	17781	21573.7	104913	112396	100927	100165	101493	104562	134758	158266	157307	157549	180718	155161	77727.7
M259T92	(-)	M259T92(-)			3.2093	0.197311	3.50486e-07	5.00951	5.2815	3.91471e-07	2.93592	1.85081	4.8786e-05	2.9038	1.0421	0.674876	2.6847	0.365186	3.63305e-06	5.53745	0.350433	3.51922e-06	259.109	92.029	71173.4	83693	78682.2	100876	82446.6	71618	34240.3	46346.5	43711.2	52331.1	34956.2	52346.9	221469	248023	273269	250707	160832	239658	229157	273021	246633	225297	189177	174360	124980
M346T512	(+)	M346T512(+)			0.226628	0.71327	0.490686	1.33941	5.36008	3.20935e-07	1.03947	2.55022	0.010788	1.53641	3.82319	3.74505e-05	0.638184	1.819	0.111143	1.29334	0.475781	0.000224239	346.232	512.318	9045.22	2353.57	11816.5	14077.9	11036.5	12087.6	2720.83	2314.15	1576.34	2941.06	6831.69	7306.96	20825.6	19768.8	22078.5	25608.2	20650	18054.5	6343.47	565.132	14536.6	4904.69	2533.15	4331.54	10035.2
M219T518	(-)	M219T518(-)	(M-H)-	5-Hydroxytryptophan	0.33702	0.490294	1.54222e-05	1.58638	5.36345	7.16336e-09	1.90833	4.18178	2.4248e-07	1.60692	2.62967	8.76705e-08	1.26895	2.0503	8.2428e-06	0.536616	0.779682	0.00503411	219.078	518.482	16831	19291.1	18121	20682.4	18483	13393.8	2507.04	5096.16	4389.64	4319.98	3827.64	5399.43	23716	23926.2	20561	19779.5	22790.7	26208.5	7562.93	8719.26	7759.58	9486.91	8568.08	9994.17	12154.3
M247T467	(+)	M247T467(+)			1.21814	0.0837237	0.000218747	1.00729	5.37227	1.03596e-09	0.668059	1.96147	0.00107423	0.944131	0.449786	0.00714575	1.22892	0.164222	0.00045497	1.13387	0.365111	1.70749e-07	247.11	467.305	3940.6	3542.67	3613.51	4707.48	5974.63	3253.75	1855.47	1964.52	2070.54	2040.31	1837.65	2993.67	11004.5	12329	11209	11871.3	9817.38	12330.6	34527.9	23974.1	36959.6	28892.8	17414.5	10662.9	7509.82
M128T561_2	(-)	M128T561_2(-)	(M-H)-	L-Pyroglutamic acid	2.51295	1.1767	0.063657	8.09789	5.42687	5.31048e-11	10.4717	4.69528	9.27493e-10	9.04814	6.3858	3.5848e-11	7.76295	5.52495	5.96674e-10	1.84652	0.865193	0.00680828	128.035	561.134	493912	505174	531376	556465	517036	431148	98037.1	116182	92544	121329	95583.2	122742	608107	614656	564128	517445	594372	609310	85572.2	88111.9	82138.2	80589.9	97776.9	115158	313502
M147T443	(-)	M147T443(-)	(M-H)-	Mevalonic acid	1.81941	0.180018	2.41661e-05	2.83317	5.42769	6.63736e-08	3.33008	4.04911	8.85251e-08	1.60314	0.97708	0.855942	0.835282	0.728912	0.0420427	1.37769	0.74601	0.00373502	147.066	442.713	56113.6	56874.1	53857	62378.9	42071.6	52644.7	16027.7	11405.9	11087.7	12582.3	11174.1	17725	75144.2	68707.4	89972.9	71051.9	60225.1	69128.3	55089.6	79140.2	50979.7	70849.8	82721.7	105635	25222.8
M144T519	(+)	M144T519(+)			0.800719	0.256102	2.56806e-06	1.29996	5.43804	3.442e-08	1.07839	2.42693	6.39148e-05	1.05698	1.39269	0.00413282	0.393192	0.62154	0.00226696	1.37362	0.446287	6.93859e-06	144.064	519.271	11332.3	7276.69	9261.62	9371.22	8604.59	6120.16	3777.71	3745.69	2969.6	3797.88	2781.39	4340.23	20262.5	17593.7	20744.3	21909.4	15190	20742.1	14470.2	14516.4	17575.6	15257	10887.8	10902.2	10219.6
M162T708_2	(+)	M162T708_2(+)			1.32043	0.278916	1.03004e-10	2.32829	5.46153	6.78961e-11	2.57123	3.44862	9.53228e-08	2.01445	1.52331	8.18554e-07	0.805287	0.961877	0.502921	1.91872	0.63144	5.99241e-06	162.075	708.49	40069.4	42834.8	40696.1	40236.1	31313.7	32611.7	10482.3	11021.8	11079.6	9472.5	11215.1	12772.8	63917.3	61919.1	60247.7	56252	54210.5	64155.8	40537.1	43275.5	40169.2	37110.3	37934.6	37762.1	39744.5
M382T585	(-)	M382T585(-)			1.7895	0.0662664	7.51455e-06	1.45693	5.50581	8.02941e-11	0.973969	2.11272	9.42388e-06	1.65423	0.36485	0.000193109	1.8186	0.140002	1.54534e-05	1.57049	0.383726	1.13032e-09	382.138	584.692	6418.43	7861.74	7463.45	8297.83	7162.19	6303.44	2803.33	3059.22	4148.72	3123.2	2712.87	4745.56	20835.4	18615	17731.3	18345.3	18534.4	19319.3	58045.8	51255.8	69161.8	61596.3	37443.1	33256.6	21468
M371T802	(-)	M371T802(-)			1.08483	0.101741	0.000224091	1.16792	5.518	1.96761e-08	0.5568	1.81552	0.00895591	0.693961	0.561405	0.0214364	1.09751	0.184712	0.000478107	1.30878	0.329017	2.72452e-07	371.157	802.072	3478.61	4193.22	6124.75	3637.58	3397.74	3379.38	2965.09	1974.69	2082.36	3482.75	1734.41	1096.43	13826.2	13682.5	10778.7	11607.2	12464.8	11227.4	23174.9	21892.2	33829.8	27556	13605.2	11017.7	9738.59
M455T572	(+)	M455T572(+)			3.59721	0.0509346	3.64403e-05	2.28301	5.5383	1.24473e-09	1.4641	1.92756	0.00104284	3.73595	0.282091	0.000351229	3.7028	0.0981796	5.70451e-05	2.58131	0.348042	1.67301e-07	455.168	572.198	15976.5	25021	24991.2	24344.1	14135.8	17344.3	11191.4	11949.7	8464.95	8789.57	10956.5	11843.2	61106.6	62898.8	59663.4	57600.2	48066.5	60659.7	165301	234240	328307	210383	147028	155456	80431.5
M512T683	(-)	M512T683(-)			1.12036	0.0907008	0.00145129	1.17916	5.56376	8.86676e-11	0.163516	1.13766	0.25696	0.8316	0.504637	0.0396446	1.25315	0.103186	0.00159499	1.48544	0.204476	1.44342e-10	512.271	683.005	1879.5	2386.19	2776.54	2710.13	2201.4	3159.37	1937.36	2125.17	2710.51	1655.39	2151.35	2704.63	13235.7	12807	11371.8	11841.2	11651.9	13003.7	23669.8	24949.5	42922.9	33046.7	11315.3	10560	9203.03
M440T796	(-)	M440T796(-)			0.801079	0.183439	2.69587e-05	1.25498	5.57479	1.46153e-08	0.690242	1.80894	1.571e-05	0.766303	1.02263	0.857082	0.721209	0.33183	0.000147735	1.43057	0.324486	1.20675e-07	440.155	795.627	3986.32	5525.85	4675.49	4568.42	4502.81	4163.97	2197.64	2596.52	3164.72	2403.39	2187.8	2609.55	16304.1	14333.9	12220.3	13005.4	12829.9	15818.2	12297.4	14603.2	19999.3	15472.6	9859.12	10409.7	7285.6
M116T886	(+)	M116T886(+)			0.412568	0.443159	0.0257707	1.58656	5.59505	8.26804e-09	0.799108	1.72357	0.0278931	1.62091	2.4795	9.78411e-05	0.273143	0.763816	0.351182	1.86532	0.308053	1.01442e-06	116.009	885.859	9256.96	12999.8	5815.42	7218.27	12291.5	4940.38	5827.24	5043.25	3592.21	4762.63	4744.71	6502.95	27661.9	23413.9	31822.9	29030.4	27072.7	31496.2	18910.1	9005.67	6061.95	4490.81	13265.5	17029.2	3354.44
M344T502	(-)	M344T502(-)			0.869099	0.134783	0.000334496	1.13629	5.59907	3.41758e-09	1.05754	3.07528	1.41219e-06	0.374425	0.754659	0.168275	0.588956	0.414495	0.00514623	0.936837	0.549248	8.1206e-06	344.219	501.607	5510.54	5073.47	7479.32	7144.79	6775.18	5779.01	1777.68	2221.41	1898.58	1872.01	1865.76	2643.85	12710.4	11053.2	10778.7	10197.3	10916	13097.2	14915.2	14468	25201.8	18158.3	9359.16	9001.79	7344.27
M229T459	(+)	M229T459(+)	(M+H)+	Ile-Pro	4.58619	0.0895379	5.64792e-05	4.01198	5.61383	4.38758e-09	3.39222	2.5367	2.63836e-05	3.25053	0.50265	0.00488254	4.38625	0.227131	0.000225222	4.11214	0.451866	1.93116e-06	229.154	458.697	95087.6	70176.4	76480.5	98938.3	86216	57429.8	26123.1	35219.3	28215.6	30356.3	32031.6	38982.9	181579	178427	213534	161724	164129	172449	462827	352287	499622	374826	253794	189024	110520
M242T698	(-)	M242T698(-)			1.283	0.0807535	0.000184318	1.16345	5.61646	5.93653e-05	1.31924	3.74336	3.88751e-11	0.904167	0.453549	0.00904648	1.07908	0.302289	0.00140704	0.665316	0.666497	0.0229598	242.115	697.997	8479.92	9204.1	8820.3	9104.96	8267.27	8425.24	1941.56	2505.94	2830.47	2206.63	1969.15	2518.14	10218.2	19344	16777.9	11330.4	10466.1	10336.1	29950.8	26357.8	46494	34937.2	21453.6	13825.7	11791.1
M305T687	(-)	M305T687(-)			0.510774	0.261743	4.21089e-08	1.04637	5.62564	1.14462e-09	0.77792	2.35532	2.21628e-07	0.869928	1.47247	7.87295e-05	0.0637762	0.616489	4.0182e-05	1.07468	0.418676	6.98845e-08	305.081	687.225	3341.31	4486.61	4443.73	4062.59	3868.77	4073.78	1855.05	1602.2	1769.4	1727.29	1407.11	1946.17	10386.2	10746.9	8281.63	9360.28	9232.66	9977.03	5300.3	6208.9	7685.62	6802.91	6689.22	6692.15	5577.96
M315T828	(+)	M315T828(+)			1.16105	0.205822	0.000428284	1.51689	5.62904	0.00182721	0.524624	1.36502	0.126915	0.822252	1.15858	0.572396	1.12001	0.280952	0.000977942	1.95108	0.242496	0.00324502	315.201	828.178	6254.88	7496.17	7601.58	7603.99	13142.8	6155.95	4501.14	4937.25	5434.01	4325.93	8958.86	7194.22	56399.9	23108.3	24621	50352.1	22878	21635.2	29023.5	28942.5	45479.2	33652.3	18349.5	16309.6	15838.7
M493T591	(+)	M493T591(+)			3.86272	0.03736	7.49478e-05	2.11206	5.63359	4.42422e-09	1.17884	1.70365	0.000811153	4.305	0.210471	0.000363767	4.1225	0.0636484	9.43581e-05	2.50154	0.30241	6.54533e-08	493.123	591.326	18858.6	14690.9	13907.4	18680	12860.3	11704.4	8634.64	8663.89	9328.7	7067.52	8738.75	10805.9	47071.3	52637.3	44009	51735	46103.7	58373	223459	362805	299445	252407	154072	132851	58318
M362T585	(+)	M362T585(+)			2.34658	0.0543865	3.3284e-06	1.51427	5.63584	8.60324e-08	1.06736	2.04319	8.75629e-06	2.39321	0.306514	5.65847e-05	2.42898	0.111122	5.89765e-06	1.69389	0.362534	1.55692e-06	362.086	584.927	9850.34	7591.48	10862.5	11170.1	8426.69	9435.94	4438.6	5366.83	4920.6	4729.78	4233.16	4373.59	28681.5	27449.8	29701.8	28387.7	24644.6	19290.7	103162	89656.6	108389	95642.1	63648.2	55486	31493.2
M531T767	(-)	M531T767(-)			1.23181	0.0702938	5.13559e-12	1.02866	5.66598	8.01742e-09	0.625886	0.183732	6.10569e-05	1.10043	0.398284	1.52843e-09	1.4186	0.0129152	1.60857e-12	1.45376	0.0324271	5.77808e-10	531.142	767.462	246.851	350.847	166.185	251.386	485.094	331.013	1212.77	1479.88	1728.15	1374.59	1573.62	2598.66	9441.41	10531.1	9651.64	10193.2	7863.03	8796.32	24664.5	21853.5	25680.7	23299.9	22675.9	23625.6	7366.62
M385T534	(+)	M385T534(+)			2.48806	0.152591	0.000113158	2.97571	5.66734	1.14806e-07	1.17213	1.37115	0.00780374	0.489306	0.864784	0.379557	2.56868	0.209225	0.000189812	3.68455	0.241939	1.92343e-07	385.243	533.802	27758.8	23184.6	24037.8	26128	21588.4	22683	25899.1	14811.9	18245.8	14319.4	16243.7	16508	111780	123849	89073.4	90251.3	87885.4	98057.8	131521	133931	165603	124516	80543.6	58737.1	49603
M130T563_2	(+)	M130T563_2(+)	(M+H)+	L-Pyroglutamic acid	1.02343	1.21086	0.00214459	4.11269	5.69548	8.81782e-10	5.46846	4.7314	2.94582e-09	4.87763	6.89645	5.33198e-10	3.79796	5.72908	1.57578e-09	1.98912	0.830729	0.00666539	130.049	563.458	167184	157201	157791	166997	147456	127171	32720.7	32801.6	29508.7	34248.5	28663.2	37306	187728	191405	191794	154330	182550	204228	26683.2	26023.8	27159.7	28229.7	25075.3	28075.9	99052.7
M192T693	(+)	M192T693(+)			0.467878	0.33291	0.000216291	1.0031	5.71857	2.73064e-06	0.395513	1.54566	0.202473	0.958462	1.90377	0.000577955	0.291894	0.514567	0.00979083	1.202	0.270288	2.86979e-05	192.122	692.526	1827.44	5853.7	2714.82	902.669	3681.88	4073.93	938.453	1637.56	1659.48	2863.85	1619.56	3608.77	13388.1	10143.9	10070	15598.3	9756.11	11540.3	6966.55	7322.08	5483.45	3462.02	6485.03	7310.93	6768.85
M213T596	(+)	M213T596(+)			1.36335	0.0758638	2.03697e-07	1.08158	5.74453	8.50578e-09	0.957865	2.77278	5.76105e-05	1.20711	0.435802	2.42478e-05	1.30558	0.210354	1.19152e-06	1.03396	0.482683	1.16424e-05	213.122	595.523	5357.56	5521.87	5132.94	8526.65	7557.76	5384.57	2216.99	2103.51	2256.51	2237.03	1811.04	2892.51	12921.4	14507.2	11787.3	10875.3	14580.3	12980.7	29655.7	27252.4	38346.2	31137.7	29954.5	21835.9	13407.1
M324T583	(+)	M324T583(+)			3.01857	0.0556262	3.81411e-06	1.99196	5.77834	2.22672e-06	1.00399	1.66158	0.0190284	3.0178	0.321427	8.57066e-05	3.17412	0.0924273	5.6592e-06	2.35724	0.287553	1.40318e-05	324.131	583.415	18501.7	12871.8	7326.71	13221.5	10530.6	16532.3	5129.81	8941.78	8212.75	8097.31	5845.28	11308.9	50834	49588.2	26901.4	49801.8	46832.4	50720.1	154966	148313	184914	169170	97786.9	99409.4	47973.6
M360T488_1	(+)	M360T488_1(+)			2.22639	0.137082	6.56983e-06	2.51911	5.78879	4.90717e-11	2.57739	3.23823	3.41236e-07	0.342699	0.793541	0.0729377	1.6316	0.443905	0.000322317	2.28765	0.559398	9.72809e-07	360.191	487.762	41722.1	44235.8	36676.2	45687.1	33469	33214.7	11443	13257.9	10715.5	12161.5	10919.2	14074.9	73861.8	72033.9	63028.7	70778	65759.1	74642	85232.6	96011.5	120957	97527.8	59816.3	69858.4	51320.8
M556T502	(+)	M556T502(+)			1.52913	0.18175	0.00334961	2.16222	5.81013	9.73992e-08	0.85813	1.50396	0.0379109	0.911709	1.05599	0.805946	1.50557	0.273346	0.00713648	2.61146	0.258852	5.9891e-07	556.368	502.01	12012.6	8302.73	14341.3	19847.1	11173.1	16247	10628.5	10836.4	7425.41	5931.75	7875.73	11774.1	56589.6	63824.1	43068.9	54467.6	45404.1	53134.8	65031.1	52193.2	78022.8	68396.3	18885.1	17178.8	33623.2
M513T591	(-)	M513T591(-)			3.12164	0.0604155	1.62598e-05	2.51067	5.82649	5.81827e-08	1.47875	2.04592	0.000254273	2.95434	0.352011	0.000375132	3.1902	0.123605	3.05212e-05	2.75636	0.35114	1.70807e-06	513.175	591.098	17644.3	24594.6	14468.7	15573.3	22848.9	22626.2	10213.2	9336.84	7311.62	11075.1	10047.6	9572.26	55174.5	52893.6	59898.6	45319.3	53301.6	68766.1	153955	190737	209401	193572	108662	96352.7	58702
M215T491	(+)	M215T491(+)			2.36584	0.0660005	3.41407e-05	1.77875	5.85727	2.53539e-08	1.37033	2.31844	6.39806e-06	2.11525	0.386583	0.000992648	2.38828	0.153018	7.84826e-05	1.93459	0.395823	1.06112e-06	215.138	491.157	14879.8	11215.5	11684.7	16694.1	14060.6	14771.3	5056.72	6506.84	6476.73	5992.17	4852.15	7047.27	43557.2	30091.9	34568	34976.5	33112.3	34156.9	101180	91360.4	125464	108935	76233	41245.7	26078.2
M360T512	(+)	M360T512(+)			1.79824	0.163281	0.000340422	2.33934	5.86393	1.25388e-08	2.34629	3.3493	7.82746e-05	0.940538	0.95747	0.796605	0.973883	0.546878	0.0204577	2.04424	0.57117	0.000124788	360.19	511.86	47949.5	24129	32850.3	38692.2	34096.3	28033.5	11100.6	8082.99	10071	9071.55	5940.49	17164.5	61494.3	63873.3	53973.9	50803.5	66649.4	63432.8	52250	58161	106723	70755.1	40219.8	48119.5	40077.2
M315T843	(+)	M315T843(+)			2.05094	0.0682043	3.24173e-05	1.5827	5.86451	3.77898e-12	0.829321	1.61011	7.48585e-05	1.79815	0.399984	0.00102024	2.14947	0.109817	4.78448e-05	1.90259	0.274552	4.07412e-11	315.201	843.23	8462.05	7164.86	7638.99	8696.33	6716.86	6449.07	4029.07	4737.84	4473.83	4342.3	4718.04	5726.87	28293.8	29179.8	28242	25962.7	26537.2	26154.8	80492.7	63963.1	97474	75347.3	61375.6	32288.8	19848.9
M455T593	(+)	M455T593(+)			4.99398	0.0452482	1.77729e-05	3.09346	5.9416	4.90139e-10	1.87198	1.89887	0.00233125	5.20299	0.268847	0.000165123	5.24702	0.0859204	2.6264e-05	3.56543	0.319588	3.79576e-08	455.167	592.596	40191.2	35602	27241.1	46353.9	25456.5	26597.9	14166.8	15586.3	18993.7	15515.6	15787.1	26036.3	99657.8	101234	109291	97380.9	119333	103422	525467	378704	509290	422584	276482	232002	122775
M279T509	(+)	M279T509(+)	(M+H)+	Tyr-Pro	3.03823	0.0682846	5.07567e-05	2.36848	5.96635	4.57382e-10	1.42009	1.88052	0.00126416	2.62189	0.407409	0.00159968	3.12103	0.128411	8.83762e-05	2.77136	0.315189	4.78017e-09	279.133	509.027	22136.3	17613.6	19101.2	25303.5	15178.5	16944.1	6798.15	8425.86	8204.81	9538.69	15212.6	13652.3	67994.1	57651.2	58868.5	61551.5	58011	64837	167860	148610	218904	185520	91551.2	93065	47151.4
M417T593	(+)	M417T593(+)			6.14329	0.0783997	3.07999e-05	5.15868	6.0184	3.18639e-09	3.12827	1.81989	1.72232e-06	4.73642	0.471841	0.00231247	6.28016	0.142679	5.686e-05	6.01655	0.302387	2.29263e-08	417.212	593.168	86358.2	94442.7	95840.4	97598.4	81175.8	76736.2	41951.4	51124.1	45716.1	53491.1	46058.9	54067.5	290821	346404	309235	282206	263896	267272	669317	650353	863327	769616	393429	383680	286028
M417T564_2	(+)	M417T564_2(+)			11.0601	0.0442699	1.99531e-06	6.8023	6.06279	2.22745e-10	4.44174	1.96713	4.1437e-06	11.7491	0.268399	2.20259e-05	11.593	0.0870847	3.03399e-06	7.89427	0.32446	2.44166e-09	417.212	564.101	179858	168160	154147	187137	149419	144851	73660.5	90660.1	69875.6	72343.5	89055.4	104408	550445	474962	525141	512554	444211	524101	2.02892e+06	1.80682e+06	2.39178e+06	2.19277e+06	1.78344e+06	1.0907e+06	493869
M415T567_2	(-)	M415T567_2(-)			9.95648	0.0421681	0.000389546	6.95938	6.08904	1.89544e-11	4.29175	2.14323	1.568e-05	10.2228	0.256763	0.00232205	10.588	0.0903759	0.000572095	7.62706	0.351982	3.4912e-10	415.198	566.654	180956	146858	141506	151235	138640	126259	57390.6	100278	70478.8	58071.4	56159.3	70762	438634	423488	390455	428647	397141	437261	1.45443e+06	1.35875e+06	2.70988e+06	2.35304e+06	992560	928797	374766
M551T365	(-)	M551T365(-)			0.929765	0.107794	6.83401e-08	1.06856	6.10109	2.92516e-08	1.05057	3.9208	0.00136463	0.287245	0.657663	0.000848949	0.551926	0.422641	0.000127431	0.612787	0.64264	0.0148554	551.161	365.423	7731.46	5562.68	6685.39	9968.66	6706.5	1904.91	1353.66	1890.41	1586.81	1675.74	1728.21	1599.79	9051.17	11197	9673.79	9357.25	8671.65	12051	18093.6	15319.2	11245.8	13949.4	16328.9	16298	922.735
M160T705	(-)	M160T705(-)			1.10557	0.239582	1.63228e-09	2.19667	6.13905	1.67817e-09	2.34833	3.97289	6.12809e-09	1.81576	1.4708	3.58953e-05	1.0866	0.951833	0.353975	1.53086	0.647151	1.89118e-05	160.062	705.182	27238.8	32055.2	27359.2	26048.7	24856.4	25712.3	6092.85	5755.48	8523.27	6588.93	6293.14	7842.51	48815.9	41096.9	37797.9	44564.5	38782.3	41234	26946.2	29142.6	31077.1	30882.4	24966.6	28517.9	27844.4
M229T482	(+)	M229T482(+)			4.02721	0.0654455	0.000420936	3.14457	6.16361	7.4664e-06	2.64149	2.64134	3.18679e-05	3.2628	0.403381	0.00915678	3.98729	0.172864	0.00104452	3.20976	0.428538	0.000299121	229.154	481.596	53722.8	47750.3	49557.7	59022.4	31230.1	40770.5	15856.1	18555.1	17397.6	16339.6	17287.8	21348.1	130627	130067	118620	74409.5	77116.6	127337	324760	263074	448401	317994	160284	117138	74149.9
M441T750_2	(+)	M441T750_2(+)			4.37519	0.0953869	2.85923e-05	4.18553	6.16932	1.05736e-13	2.10031	1.60691	4.15473e-05	2.45312	0.588472	0.00830969	4.50347	0.153278	5.05402e-05	5.0657	0.260468	3.11131e-12	441.233	750.009	49932.8	55946	50482.1	54670.8	45152.3	40037.9	29379.7	31787.9	32242.6	28021.1	27767.5	35143.4	201981	190099	188293	184337	184110	188447	370905	350345	450850	352206	216952	191314	139433
M315T875	(+)	M315T875(+)			2.70703	0.0464295	0.0265155	1.71958	6.1708	0.000464433	0.720188	1.51872	0.116655	2.44071	0.286507	0.0824399	2.81797	0.0705134	0.0297178	2.0707	0.246114	0.00114288	315.202	875.385	11144.9	13878.5	9603.17	11584	2253.11	9106.27	5335.2	4964.39	11074.7	6371.35	6054.51	4106.71	12303.5	49747	45265.7	52256.2	28484	45859.3	123631	106670	357486	171239	14857.4	42556.8	35425.6
M460T585	(+)	M460T585(+)			1.6277	0.0510259	3.16146e-05	1.10404	6.18954	1.28065e-09	0.771732	2.19281	4.45792e-05	1.59918	0.315827	0.000441402	1.6687	0.11189	5.5027e-05	1.23751	0.354277	1.09056e-08	460.062	584.581	4543.46	5219.23	5338.71	4892.16	3811.03	4238.78	1992.95	2405.09	2558.51	1791.06	1026.14	3015.03	14351.5	13204.3	13979.1	12942	11248.1	13431.6	44769	44123.6	61922.8	47066.8	27064.9	25685.8	15526.3
M84T563	(+)	M84T563(+)	(M+H-H2O)+	1-Aminocyclopropanecarboxylic acid	0.166278	0.939304	0.660626	1.31593	6.20197	1.19232e-08	1.74196	5.08088	3.53221e-10	1.52644	5.82553	2.80498e-08	1.18243	4.77249	3.52492e-09	0.629721	0.819237	0.0090212	84.0432	563.407	16281.7	15249	15787	16719.1	15013.9	13287.2	3691.58	2907.55	2641.68	2976.66	3075.3	2880.81	17636.5	20098.7	20441.2	14958.4	18482.9	21094.3	1554.47	4422.41	2702.35	3370.32	3419.49	3878.89	10594
M631T545	(+)	M631T545(+)			1.97828	0.037221	5.47167e-05	1.14084	6.21088	9.89162e-13	0.670068	1.82402	1.67779e-05	2.11228	0.231175	0.000329838	2.09007	0.0678918	7.15757e-05	1.34871	0.293681	1.25097e-11	631.343	544.849	4383.27	4377.97	4634.25	4353.3	3444.02	3688.45	2260.59	2426.1	2082.31	1868.67	2075.7	2927.54	14196.9	13882.3	14380.9	14439.2	13132.1	14690.6	71741.3	64391.5	90290.5	68455.2	38185	33420.7	14769.3
M190T371	(-)	M190T371(-)			0.0605489	0.602102	0.00839889	2.32589	6.24862	5.22524e-11	2.2336	3.49477	1.99645e-07	2.42936	3.76231	4.51154e-09	1.54526	2.10421	3.74609e-05	1.89765	0.559287	5.53027e-07	190.054	371.428	22780.9	25380.9	25497.7	31079.9	28260.3	22261.2	8889.51	6332.89	6754.32	7759.96	5632.84	9057.09	46047.8	45132.4	42775.5	48499.1	44293.3	50856.6	11246	11190.3	18555.8	13507.5	9283.34	10002.8	14310.3
M162T519	(+)	M162T519(+)			1.17106	0.232971	5.38593e-05	1.98102	6.2536	4.07393e-11	1.67547	2.75163	3.22738e-05	1.6232	1.45691	0.00300858	0.514872	0.641049	0.0160587	2.05878	0.440007	1.41273e-07	162.075	519.407	25087.3	17845.7	17993.4	19476.5	19621.1	13285	6692.84	5854.7	6068.4	5253.06	7582.76	9727.1	41783.3	43068.1	46541.2	45032.2	41007.6	40083.8	32744.2	28112.3	42211.7	31047.4	18293.9	24346.2	20121.5
M439T749	(-)	M439T749(-)			2.65372	0.0828523	6.10655e-05	2.71874	6.26756	1.17343e-10	1.23893	1.65528	4.51805e-06	1.88974	0.519282	0.00637339	2.75697	0.137144	0.000100993	3.21988	0.264104	5.65954e-10	439.219	749.053	15133.3	19161.2	17532.4	16876.9	16757.8	15159.2	9022	10187.5	10654.5	10474.8	8916.87	11531.9	64041.5	66403	57270.2	59438	63327.8	70509.3	126169	137103	176868	147252	72648.6	73645.4	43135.8
M442T530	(+)	M442T530(+)			0.223268	0.603148	0.0187765	1.16398	6.30864	1.34474e-09	0.847982	2.24885	1.03946e-08	1.31299	3.80504	7.57146e-08	0.492152	1.35639	0.0295964	1.31249	0.356472	1.71062e-08	442.265	529.913	4967.82	5040.41	5526.16	5361.33	5562.38	5602.72	2300.1	2027.74	2188.06	2742.95	2179.33	2818.34	15094.7	12949.4	15516.2	17205.3	14025.5	15147.9	4746.72	3801.48	5760.18	4387.7	2073.71	2867.07	7189.7
M489T480	(+)	M489T480(+)			2.59026	0.121555	0.000100061	2.74379	6.31162	4.10406e-05	0.939507	1.3537	0.0463057	0.239945	0.767212	0.195966	2.69284	0.164549	0.00014568	3.41804	0.214477	6.82063e-05	489.268	479.679	14788.5	21205.7	18366.3	23969.7	20104.7	19062.6	14465.1	14082.3	14814.8	10852.8	9768.19	22814.1	47201.5	112042	91847.9	117532	73371.6	105837	138798	134304	163885	140478	76997.1	59593.9	56289.7
M428T695_2	(-)	M428T695_2(-)			1.61506	0.118192	0.000147968	2.09736	6.38493	2.99059e-10	1.02264	1.91096	0.0196814	0.409477	0.754649	0.133059	1.56567	0.225861	0.000487089	2.37532	0.299292	2.03897e-07	428.143	695.361	8099.48	15954.6	14297.5	15404.8	7760.57	6035.04	5972.3	5568.41	6401.46	6458.88	2890.88	8057.86	36210.2	39101.5	33127.8	37562	38902.7	40801.6	60500.7	51283.2	80213.9	34212.9	36895.6	35980.9	28021.3
M373T807	(+)	M373T807(+)			1.15727	0.0866595	0.000220271	1.06375	6.3982	3.09489e-07	0.542394	1.79625	0.00690425	0.672065	0.554465	0.022782	1.18585	0.155662	0.000400523	1.27452	0.280743	1.27094e-06	373.17	806.612	4274.1	4485.36	3410.81	2720.06	2637.36	3964.3	2092.16	2531.96	2572.43	2402.97	2008.78	356.636	13683.7	9167.58	11485.9	13633.6	14045.5	14537.8	25922.7	22723.3	36714.5	26837.1	13796.4	12074.4	9070.23
M229T495	(+)	M229T495(+)			2.43353	0.0925371	0.00126182	2.2937	6.45512	1.823e-05	1.23037	1.85856	0.00468456	1.23668	0.597338	0.0905843	2.39535	0.171986	0.00241609	2.70109	0.287921	0.00011582	229.154	495.451	21251.8	12087.4	26546.8	13031.4	20663.9	15310.2	9687	10668.4	9479.27	9259.7	8693.07	10801.5	46138.2	59627.7	46975.6	86288.1	57632.5	81537	102346	95635.5	198384	124348	59857.3	52570.7	42212.7
M211T82	(+)	M211T82(+)			2.15964	0.0485341	1.71589e-06	1.43718	6.47957	4.64656e-07	0.853225	1.9794	0.00449406	2.21439	0.31448	3.66082e-05	2.25857	0.0960684	2.7094e-06	1.66894	0.305483	2.38906e-06	211.143	82.047	8528.31	6135.05	5145.95	5433.83	8023	8284.39	2161.31	3746.74	2329.99	2237.6	3867.22	6648.6	23115.1	24807.6	23313.4	23074.1	15480.6	26224.8	81941.9	91278	80212.5	76571.2	50765	51741.1	16580.2
M284T582	(-)	M284T582(-)			3.60843	0.0534585	8.47915e-05	2.91975	6.48644	5.47848e-10	1.90537	2.26534	1.99049e-06	3.33171	0.346756	0.00142109	3.73271	0.121102	0.000154939	3.17584	0.349242	1.66394e-08	284.162	581.672	23308.6	27715	25283.7	30868.9	23819.9	22122.6	9782.6	11976.5	12332.2	10073.3	10046.7	13380.6	75326	73288.1	65832	81790.1	65428.1	76766.7	198677	203709	345838	238994	143115	134046	61949
M358T511	(-)	M358T511(-)			1.44775	0.133745	9.14452e-05	2.03411	6.49713	8.1147e-08	1.92519	3.51226	7.98518e-09	0.792004	0.868962	0.393368	0.831146	0.469749	0.00327579	1.68353	0.540587	2.36136e-05	358.177	510.906	18094.7	18756	21506.1	20583.9	18310.6	18047.4	4463.39	4200.5	6350.13	6188.36	4464.24	7160.85	41552.7	37590.4	33641.5	33607.8	27139.2	39752.8	36392.7	40829.5	61306.5	51203.3	22183.3	33532.1	23299.3
M227T457	(-)	M227T457(-)			3.10215	0.0711631	0.000190307	2.99014	6.5026	2.38071e-09	2.59553	3.15917	9.50384e-08	2.33137	0.462746	0.00814795	2.87787	0.224816	0.000756192	2.7382	0.485832	1.04646e-06	227.14	457.357	32800.7	39220.3	35891.4	39716.8	43826.2	31791.6	11360.6	11697	11283.9	12327.8	11363.2	12633.7	66397.5	84169.7	71178.7	72655.9	77929.3	87184.5	187847	148999	262689	202172	107328	83985.3	53061.5
M243T424	(+)	M243T424(+)			0.374691	0.438386	2.81736e-06	1.15128	6.53535	7.75642e-09	1.51488	5.20233	2.00794e-09	1.22541	2.86501	8.43067e-08	0.905393	2.28063	4.79949e-08	0.568117	0.796029	0.00336051	243.133	423.821	12519.2	10442.1	10724.1	12856.2	11076.7	11366.5	1976.92	2237.42	1615.46	2425.91	1809.62	3195.05	13352.1	12455.6	15889.8	15121	13360.1	16482.6	5050.04	5124.84	5682.66	5089.03	4195.18	5106.43	8406.69
M344T780	(-)	M344T780(-)			1.36017	0.0731285	7.29923e-05	1.3223	6.59745	5.5893e-08	0.511773	1.65519	0.00148462	0.962027	0.482461	0.00526627	1.42889	0.121042	0.000111038	1.57537	0.250883	1.2377e-07	344.146	780.281	3326.04	4266.49	4367.02	3787.73	3755.18	3478.92	1681.16	1784.76	3288.48	1901.84	3258.65	1969.55	14467	18871.5	15366.5	16192.6	13238.1	13466.1	33260.7	34327	48996.1	32389.5	25652.1	15238.2	12315.7
M454T793	(+)	M454T793(+)			3.57074	0.00972689	0.000275079	1.04334	6.61228	4.27919e-05	0.17024	1.21727	0.47078	4.30761	0.0643169	0.000425555	3.86094	0.0118403	0.000279518	1.32886	0.184093	4.6636e-05	454.302	792.677	1674.83	3505.21	2177.19	2117.14	1683.44	2828.94	1715.3	440.986	3428.08	762.103	2527.57	2616.2	19584.9	11679.5	10690.9	13252.9	9172.84	11595.6	253272	191115	318405	222101	104670	91722.1	34643.9
M213T489	(-)	M213T489(-)			1.82095	0.0642226	0.000284817	1.69445	6.66297	9.80397e-11	1.20984	2.61251	8.93099e-06	1.4395	0.427913	0.00779778	1.80961	0.167782	0.00069636	1.74858	0.392094	5.39819e-08	213.124	488.943	8061.19	9947.86	8494.99	10646.9	12279.6	7843	3317.62	3596.74	3848.05	3830.85	3524.98	3804.54	25042.5	23404.8	23161.3	24608.8	22338.4	27515	67718.3	47667.6	90896.3	71634.5	35578.2	27861.1	14856.5
M133T776	(-)	M133T776(-)	(M-H)-	L-Malic acid	0.578459	0.224252	0.00807601	1.44049	6.67477	2.19176e-08	0.403296	1.43898	0.292312	1.14683	1.49683	0.064173	0.557898	0.322696	0.0186715	1.76636	0.215585	2.77655e-07	133.014	775.975	1871.88	6818.11	5991.94	2783.89	1667.8	4088.74	1702	2902.89	5516.84	2061.4	1695.55	2259.36	21204.4	17395	17489.6	18359.9	15437	17831.8	6635.05	16048.5	15998	21571.6	5480.73	6229.83	21127.5
M376T565	(+)	M376T565(+)			1.60892	0.180838	0.000579417	2.45324	6.69943	5.40783e-11	2.14767	2.96711	9.17783e-08	1.48968	1.21151	0.239496	1.10461	0.536567	0.0198518	2.50566	0.44289	2.50167e-08	376.185	565.202	27832.7	30802.9	27617.2	33467.2	25612.1	24527.1	8894.47	9323.3	9439.41	10132.8	8874.37	10583.1	65153.7	66998.3	61075.8	57040.9	63346.9	69909.6	60978.4	58563	78251.6	64904.8	32092.3	21776.6	33649.7
M423T470	(-)	M423T470(-)			1.59905	0.0412097	0.000238377	1.02104	6.74904	0.00375577	0.535052	1.87785	0.0053994	1.56577	0.278126	0.00276477	1.71173	0.0773858	0.000320033	1.13584	0.27824	0.00973812	423.253	470.323	2590.83	3111.17	2344.62	4288.42	3224.67	3571.38	2383.21	1424.49	1349.53	732.977	2818.33	1479.22	10905.4	8718.6	7503.55	8662.11	8799.27	24168.7	39321.8	39346.5	73767	41343.8	29944.4	23493.7	10290.5
M389T529_2	(-)	M389T529_2(-)			0.399685	0.279205	0.0366478	1.12245	6.77195	0.000394166	0.51145	2.14466	0.162065	0.927847	1.89076	0.0623514	0.255309	0.598801	0.291158	1.13638	0.316698	0.00566801	389.182	528.915	1869.45	3026.28	2896.83	10479	2680.75	2275.45	3013.82	1789.17	996.13	2356.82	1190.38	1484.19	4949.79	15378.7	14185.6	14890.7	7332.26	16606.6	7189.81	3034.74	15354.9	4020.48	6164.11	3026.47	5473.54
M561T815	(+)	M561T815(+)			0.525998	0.256386	0.000557763	1.0409	6.81811	9.95367e-07	0.809385	2.53314	2.5987e-06	0.912745	1.74807	0.00412613	0.255965	0.649462	0.0417653	1.13149	0.371531	1.62743e-05	561.152	815.124	4889.32	4597.69	3678.83	4894.33	3885.98	4290.32	1229.2	1633.35	1606.74	1585.05	1719.05	2583.91	15910.7	12041.1	11714.8	10822.2	8976.08	11152.2	10418.8	7148.73	8408.2	5669.08	3849.2	4903.2	6087.43
M307T692	(+)	M307T692(+)			0.739829	0.210302	7.61097e-08	1.21103	6.84489	2.89734e-13	0.935577	2.56042	1.14049e-07	0.986355	1.43949	2.2086e-05	0.487233	0.538461	1.42664e-05	1.32755	0.374063	2.80415e-11	307.095	691.721	6330.29	6329.24	5915.02	5991.44	5034.21	5293.3	2046.2	2319.99	2323.91	2083.85	1901.42	2952.67	15992.9	15477	15948.6	15369.3	14571	15923.6	11121.8	11631.9	13076.3	9726.76	10261.8	8983.63	9997.5
M373T611_2	(+)	M373T611_2(+)			1.056	0.078465	0.0179667	1.09417	6.89013	9.96891e-09	0.576647	1.94304	0.00692604	0.531428	0.540635	0.190304	1.07006	0.15246	0.0267001	1.29362	0.282003	2.98954e-07	373.206	610.538	3921.09	5267.99	1674.35	3950.65	3261.7	4096.28	2380.19	1578.04	2586.3	1758.87	1958.06	1149.58	12209	13186	13524.1	14535.5	10592.4	14576.5	20765.3	15042.7	31946	59593.4	10526.5	7554.49	9057.55
M364T564	(-)	M364T564(-)			0.604842	0.185937	0.00517711	1.17969	6.90174	0.000142428	0.813278	2.38592	0.000127494	0.879952	1.28329	0.350627	0.372984	0.443633	0.0341077	1.23722	0.345699	0.000975221	364.151	563.562	4531.51	4220.75	4712.48	5887.22	4586.46	4459.89	795.589	2272.79	1848	2534.1	1090.72	3361.24	15818.8	11547.6	5928.95	19697.7	16135.9	13018.6	16053.9	8941.14	11325.2	18625.6	3311.08	5756.22	5755.9
M358T487	(-)	M358T487(-)			2.08752	0.120987	2.80706e-05	2.8319	6.9592	5.1041e-11	2.66873	3.71162	1.19253e-09	1.10749	0.841973	0.230533	1.28851	0.449058	0.00113264	2.42986	0.53334	7.19444e-08	358.177	486.973	33656.3	37089.1	36765	38796.3	37381.8	31091.8	9010.84	9462.54	10811.5	9167.69	8561.54	10852.9	72912.2	67487.7	60578.1	65212.9	64482.3	72035.1	73480.2	77462.8	119205	93055.3	52815.6	62272.8	41731.7
M584T587	(-)	M584T587(-)			0.962272	0.111757	0.00327539	1.34345	6.97041	2.27016e-07	0.254395	1.14555	0.33875	0.630544	0.778994	0.372658	1.09572	0.128023	0.00364271	1.70005	0.164345	2.22883e-07	584.211	586.512	2113.88	3020.46	2156.69	2831.96	2649.36	2532.11	1457	2441.24	3109.61	1624.32	1794.95	2932.82	14818	17442.9	12685.5	12745.8	16518.6	18913.4	18581.4	21656.8	38549.7	24011.5	8561.01	8183.88	8825.51
M452T697	(+)	M452T697(+)			1.09079	0.0888625	9.98421e-06	1.03651	6.9845	8.19243e-06	0.727513	2.46276	0.000945329	0.534193	0.620661	0.014067	1.04569	0.218847	4.5158e-05	1.11801	0.352604	0.000148773	452.139	696.525	6148.66	2772.22	5061.19	4961.16	3610.93	3478.4	1962.76	854.22	2199.78	1776.84	2289.79	1487.06	11144.9	18028.7	12979.1	11900.7	10175.5	9600.57	24692.3	16917.7	27459.9	20692.9	14667.2	14523.1	8937.8
M439T485	(+)	M439T485(+)			6.84142	0.179713	0.0140757	11.2705	6.9986	8.49425e-05	2.63466	1.241	0.474175	6.22196	1.25774	0.439721	7.4799	0.223024	0.0188214	14.2836	0.177321	0.000130387	439.29	485.175	380174	439886	180613	197908	165284	147065	80370.9	310619	276356	94275.2	284395	171493	1.29458e+06	1.33247e+06	1.19145e+06	895488	1.55897e+06	2.2479e+06	1.10271e+06	828311	1.87071e+06	2.18156e+06	544127	247313	914589
M487T510	(-)	M487T510(-)			1.65535	0.142925	0.000608269	2.60644	7.05674	1.94952e-07	0.957166	1.55926	0.00047534	1.42102	1.00859	0.964253	1.69067	0.222857	0.0012181	3.13818	0.22096	4.76591e-07	487.255	510.418	10902.1	11435.1	14040.8	14483	12483.8	14116.3	7054.99	8077.23	9986.95	7708.49	6367.3	10483.2	40282.6	63345.5	57267.6	61157.3	59933.9	68579	57398.5	55116.9	93876.7	77355.2	34709.7	29124.9	34615.8
M286T584	(+)	M286T584(+)			4.01418	0.0723335	2.73302e-05	3.57358	7.07554	7.69335e-12	2.47566	2.38819	1.23497e-05	3.09825	0.511799	0.00344661	3.91764	0.172746	7.34991e-05	4.03427	0.337527	1.53601e-09	286.175	584.421	47811.5	31796.8	49276.8	54577.6	45706.7	48113.3	21454.1	19902.2	15971.1	23485.9	15490.5	19802.2	134966	131466	130912	148153	131508	144506	242014	224727	437757	235950	239227	225472	104693
M361T512	(+)	M361T512(+)			0.912061	0.160402	6.85592e-06	1.28678	7.08638	3.98276e-08	1.25031	3.87479	0.000129035	0.794087	1.13667	0.240047	0.358983	0.621523	0.00859227	1.11123	0.546795	0.00019172	361.192	512.092	11291	6858.74	6864.48	8054.16	12450.6	12051.2	2065.68	4187.21	2647.12	1125.02	1266.51	3566.07	18869.9	20165.4	17549.8	16540.1	13890.1	18271.4	16782.8	18277.9	16359.7	18947.4	10153.8	12106	12486.4
M177T888	(-)	M177T888(-)			0.501865	0.309239	0.00115228	1.63334	7.12079	1.13532e-09	1.26054	3.19381	0.000236394	1.51707	2.20202	3.29989e-05	0.610258	0.987651	0.949126	1.532	0.44852	6.12409e-06	176.936	887.569	6321.52	10332	8382.95	8868.7	14454.5	12149.6	2553.83	1673.49	3008.11	3629.31	3931.78	4149.25	18875.8	22995.7	23881.4	22036.1	22452.1	24667.7	13509.7	7730.9	4718.6	9145.43	11551.8	14609.4	755.909
M213T795_2	(+)	M213T795_2(+)	(M+CH3CN+Na)+	Triethanolamine	2.94225	0.0557711	1.11754e-06	2.18306	7.14401	4.29045e-05	2.03033	3.51865	0.000344535	2.61236	0.398429	0.000166416	2.81565	0.196239	6.67012e-06	1.91771	0.492532	0.00458414	213.122	795.036	35900.3	19833.9	19146.9	23898.3	38939.4	22364.6	5877.07	9739.72	10859.8	5960.56	6210.77	6847.74	42631.4	45697.1	78429.3	38909.2	71180.5	48173.6	145129	120264	148414	186001	107956	107993	58923.3
M489T511	(+)	M489T511(+)			0.99159	0.210745	0.00544119	1.92957	7.1841	5.71251e-07	0.554097	1.38967	0.319298	1.47483	1.51401	0.0597606	0.94637	0.292865	0.0107628	2.39014	0.193437	1.53992e-06	489.269	511.345	2958.6	8844.61	8998.75	14139.1	7270.54	4454.35	10550.1	2793.75	7258.36	1783.5	6736.3	4458.65	48893.2	43937.2	34882.5	31290.1	45412.4	36831.4	45398.4	17277.8	19225.2	42479	24261.2	10700.9	31399.9
M527T787	(+)	M527T787(+)			1.60079	0.0465668	4.90535e-07	1.11911	7.19616	3.25961e-07	1.21408	4.47069	9.62842e-05	1.59991	0.335103	1.68465e-05	1.5089	0.208186	3.76264e-06	0.842201	0.62126	0.00352326	527.281	787.225	7375.31	7776.73	11045.5	11480.3	6436.73	5767.33	1667.25	1840.45	908.939	3036.6	1110.47	2593.82	16304.7	15856.3	11828.4	11081.9	11796.2	13423.9	33514	50746.8	38341.3	48642.3	30232.2	38125.8	17198.2
M441T474	(-)	M441T474(-)			0.553081	0.198848	0.000901684	1.13849	7.19808	8.00024e-05	0.257602	1.40375	0.0915865	0.806158	1.43132	0.122724	0.531427	0.279133	0.00194981	1.37296	0.195017	0.000144057	441.271	473.965	1336.16	2839.94	2427.95	3070.32	2193.45	1679.15	2128.4	1061.27	2275.85	1751.7	1408.8	1024.54	13404.8	14509.1	12771.1	7355.75	6292.31	15132.4	5838	12073.8	12313.9	7054.57	7164.67	4087.4	4070.13
M358T698	(+)	M358T698(+)			1.10359	0.101138	8.94986e-05	1.21291	7.21988	1.52865e-06	0.693575	1.92271	9.66825e-06	0.233597	0.730207	0.114031	1.10283	0.194459	0.000218888	1.43537	0.266307	7.32801e-06	358.196	698.141	4710.2	3949.68	4330.47	4830.73	3315.62	3887.63	2033.04	2490.42	2253.63	2117.53	1942.36	2178.19	21020.7	15533.5	16436.2	11550.4	12991.7	16435.4	27235.9	21055	23761.8	31042.8	13161.8	12429.4	12601.6
M425T712	(-)	M425T712(-)			0.142138	0.577468	0.00150961	1.10593	7.23758	1.18721e-08	1.10637	4.35921	1.75587e-05	1.15475	4.17947	4.27543e-08	0.767754	2.51731	0.000142737	0.79366	0.602302	0.000394907	425.122	711.899	3710.86	7558.9	7432.04	6214.26	5377.87	7101.05	783.164	1537.31	1667.33	1352.68	1268.22	1969.67	9973.06	9264.17	9869.41	10121.7	10062.8	12795.6	2252.79	1813.47	2419.79	3099.7	2542.25	2727.16	3652.34
M488T589	(+)	M488T589(+)			2.0475	0.120408	0.00170994	2.56419	7.24562	2.65733e-09	0.194419	0.927316	0.482323	0.410921	0.872428	0.557994	2.24379	0.111656	0.00159856	3.32763	0.127983	2.30017e-09	488.249	588.961	9308.9	5834.99	10488.6	9600.56	9119.95	8699.36	8111.3	8680.67	9842.9	8963.66	8804.89	12807.3	67595.7	71188.2	62786.3	59682.1	73930.3	79344.5	97083.8	75832.6	132847	103135	37834.2	28409	38153
M316T637	(-)	M316T637(-)			1.35229	0.0540052	2.35805e-05	1.18184	7.30735	2.34722e-10	0.422562	1.5249	0.000120189	1.16856	0.394635	0.000835886	1.44284	0.0823525	3.04397e-05	1.43386	0.20868	3.41023e-10	316.151	636.577	2276.89	2578.08	2433.7	2353.38	2451.17	2325.83	1663.28	1353.9	1236.74	1473.48	1590.24	2138.1	11662.6	12771.5	11552.1	10010.6	11128.2	11971.4	30043.3	28963.3	41467.7	36677.4	20032.3	17905.3	6097.43
M298T513	(-)	M298T513(-)			0.954912	0.0566504	0.0307487	1.03931	7.326	5.97446e-09	0.496933	1.98504	0.00719711	0.77329	0.41502	0.150677	1.01793	0.112453	0.0397922	1.17983	0.270959	3.09556e-07	298.177	512.959	1655.12	1307.36	2779.22	3504.13	3209.58	2307.23	1129.79	1202.31	1490.84	1244.34	943.737	1425.91	10389.7	8426.84	8169.44	8400.43	10447.7	8648.74	10704.8	34884.1	57373.3	11309.5	8423.59	8582.32	7648.15
M356T710	(-)	M356T710(-)			1.05646	0.0944891	0.0159798	1.29413	7.33121	0.00138274	0.692565	2.05446	0.00299609	0.106613	0.69272	0.388489	1.16393	0.194124	0.0277778	1.43151	0.280235	0.00468385	356.182	709.819	4145.3	4798.02	4250.96	4980.08	3940.59	7598.86	1433	3771.89	2868.2	1838.71	2602.18	1949.1	11070.8	14647.6	27511.6	29456.8	12233.7	11111.3	16886.2	12674.1	59029.7	38738.3	17856.2	7881.56	11099.1
M374T566	(-)	M374T566(-)			1.50654	0.149088	0.000582101	2.53784	7.3473	2.88825e-11	2.10265	3.26209	3.75831e-09	1.57253	1.0954	0.596252	0.920047	0.486339	0.0138893	2.46492	0.443985	5.24506e-09	374.172	565.99	20406	25365.1	24214.5	25375.8	23313.5	22779.6	6475.51	7386.21	7736.49	7114.2	5910.82	8739.98	55856.8	55793.4	50654.4	48051.8	51622	56624.2	46878.8	44658.6	78567.3	65494.7	28029.4	27227.1	30737.3
M263T691	(+)	M263T691(+)			0.186826	0.987337	0.913601	1.44754	7.36241	1.23355e-09	1.11159	2.69163	8.01012e-07	1.68527	7.26918	9.25818e-10	0.7785	2.65755	2.6571e-07	1.58643	0.365591	3.37856e-08	263.073	691.484	8784.78	8854.69	7692.04	8679.55	7555.79	6592.73	2649.96	3396.46	1762.89	3093.47	3181.32	3808.26	22926.1	21636.4	22072.6	19964.2	19751.6	25380	3422.55	2974.26	2233.84	2837.55	3190.73	3462.89	10114.8
M440T529	(-)	M440T529(-)			0.0893747	0.699394	0.184317	1.12871	7.36316	3.19531e-10	0.706179	2.48088	0.00029165	1.19562	5.14974	5.07626e-09	0.527583	1.73511	0.0102243	1.21492	0.336931	1.48668e-08	440.251	529.157	2590.97	2791.29	3595.29	3665.22	4121.1	4591.59	1189.08	1123.8	1033.33	1753.96	1026.28	2481.59	9946.18	10954.2	10626.1	11205.3	9460.98	11189.6	2097.23	2074.31	3413.85	2533.57	1051.55	1137.36	4604.53
M1077T712	(-)	M1077T712(-)			1.15943	0.102172	9.85292e-11	1.42657	7.36571	2.02794e-11	1.08423	3.0084	3.84626e-06	0.191769	0.752568	3.29676e-05	0.988439	0.307374	3.3707e-09	1.43571	0.408433	8.00526e-09	1077.29	711.889	6563.92	7041.22	8500.15	6945.08	5198.65	7211.9	1805.83	1864.12	3104.94	2193.32	1716.79	3096.73	15704.5	16769.4	16503.7	17988.5	16533.9	18012.2	20412.3	23652.9	23720.7	21616.4	20984.1	24501.3	11023.7
M484T748	(-)	M484T748(-)			0.938972	0.0909926	0.000998371	1.1653	7.41165	3.38609e-09	0.159906	1.00139	0.99349	0.418645	0.674405	0.133816	1.07202	0.0911191	0.000987052	1.49735	0.13511	1.55466e-09	484.24	747.713	1421.06	1454.44	1675.96	1966.73	1134.18	1549.1	1054.85	999.515	2120.01	2101.83	1028.78	1883.7	10095.1	12062.1	11584.3	10035	11391.7	12935.2	17983.8	15084.5	29568.2	21543.5	9140.28	7662.57	6285.94
M526T588	(+)	M526T588(+)			1.3661	0.0901096	0.0117915	1.49236	7.42201	4.52985e-08	0.171216	1.09807	0.479606	0.589118	0.668795	0.29309	1.43689	0.0989462	0.0123884	1.90189	0.147947	4.47957e-08	526.204	587.552	3096.42	3623.33	2841.16	3577.54	3397.34	4571.92	2546.45	3016.45	4393.77	2601.55	2484.67	4179.75	21371.6	22593.1	24142.6	20830.9	30088.7	23643.8	34321	30542.6	83842.1	37248.4	15183.8	12187.2	12968.3
M459T483	(+)	M459T483(+)			1.42271	0.1341	0.00715575	1.93701	7.42663	1.35447e-08	0.364884	0.80762	0.286333	0.584778	0.99591	0.987833	1.58706	0.108302	0.00607743	2.53444	0.108747	1.24581e-08	459.258	482.627	2547.7	6096.03	6889.86	2885.8	4462.74	3429.97	6702.36	5506.17	3789.98	5942.84	3666.93	6971.5	37042.9	49108	34678.6	40135.9	41805.6	39186.8	47749.5	35797.6	78855.4	52157.6	23611.2	4780.27	18057.1
M552T408	(+)	M552T408(+)			0.350731	1.22119	0.411769	1.68524	7.4292	0.000539591	1.14561	2.39965	0.000505208	1.9798	9.07244	0.000471766	0.907605	2.93042	0.000743298	1.83668	0.323003	0.00329079	552.373	407.721	5214.26	10866.2	12905.5	13448.5	11256.9	12062.3	4497.92	5424.65	5150.8	4041.07	5191.89	3094.98	55803.2	29915.8	32710.1	20747.2	45537.3	18856.3	5682.09	1869.52	6721.35	4462.73	2204.21	1498.38	10804.6
M383T533	(-)	M383T533(-)			1.89131	0.106427	0.000477236	2.56814	7.56969	3.38031e-08	1.25179	1.86989	5.10495e-07	1.16841	0.805621	0.309806	1.89133	0.199007	0.00104943	3.00606	0.247024	1.27121e-07	383.229	532.866	12255	14135.5	14748.3	13940.8	14148	13329.1	6958.45	6608.06	8242.23	7031.8	6227.07	9082.88	55240.1	51242.3	44028.8	61215.9	66505.4	55973.3	77481.8	68175	105344	94608.3	37481.6	31751.5	29116.8
M486T587	(-)	M486T587(-)			1.71972	0.099993	0.00292177	2.33651	7.58762	1.56754e-08	0.391185	1.20701	0.0185523	0.966294	0.758709	0.326144	1.94814	0.120693	0.00338269	2.92975	0.159077	2.12925e-08	486.234	586.928	6817.2	7024.35	6470.83	8391.96	8023.7	6842	5570	6107.43	6236.16	6008.99	4920.36	7254.41	46848.3	48859.3	35714.9	52405.2	42075.1	47990.3	58731.2	48594.9	113172	85782.7	28307	26410.6	20222
M316T558	(+)	M316T558(+)			3.08885	0.0917191	0.000112844	3.29646	7.6117	2.61739e-11	1.58673	1.70715	5.3956e-05	0.836049	0.698138	0.0711198	3.15573	0.156578	0.000204787	4.01212	0.22428	1.34334e-10	316.186	557.958	26600.5	25938.4	27613.9	29377.4	21613.4	21321	14136.2	15301.8	14639.5	13216.6	13304	18711.3	119988	106526	120179	103871	119406	109826	168321	173911	243999	197475	106191	83831	64029.4
M145T638	(-)	M145T638(-)			0.107269	0.718321	0.0497212	1.14951	7.63681	1.80248e-07	1.03178	3.92062	0.000117736	1.21435	5.48568	3.16221e-07	0.732356	2.81626	0.000358877	0.930168	0.513385	0.000304277	145.062	637.767	5860.47	4727.09	5653.37	7354.69	7252.26	3011.84	1884.43	1656.18	760.723	1098.92	1398.67	1837.39	9755.58	12247.7	10767.1	8291.82	11578.1	13313.5	2159.08	2015.36	2295.99	2560.4	1533.24	1458.85	3227.74
M364T576	(+)	M364T576(+)			0.970491	0.125896	0.000700947	1.27366	7.64676	9.60111e-11	1.01283	2.89321	9.1789e-08	0.385844	0.962698	0.843116	0.812725	0.364244	0.00578222	1.3732	0.378358	7.70168e-09	364.162	575.745	7165.91	6824.08	5812.27	6981.23	5548.48	5838.82	2224.44	2158.95	2008.19	1993.43	2103.22	2705.01	18013.1	17485	16863.6	14346.6	17231.4	16945.8	19320.4	19080.1	29565.9	18969.9	8972.24	8885.97	13118.4
M324T574	(-)	M324T574(-)			0.936088	0.163731	0.00334034	1.7679	7.65213	9.36243e-06	1.23031	2.85942	0.000174219	1.17173	1.25289	0.343757	0.703302	0.468175	0.0385922	1.76588	0.373677	0.000232363	324.193	574.137	12888.2	11758.2	12810.9	8524.84	7418.47	7453.64	2466.78	2678.72	5076.1	3744.29	3612.34	3703.79	29611.3	30739.2	20036.6	25737.4	19174.8	37553.4	20753.7	12500.5	37561.2	31506.8	21284.7	6374.92	13375.2
M241T420	(-)	M241T420(-)			0.178612	0.508129	0.00018487	1.5582	7.7293	1.06865e-10	1.81011	5.59324	1.89263e-10	1.60348	3.92748	8.01159e-10	1.23014	2.84209	4.67127e-09	0.790396	0.723642	1.20737e-05	241.119	420.297	12911.8	14117	14452	14461.6	15301.6	15470.6	2154.87	2381.49	2168.99	3153.94	1996.16	3648	19722.1	20218.2	17927.9	21420.1	18940.7	21601.7	3902.79	4557.36	5987.4	5539.14	4664.1	5860.09	11007.9
M358T713	(+)	M358T713(+)			1.18433	0.11292	0.0148054	1.53972	7.73025	0.000752525	1.27469	3.13982	0.00221333	0.408535	0.872902	0.715871	0.886177	0.354549	0.0607933	1.48107	0.406173	0.0108867	358.196	713.124	8650	14128.1	15050.7	15593.6	8738.31	5502.29	2164.69	3074.69	6351.59	2947.68	1457.68	5553.64	21988.6	22145.8	42898.3	16430.2	19331.9	43791.9	34384.2	15384.6	38820	73948	10902.8	17402.6	10475.3
M286T532	(+)	M286T532(+)			1.99131	0.0965125	0.000141251	2.21062	7.73841	6.13929e-10	1.54575	2.50893	1.52415e-05	0.45323	0.746853	0.132209	1.9072	0.242143	0.000573285	2.52217	0.324218	3.66688e-08	286.175	532.36	21924.1	14668.7	16165.4	19101.6	14190.9	14504	6303.34	6779.67	6821.29	6264.86	6100.2	7809.31	55001.8	45470.4	52454.4	57667.7	46424.9	53125.7	76286.6	98680.7	93343.7	68603.5	40948.6	37405.9	29946.1
M529T714	(+)	M529T714(+)			6.74009	0.0953014	7.6549e-10	7.26626	7.81503	3.85389e-11	5.21209	2.59837	7.85554e-06	2.088	0.744783	0.000189887	6.40529	0.247629	7.86329e-09	8.15457	0.332484	2.86478e-09	529.161	713.923	200698	199561	212662	187868	136483	158683	57368	73459.4	79607.7	58389.7	58166.3	94794	574488	539592	563154	566413	480567	572048	771411	789508	837769	694028	662012	671073	452274
M442T613	(-)	M442T613(-)			0.818669	0.131222	0.00625593	1.40597	7.82734	6.12833e-07	0.954763	2.72434	1.399e-05	0.659793	1.02712	0.919928	0.637593	0.357494	0.0288932	1.47672	0.348055	8.62244e-06	442.23	613.355	4441.81	6033.46	6954.84	5739.01	5967.59	6197.11	1817.42	2367.21	2311.36	3249.4	766.749	2457.53	14887.3	16386.9	19007.9	22300.6	14417.3	14518	25171.4	12410.6	21157.9	29076.6	5933.54	5087.3	6761.05
M487T587	(-)	M487T587(-)			0.956927	0.103337	0.000792041	1.33828	7.83434	1.49764e-09	0.216265	1.27015	0.125956	0.47043	0.809577	0.342045	1.03429	0.131254	0.000970114	1.66869	0.162127	7.89414e-10	487.238	586.967	1972.21	2582.92	2394.11	2499.6	2600.35	2237.21	2317.76	998.278	1325.98	2047.9	1628.12	2929.71	13441.9	14355.3	14377.7	16153.4	13317.9	16472.4	25616.4	17457	25853.8	23787	7873.03	8258.04	7766.91
M428T599	(+)	M428T599(+)			0.260349	0.45169	0.0204626	1.07075	7.84847	9.59324e-07	0.646236	2.25993	0.000177036	1.14486	3.54507	2.79673e-05	0.272404	1.02079	0.925947	1.21513	0.287946	8.96415e-06	428.249	598.85	2700.05	3050.29	3715.7	3354.11	3409.75	4998.64	1380.69	1373.4	1395.77	1891.26	1447.5	1904.83	10118.4	9981.9	15332.6	10123.2	14345.3	13822.6	4759.53	3206.91	4121.85	5585.65	1377.27	1745.02	4408.16
M277T508	(-)	M277T508(-)			2.60816	0.051536	4.41277e-05	2.31649	7.85212	6.99184e-11	1.46642	2.47329	1.84639e-07	2.21305	0.404667	0.00158895	2.6556	0.127463	8.8458e-05	2.55039	0.314984	1.52938e-09	277.12	507.932	12286.9	12950	14193.8	16053.4	15013.8	12788.7	4823.69	5336.59	5854.2	5584.42	5295.31	6780.24	45250.6	40928.5	39791.1	44757.7	44889.4	48798.5	109663	104928	164020	135011	73317.1	66476.9	34483.9
M487T478	(-)	M487T478(-)			1.50105	0.204564	0.00655238	3.30899	7.89595	0.00287957	0.813294	1.03206	0.923959	2.39326	1.61523	0.17463	1.77757	0.211123	0.00614603	4.14925	0.130708	0.00281905	487.255	478.469	8037.32	25298.3	12708.1	13578.1	14177.4	12139.3	13376.6	8921.72	14723.2	5658.25	8534.5	32054.5	61355.3	190094	168058	115336	44946.3	77695.8	83447.5	37063.7	89333	122730	21732.1	52748.7	53906.4
M459T723	(-)	M459T723(-)			0.343157	0.307134	6.22328e-08	1.02885	7.92401	1.02054e-09	0.65901	2.55491	8.5839e-06	0.974159	2.43373	5.28261e-08	0.225276	0.784699	0.00477941	1.12445	0.322427	2.09572e-08	459.128	723.035	2460.89	3284.24	3060.4	3109.83	2382.81	2402.58	790.335	1193.68	1327.16	903.922	839.253	1482.38	9951.63	8968.86	8100.5	8222.92	7684.57	8868.59	3022.8	3414.46	3911.14	3771.89	3476	3686.71	3767.07
M559T813	(-)	M559T813(-)			0.738547	0.22099	7.66555e-06	1.66664	7.93388	1.2577e-08	1.25231	3.06946	2.43188e-07	1.43586	1.75331	0.000127118	0.208278	0.678322	0.00596694	1.70155	0.386881	3.63551e-07	559.138	812.922	8507.55	8904.27	8339.69	9140.16	8034.56	10394.5	1695.77	2707.2	3427.49	2910.76	2427.44	4202.7	27929.7	23490.4	19592.7	23340.1	21334.4	22134.9	16350.5	12811.9	16309.1	13165.3	9632.13	10338	11410
M443T476	(+)	M443T476(+)			0.877056	0.127454	0.000805059	1.10577	7.95548	0.000954815	0.57063	1.9145	0.0480878	0.341372	1.01396	0.958969	0.838836	0.244011	0.00254797	1.31481	0.240651	0.00288932	443.286	475.58	5910.28	3030.94	1078.15	3610.64	4678.71	2722.56	2222.85	664.367	1421.57	1879.64	1970.12	2826.73	26043.4	12500.5	13430.3	9069.31	7971.2	18378.4	18431.6	10162.7	23562.2	17741.7	8639.56	7652.15	6292.83
M473T412	(+)	M473T412(+)			0.419655	0.351897	5.92045e-05	1.14085	7.95749	1.25206e-07	0.648378	2.02964	1.26335e-05	1.1728	2.80022	5.31035e-06	0.129848	0.714226	0.0153436	1.35189	0.255061	5.6592e-07	473.274	411.716	3037.69	3051.47	3846.84	3786.21	3886.1	3540.01	1297.85	1809.63	1306.69	2152	1670.48	2183.06	12436.7	12309.6	13905.2	14064	12173.3	18025.9	5383.85	5680.95	6291.81	5050.82	3791.42	3411.26	7059.62
M495T689	(-)	M495T689(-)			0.49084	0.218106	2.64042e-05	1.09989	8.01278	2.29028e-09	0.876431	3.30279	1.35004e-09	0.942427	1.74764	0.00019504	0.253352	0.720359	0.0275718	1.08938	0.41219	1.31839e-07	495.256	688.931	3789.26	4191.7	4291.89	4382.47	3684.76	4212.26	1071.61	1138.19	1424.45	1382.66	1044.1	1372.81	10552	10986.5	9424.27	10972.9	8457.56	9172.35	5735.82	5234.6	8235.89	6267.04	4565.96	4044.16	4629.03
M459T451	(-)	M459T451(-)			0.296693	1.01955	0.942889	1.62497	8.04683	3.68793e-11	0.707037	1.9316	0.00205244	1.75788	8.20418	6.14573e-10	0.656018	1.96937	0.0110014	1.90459	0.240045	9.69866e-10	459.227	451.473	2888.72	5950.92	5629.97	4754.99	6566.93	5184.28	2198.73	2509.91	2773.09	3120.94	1643.96	3789.72	22456.3	21283.2	22282.8	23076.4	19693.1	20250	2725.62	2196.41	5192.14	3363.41	1209.37	1041.85	7620.3
M341T816_3	(+)	M341T816_3(+)			4.91454	0.0804997	0.00494957	4.82566	8.05159	0.00201868	3.97325	2.98686	8.90372e-05	1.6984	0.64815	0.252616	4.38824	0.240441	0.0142705	4.98386	0.370965	0.0142305	341.181	815.829	131201	113643	103044	68698.2	116113	120592	28405.3	30244.2	68244.6	15274.6	42541	34012.5	566203	139008	303094	263638	173274	315846	268690	306267	862543	764146	313473	201938	278572
M116T515	(-)	M116T515(-)	(M-H)-	Acetylglycine	0.93299	0.17109	1.58826e-05	1.73462	8.06007	3.84396e-13	1.53799	3.92754	5.38327e-06	1.3193	1.37899	0.00611009	0.194535	0.671961	0.0218774	1.53332	0.487284	4.33106e-07	116.035	514.942	11782.4	7210.78	13317.1	12492.3	14274.5	12120	2855.91	3189.19	3041.86	3009.72	2454.67	3576.3	23516.9	24844.9	25306.8	22681.5	24681.2	25078.9	18054.1	12416.4	25503.5	19663.5	14389.3	15927.3	11690.2
M340T811	(-)	M340T811(-)			1.37784	0.107546	0.00485216	1.98352	8.12023	0.000640746	1.40123	3.19604	0.00704482	1.34562	0.873302	0.674373	0.975811	0.343723	0.0286351	1.88124	0.39359	0.0111976	340.17	810.548	8793.05	24370.5	8544.08	8498.99	16500.7	22000.7	5917.92	4773.17	5473.46	2790.26	2911.46	5889.28	35315	50771.6	18226	17583.9	51059.1	52425.9	24170.5	64199	68482.4	67137.6	20090.6	13999.7	22764.8
M259T563	(+)	M259T563(+)	(M+H-H2O)+	gamma-L-Glutamyl-L-glutamic acid	0.193072	1.14952	0.459632	1.30003	8.1335	7.04259e-08	1.64074	6.20137	1.29386e-07	1.50466	9.34965	6.70606e-08	1.1248	7.12863	1.25216e-07	0.744589	0.762448	0.0120026	259.092	563.021	13536.6	13699.7	14162	15521.8	12661.1	9590	1371.94	2279.84	2993.62	2280.78	2027.15	1813.4	18542.3	18271.6	17954.6	12278.4	17064.3	19726.9	1001.35	1798.84	2512.22	2782.99	1769.49	1241.2	7866.09
M227T794_1	(+)	M227T794_1(+)			2.09877	0.032484	1.0267e-08	1.05543	8.1959	0.0198877	0.395132	0.260124	0.288501	2.16862	0.266236	1.94977e-05	2.3113	0.00844986	3.8516e-09	1.50041	0.0317383	0.0102597	227.064	793.923	426.343	894.498	453.489	537.384	368.509	637.341	741.867	804.745	9127.4	798.107	563.809	717.854	468.808	698.059	26469.5	23561.7	26270.8	27059.9	72038.8	66860.8	76501.7	65709.4	55965.6	55541.4	30552.4
M312T601	(+)	M312T601(+)			0.980025	0.137279	0.0016342	1.42799	8.21773	2.4275e-14	0.725954	1.8796	2.18604e-06	0.715711	1.12812	0.541267	0.944329	0.25803	0.00434053	1.72339	0.228725	9.00289e-13	312.191	601.394	5293.16	4143.8	5566.62	4908.69	4817.7	4235.69	2688.16	2508.01	2390.97	2615.38	2599.17	2608.86	20553	22316.1	20830.7	20361.1	21471.1	21107.6	20315.6	17668.9	30035.7	27521.5	9855.19	6860.05	10296.2
M514T688	(+)	M514T688(+)			1.23728	0.0702362	0.000968927	1.21449	8.25599	9.65098e-10	0.295172	1.24822	0.0128673	0.595386	0.579869	0.0654128	1.32058	0.0876704	0.0011066	1.54227	0.15119	1.37654e-09	514.285	687.593	1977.97	2286.4	2196.58	2800.35	2295.57	2338.77	2106.57	1644.87	1676.55	1657.33	1803.26	2243.75	14249.5	16072.8	16520.7	14743.4	13201.8	17120.2	29180.6	27115.5	43519.5	36101.9	11526.5	11054.6	9773.37
M486T749	(+)	M486T749(+)			1.23219	0.0683561	0.000120753	1.17048	8.27462	5.47364e-07	0.0131078	0.96172	0.816194	0.686699	0.565621	0.0213616	1.33235	0.0657394	0.000117734	1.51794	0.116225	5.0146e-07	486.254	749.393	2485.53	1562.39	1471.19	1658.61	1201.69	1465.88	1428.47	1894.91	1237.28	1624.34	1421.62	2630.56	15432.8	12943.5	16775.5	9950.29	12939.7	16666.9	27291.1	23347.6	39475.6	29410.8	17005.1	13232.2	8428.51
M284T532	(-)	M284T532(-)			1.4346	0.0716079	0.000995105	1.71873	8.30281	2.11508e-12	1.15298	2.83292	3.78378e-06	0.879525	0.594547	0.0731769	1.28471	0.202859	0.00280393	1.83693	0.3412	9.75787e-10	284.162	532.237	9460.77	7238.41	7189.45	7598.5	7175.83	10183.1	2562.86	2800.6	2720.71	3710.46	2308.61	3139.1	23909.6	23996.1	22898.5	24383.3	22302.8	25669.5	37140.2	72341.8	51236	39751.3	22118.7	18200.4	22846.5
M442T563	(+)	M442T563(+)			1.42619	0.0962404	0.00283475	1.54036	8.30431	0.000625649	0.453738	1.31765	0.175627	0.139341	0.79921	0.47586	1.51985	0.126811	0.00358991	1.98955	0.158671	0.000912734	442.264	563.227	5737.15	5925.89	5935.08	6178.36	2453.43	2421.67	3777.97	3913.57	3837.2	2279.01	3867.31	4069.36	44855.7	18954.2	12394.6	44713.9	28222.7	31431.4	46583.7	38165.9	65654.2	49912.1	11693.6	13929.1	16574.6
M348T537	(-)	M348T537(-)			0.456221	0.131067	0.171069	1.0255	8.30499	9.68241e-10	0.705721	2.83775	1.47289e-07	0.422498	1.08851	0.883892	0.579578	0.371937	0.311723	1.09401	0.341693	3.24707e-08	348.156	537.453	2506.15	3263.98	2999.52	3080.03	3164.01	2456.43	1054.56	939.864	1148.42	934.384	958.29	1120.8	8910.13	9213.23	7236.35	7943.41	8357.97	9467.07	3057.18	2306.09	30724.1	3994.14	1486.67	5402.4	3958.85
M564T587	(+)	M564T587(+)			0.970883	0.0822743	0.00124352	1.05886	8.30883	7.23357e-08	0.217474	1.1565	0.136885	0.239471	0.683603	0.16423	1.0499	0.0951506	0.00137104	1.35393	0.13919	9.02947e-08	564.16	586.832	1638.6	1572.62	1968.85	1748.24	1317.79	1365.21	1298.81	1649.46	1440.79	1001.19	1410.98	1509.42	12819.7	10267.5	12275.2	8984.24	10935.6	13769.8	17813.1	17632	25924.3	25737.9	8233.59	5670.68	6780.01
M470T769	(-)	M470T769(-)			1.58252	0.0774716	0.00105147	1.93032	8.31982	1.37407e-10	0.544238	1.56707	0.0316425	0.881144	0.64455	0.110824	1.67108	0.121404	0.00148602	2.33936	0.188354	8.75666e-10	470.224	769.194	3580.62	4597.87	7502.27	4454.9	6596.89	7252.3	3582.36	3744.74	4388.49	2608.33	2120.29	5242.61	33630.4	29189.9	28837.3	27417.2	31289.5	30066.1	40851.8	51129.2	78772.6	64198.1	29979.4	15001.4	22015.5
M350T459	(+)	M350T459(+)			0.997549	0.220807	0.00145345	2.01642	8.33465	4.9813e-05	1.80979	3.87499	0.00269869	1.72409	1.84035	0.0183552	0.275611	0.855625	0.560618	1.77577	0.464925	0.00651911	350.204	459.383	20604.4	16753.9	6009.44	23728.6	29082.8	34639.9	6630.27	5718.67	4408.03	4888.86	5895.64	6218.35	30925.6	27001.5	62111.5	49083.2	61471.6	50783	38192.7	30686.2	15511.9	27691.4	32202.6	8608.18	11750.9
M437T487	(-)	M437T487(-)			6.5176	0.126834	0.0111641	11.2891	8.34214	1.1725e-05	1.58581	1.21483	0.131614	6.31981	1.05807	0.852384	7.68854	0.154082	0.013219	13.9911	0.145625	1.5758e-05	437.276	486.531	103645	186458	123791	186742	173265	161666	138334	114019	123606	117231	108282	168652	1.25173e+06	1.49074e+06	816615	866163	790197	1.20904e+06	1.14708e+06	824095	2.20014e+06	1.22344e+06	412441	264701	392979
M318T637	(+)	M318T637(+)			1.74122	0.0452973	1.10099e-05	1.32228	8.36854	8.86971e-08	0.451995	1.47732	0.0113656	1.57643	0.379072	0.000440952	1.85991	0.0669187	1.36397e-05	1.63775	0.176533	2.34297e-07	318.165	637.316	3714.72	2483.44	3376.33	4298.93	2159.1	2999.15	1875.66	2119.93	2274.5	2101.33	2115.86	2395.26	17847.8	20667.4	20600.6	13151.3	16571.7	18969.3	63621.6	51173	58753.3	48395.3	33953.1	28503.5	11875
M195T888	(-)	M195T888(-)			0.817016	0.276801	0.00343099	2.70168	8.40063	1.57373e-08	2.03241	3.59054	0.00060604	2.48431	2.32531	0.000153653	0.969025	0.993866	0.979852	2.51236	0.427413	3.59279e-05	194.947	887.927	13592.2	24545	24837	22104	41437.1	26962.2	6255.75	5342.75	6879.82	6910.9	9843.42	7512.32	52687.9	59451.7	59026.7	58761.2	54468	74689.1	34118.3	19893.3	15055.9	11214.4	34052.3	40090.4	2325.24
M312T564	(+)	M312T564(+)			1.23768	0.0822912	0.000253727	1.33051	8.41286	9.32234e-10	0.554103	1.60899	0.000136827	0.36528	0.692305	0.0977038	1.28146	0.132406	0.000391736	1.64066	0.191254	2.80163e-09	312.19	563.793	3622.88	3214.01	3583.32	4105.01	2670.08	3622.47	1871.34	2496.67	1949.4	2131.5	2131.63	2357.86	18303.4	17467.6	18451.1	15037.8	20117.1	19472.1	33843.6	21347.7	40068.6	32023.9	17002.5	12940.9	9252.5
M120T519	(+)	M120T519(+)			0.922505	0.164938	5.03226e-06	1.47211	8.42978	1.74195e-09	1.36914	3.90213	5.13057e-07	1.14557	1.39039	0.00495465	0.308334	0.643611	0.00521339	1.44353	0.462898	6.85319e-07	120.064	519.459	11273.4	9045.99	12312.4	11899.8	9601.06	8887.9	3192.55	2669.49	1207.59	2681.2	3158.66	3240.8	23925.6	25766.9	23534.2	22835	20096.8	19984.9	16179.7	11374.1	20982.5	20226.6	13764.7	15389.5	10716.5
M326T518	(+)	M326T518(+)			1.65591	0.111632	0.00833685	2.21398	8.44714	2.30106e-06	1.71779	3.09521	5.85864e-05	0.536917	0.94297	0.845097	1.39183	0.345524	0.0376046	2.38424	0.366421	7.52669e-05	326.206	517.639	26239.5	14445.5	17061.8	23030.9	15487.3	17542.7	6373.56	5672.08	6243.25	7056.53	4401.98	7021.61	70991.6	43187.9	55289.6	44135.3	40206.8	56781.6	61623.7	29941.7	96882	98681.9	23551.2	18696.8	18878.3
M324T518	(-)	M324T518(-)			0.651457	0.118593	0.0168719	1.17207	8.46273	1.24954e-09	0.966521	3.64069	4.14505e-08	0.544272	1.00362	0.990936	0.33409	0.431759	0.0952718	1.12807	0.430202	2.14851e-07	324.193	517.705	4274.94	4589.55	5020.32	5549.66	5134.49	4108.44	1184.35	1418.41	1497.34	1333.02	1043.74	1400.06	11204.5	11942.4	10659.3	9068.03	11930.7	11855.3	12811	7466.2	8530.41	27116.3	5782.93	4713.15	5664.94
M489T407	(-)	M489T407(-)			0.710689	2.22031	0.00170981	2.53611	8.48319	1.57538e-09	1.26075	2.2125	0.00138949	2.81523	18.8353	6.45705e-10	1.22989	4.91244	6.21233e-05	2.8806	0.26081	4.75129e-08	489.271	406.837	7784.11	10948.3	16926	13210.2	18262.9	14836.9	5919.34	6025.73	4819.78	8881.74	4505.97	6895.29	44134.8	54132.1	50223.2	59665.7	51059	55069	2633.9	3220.38	4543.06	3223.31	1464.15	1601.07	19432.8
M462T493	(+)	M462T493(+)			0.540856	0.239591	0.0352015	1.20883	8.50736	0.00140188	0.414109	1.58899	0.229445	1.07341	2.03829	0.0699372	0.555717	0.380707	0.0844477	1.50956	0.186778	0.00274824	462.274	493.045	6979.48	5958.78	2472.23	3078.27	1591.11	1719.55	2363.6	4506.58	2324.43	1016.65	1747.45	1760.37	27602.4	12311.6	6701.53	27992	28052.8	14052.8	10478.6	7589.29	9571.65	22733.4	5239.26	1648.12	2774.49
M394T507	(-)	M394T507(-)			1.47234	0.0440724	1.85182e-06	1.23912	8.52876	7.35794e-10	0.756934	2.61943	0.000499493	1.27336	0.375883	8.29048e-05	1.49776	0.115445	4.06454e-06	1.34634	0.307129	1.26355e-07	394.197	507.399	4058.04	2276.6	3188.78	5195.34	4856.91	3281.74	1354.12	1306.22	1141.19	1608.08	1344.96	1971.54	11190.2	12450.6	11943.3	12046.5	12169.4	14622.8	39754.2	26017	43293.7	36589.3	27093.5	25247.1	7674.66
M486T565	(-)	M486T565(-)			2.37297	0.0783902	0.00174035	3.00392	8.53218	3.24573e-09	0.544812	1.23098	0.00834803	1.31645	0.66884	0.163002	2.64461	0.0964966	0.00198576	3.76261	0.144275	4.36326e-09	486.235	564.684	9258.72	12216.1	10332	10988.5	10096.7	10021.4	7410.53	8330.34	8963.1	8690.02	7450.29	10264.3	81118	80864.7	65410.3	65559.3	64996.8	78118.6	135984	110735	184896	139273	43682	37405.5	38178.7
M439T442	(+)	M439T442(+)			5.70173	0.125383	0.000272152	7.67197	8.54821	7.62564e-05	2.61684	1.62642	0.0804014	4.80776	1.0718	0.744157	5.79842	0.203926	0.000565118	9.6381	0.190265	0.00015791	439.291	441.855	171641	156466	52032.2	163887	98405.6	129004	82754.8	126054	105600	103983	31602.2	24319.4	1.03046e+06	569700	625743	756383	355526	716730	974231	881787	468040	504749	589373	364738	244138
M625T793	(-)	M625T793(-)			0.570278	0.1587	1.81887e-05	1.04917	8.57415	4.71587e-12	0.658149	2.59858	9.35047e-08	0.798189	1.36072	0.0104255	0.411025	0.412395	0.000366255	1.16251	0.303072	1.38566e-10	625.26	792.646	2396.36	2971.09	2937.8	2861.42	2506.24	2395.91	972.36	961.837	1192.28	957.403	930.076	1169.74	8880.96	8942.77	8502.1	8035.15	9329.14	9329.76	6106.21	6693.58	9046.49	7836.51	4735	4546.84	3996.02
M390T652	(-)	M390T652(-)			1.02864	0.0735099	0.00640915	1.19606	8.66415	0.00841366	0.810419	2.92114	0.0120152	0.510195	0.636901	0.282131	0.889983	0.214732	0.016462	1.14185	0.337152	0.0382094	390.166	652.33	7123.34	8830.14	5608.29	3364.74	3390.1	2316.8	704.228	1670.95	3227.26	1989.12	890.995	2004.26	27496	26243.7	13399	12069.1	10126.6	1524.96	9945.17	48331	35978.9	24434.1	9790.3	14179	7591.96
M424T712	(-)	M424T712(-)			0.704605	0.115601	7.81129e-08	1.03292	8.72046	4.65928e-07	0.865541	4.00251	6.71284e-05	0.538844	1.00809	0.937181	0.379156	0.462694	6.56325e-05	0.920752	0.458979	0.00016598	424.139	711.871	2883.02	4929.47	4835.11	4646.07	2336.88	4396.14	709.666	1243.44	1119.47	988.762	801.892	1139.68	10259.5	9563.47	7515.08	8865.67	6057.14	10087.2	7013.47	8795.89	9062.85	10813.6	7445.73	8796.26	6157.86
M147T130	(-)	M147T130(-)			0.56609	0.318645	5.32176e-05	1.81004	8.78799	0.00271196	2.09966	6.48521	0.00324611	1.70633	2.80025	0.0161229	1.30266	2.06648	0.0387335	0.448773	0.737963	0.359862	147.066	129.904	13337.2	17506	11280.9	23224	36605.8	42109.4	7316.76	604.819	2315.76	1822.07	4566.99	5587.73	42081.5	44046.3	47010.6	42241.8	7428.86	12408.6	9326.7	11782.1	12477.2	10682.7	12558.3	12887.5	11406.8
M365T640	(+)	M365T640(+)			1.46268	0.048767	0.000561263	1.20054	8.79509	1.03691e-05	0.630777	2.08041	0.000329327	1.08571	0.42891	0.0158309	1.53248	0.101455	0.000852447	1.41063	0.236542	4.17906e-05	365.178	639.799	2861.75	3869.49	3646.9	3582.55	2879.63	4953.57	1454.32	1316.77	2239.14	2188.21	1479.4	1797.95	13631	18227.7	10927.7	11419.2	16599.9	21329.9	51300.9	35234.7	52637.5	44275.1	16735.4	14629.2	14465.9
M314T558_2	(-)	M314T558_2(-)			2.03462	0.0729006	0.000217338	2.35792	8.84787	1.35585e-07	1.20065	2.17671	9.29257e-05	0.852831	0.645015	0.0633872	2.06044	0.158683	0.000461366	2.72261	0.246015	7.69502e-07	314.172	557.866	8011.6	12020.5	11276.2	12017.8	10431.2	14218	4945.96	4237.97	6020.26	4429.04	4287.27	7308.05	50829.9	37760.7	42294.3	58877.4	44338.7	42205.2	66523.3	67796.5	117436	88988.6	52368.5	35258.5	26536.8
M376T549	(+)	M376T549(+)	(M+H-H2O)+	(-)-Tylocrebrine	1.86985	0.153205	5.98976e-05	2.94842	8.88457	3.38936e-11	2.53087	3.66109	2.57566e-06	2.13725	1.36116	0.021951	1.08375	0.560896	0.00844511	3.05451	0.412073	6.22981e-08	376.186	548.719	41227.9	35050.2	35986.3	46586.2	30949.3	28560.2	9675.59	9810.51	8747.59	9533.68	8764.14	13112	96170.6	87593.7	84867	81807.8	84041.6	95426.3	71352	67850.2	92044.5	76096.7	40011.9	41950.5	43366.4
M554T499_2	(-)	M554T499_2(-)			0.858108	0.11861	0.000632349	1.38636	8.8885	2.38192e-09	0.615207	1.90821	9.30447e-06	0.798023	1.05427	0.776193	0.850631	0.226334	0.00157551	1.64224	0.214684	7.37683e-09	554.355	498.768	3023.56	3300.13	3655.51	3661.2	3223.99	2952.82	1649.56	1480.97	2074.71	1411.57	1495.53	2272.87	17061.3	15338.7	14194.1	13572.1	14461	17681.7	14966.5	13143.3	24090.1	19492.2	8865.52	6999.67	7384.35
M617T555	(+)	M617T555(+)			2.65709	0.0147432	0.000176188	1.18389	8.90827	2.25452e-12	0.640987	2.04405	2.00545e-06	3.04533	0.131337	0.000463288	2.85502	0.0301359	0.000199411	1.42081	0.229456	1.20657e-11	617.328	554.566	3506.78	3100.29	3128.19	3756.82	2848.36	3375.98	1315.99	1917.73	1403.91	1649.41	1429.32	1929.38	13919.9	14938.9	14652	14416.4	13052.2	14947.5	133564	117639	167020	126911	59458.8	49656.4	20052.4
M458T480	(-)	M458T480(-)			0.627583	0.127207	0.0115217	1.16928	8.91229	6.72646e-11	0.0831603	1.0994	0.68516	0.715087	1.13371	0.648636	0.74372	0.139852	0.0127215	1.4795	0.123358	6.92672e-10	458.247	479.805	679.917	1124.44	916.826	2605.83	1333.78	1442.62	1308.06	1377.09	1451.15	1310.45	1144.57	779.411	10930.5	10626.6	10070.9	10729.1	10873.3	12459.6	11366.6	8791.97	19835.6	13015	3346.16	1587.44	4093.94
M341T757	(+)	M341T757(+)			1.63032	0.150853	0.000339113	2.61968	8.98559	2.99991e-07	2.17816	3.41873	7.68413e-08	1.77871	1.35551	0.0887532	0.930213	0.515726	0.0134279	2.70413	0.380468	1.05772e-05	341.181	756.877	27348.8	29462.1	28567.2	31301.8	27076.6	21448.7	8222.32	9178.02	8119.6	6981.73	7240.99	8580.92	65200.3	82282	79039.9	61206.6	89720.5	56767	27559.7	85347.8	64733.2	55616.1	52519.7	34558.8	33155.5
M569T313	(-)	M569T313(-)			0.666132	0.134312	2.4147e-05	1.09692	9.04564	1.95076e-05	1.4246	7.82228	3.56877e-06	0.677183	1.21494	0.267494	0.625302	1.05063	0.745626	0.0323841	0.864757	0.362958	569.162	313.306	7843.78	10583.5	10351.8	7500.6	5851.22	10628	1258.75	676.726	1128.7	961.604	862.004	1856.9	14089.6	8396.89	11505.4	9978.46	5652.73	11387	6392.13	6199.64	10945	11614.2	6821.31	8244.23	8091.54
M455T732	(+)	M455T732(+)			0.830576	0.175623	0.000225569	1.44223	9.04771	2.20494e-10	0.735885	2.18055	0.00783631	1.18266	1.58898	0.00313836	0.722315	0.382954	0.00259021	1.72875	0.241006	1.6453e-08	455.211	731.593	8626.98	5081.19	3981.18	5063.21	3284.18	4824.86	4125.38	1882.38	1800.7	1891.08	1891.2	2562.4	23406.9	21900.8	22303.7	20226.2	18868.2	21347.5	16030.2	14051.6	20348.5	14015	8272.23	7870.72	11144
M461T455	(+)	M461T455(+)			0.365572	2.66183	0.0035301	1.49348	9.05015	8.77688e-10	0.691764	1.92014	0.00249547	1.79644	24.0899	1.96245e-10	0.663872	5.11108	7.23405e-06	1.80843	0.212167	3.5937e-09	461.241	454.856	3176.23	3962.95	5824.16	5136.67	5809.84	5164.99	1337.93	3224.97	1799.86	3101.21	1976.51	3701.57	25135.9	20482.8	20773.4	23885.6	21867.8	24892.1	1086.31	884.807	1616.54	915.423	512.772	672.734	8120.88
M490T512	(+)	M490T512(+)			0.784731	0.215882	0.000824124	1.50816	9.06986	0.000444828	0.409291	1.36744	0.127011	1.29761	1.95802	0.0287507	0.764144	0.295204	0.00175003	1.94411	0.150767	0.000629738	490.271	511.594	4829.5	4594.04	5062.89	4546.36	3988.55	1828.8	2051.75	1552.29	2745.48	4237.09	3289.79	4296.41	39696.9	17298.5	15501.4	35523.9	18103.3	38700.9	13597.4	17590.4	23396.3	8867.93	11574	9153.54	10836.5
M363T804	(+)	M363T804(+)			0.953634	0.121489	0.00348089	1.35814	9.10104	6.04827e-05	1.11078	3.36707	0.000178083	0.657943	1.10568	0.707522	0.654217	0.409064	0.0306271	1.34999	0.369966	0.00114528	363.162	803.944	5720.02	5634.24	8328.76	11093.6	7348.78	9850.34	1169.84	3546.33	1810.66	3257.71	2004.01	2459.96	12706.9	24515.1	26364.7	26111.9	27561.1	12416.4	16396.8	34389.3	14096.4	32409.6	9527.96	10461.7	7427.42
M488T564	(+)	M488T564(+)			3.03837	0.0775541	0.00412722	3.39177	9.15379	2.01435e-08	0.464277	1.09952	0.221322	0.820453	0.709914	0.277451	3.2522	0.0852721	0.0043406	4.32936	0.120116	2.17346e-08	488.249	564.424	14978.4	14268.9	14548.9	15994	12641.2	12655.6	12369.3	12249.1	11824.6	12574.5	11443.8	16924.5	107477	148416	114421	103213	113764	121082	191100	147189	337889	191223	73805.1	56623.9	58428.6
M521T116	(+)	M521T116(+)			0.688991	0.113553	0.0253089	1.0231	9.16451	0.000226988	0.531598	2.06544	0.0330036	0.666952	1.04066	0.915596	0.638272	0.234536	0.047522	1.25232	0.225373	0.000741954	521.235	115.954	2718.07	2206.7	885.891	4470.84	3434.73	3110.03	637.767	1623.11	1039.52	1133.6	927.598	2785	17886	12323.5	13625.1	17041.5	6306.17	7477.3	9448.39	31631.6	9551.48	9788.58	4559.51	6763.34	4766.54
M527T712_1	(-)	M527T712_1(-)			9.94169	0.0805489	3.33141e-09	12.1364	9.22529	3.55725e-12	7.70174	2.852	1.23196e-05	1.4631	0.743087	0.000427196	9.26471	0.229726	2.88319e-08	13.2646	0.30915	6.77506e-10	527.148	711.688	301098	408498	449349	370628	274607	362897	93270.1	134638	152545	108962	99612.3	170817	1.21955e+06	1.21611e+06	1.08343e+06	1.17565e+06	1.1075e+06	1.20754e+06	1.39443e+06	1.51015e+06	1.85708e+06	1.71985e+06	1.40626e+06	1.54556e+06	783235
M491T409	(+)	M491T409(+)			0.373614	1.45906	0.118472	2.00427	9.24574	3.3475e-10	1.055	2.11579	0.000169404	2.38763	13.4901	2.46878e-10	0.873122	3.08706	2.587e-05	2.38936	0.228839	1.6744e-09	491.285	409.143	6865.51	8391.9	10434.9	9763.57	11231.1	9979.31	3336.93	4474.21	3353.47	6051.53	3290.16	6276.34	37014	41236.4	47281.3	42321.3	39292.1	40480.4	5364.31	3001.26	3861.87	3036.42	1720.82	1371.39	14545.6
M497T692	(+)	M497T692(+)			0.67791	0.191514	6.32546e-05	1.27168	9.30241	1.99359e-08	0.979747	3.25055	1.00013e-06	1.10519	1.78154	0.00055	0.368344	0.622524	0.0142994	1.38809	0.349431	6.63145e-07	497.27	692.048	6738.56	6444.99	5354.67	5590.38	4372.26	5873.45	1584.48	1281.16	2022.78	1594.74	1733.41	2358.36	19454.3	15778.7	16591.7	14284.1	13860.4	18403.1	9352.82	12660.4	12049.7	8627.18	6477.94	6049.62	7076.12
M397T474	(-)	M397T474(-)			0.511042	0.134746	0.0488447	1.05397	9.3792	5.94398e-05	0.331928	1.77587	0.189006	0.632807	1.26381	0.54484	0.538179	0.239292	0.0809036	1.22731	0.189341	0.00023389	397.244	474.409	1052.67	242.207	1545.19	2003.44	4161.2	1858.3	1175.68	687.879	1007.62	828.899	690.954	1725.98	5828.18	15174.2	10539.3	8367.35	8810.22	8653.43	5796.33	3159.25	18133.5	14817.6	1271.73	2218.09	4480.05
M412T621	(-)	M412T621(-)			1.84111	0.0988468	0.000344184	2.71577	9.44807	4.93772e-11	1.70166	2.81356	4.43874e-06	1.32032	0.933912	0.70902	1.65419	0.278111	0.00176168	2.99147	0.297792	3.48934e-09	412.219	621.005	12944	20255.5	19182.9	20337	16485.5	15134.4	6226.63	5715.46	7052.07	5752.64	5766.58	6571.14	58324.1	62600	51057.8	58591	56949.9	62854.2	62413.3	57788.2	105768	75522.6	37010.7	36669.1	34246
M116T530	(+)	M116T530(+)			1.48965	0.0828021	2.14766e-05	1.47149	9.53553	0.00206961	1.34529	3.77146	0.0018127	0.348839	0.789562	0.336188	1.27291	0.312285	0.00035817	1.4224	0.395516	0.0223509	116.069	529.872	12042.8	11563.2	11423.5	19416.6	5602.83	9705.26	4094.79	849.781	734.894	4385.2	2326.7	6103.93	26602.4	39677.4	14275.7	44723.2	8330.19	42753.5	32635.5	44347.9	42921.9	50274.2	33811	19376.8	17635.1
M160T515_2	(-)	M160T515_2(-)			4.24572	0.150921	1.11719e-05	7.98603	9.56102	7.83335e-13	6.7497	4.2608	2.52326e-05	6.1427	1.44296	0.00222772	0.487919	0.643046	0.0166975	7.33694	0.445642	6.04822e-07	160.062	514.911	230523	119234	239778	266238	275879	207453	51993.7	51857.5	49992.2	50869.5	43073.9	66498.7	490487	515523	524016	483708	467845	523314	362757	220383	484488	393139	311666	310010	204859
M213T631_2	(+)	M213T631_2(+)			1.96131	0.0497266	0.00171364	1.56678	9.56254	0.00158562	1.56357	4.57061	0.00278015	1.34107	0.475513	0.0575593	1.75594	0.227281	0.00689344	1.31338	0.47797	0.0440505	213.123	630.99	14341.8	15399.9	15436.3	27785.2	8059.39	8989.25	1959.78	4109.24	5121.16	5049.03	3007.2	447.226	18438.5	21687.9	48306.2	28502.4	54090.8	17295.5	54194.2	53584.3	121337	98792.4	40163.6	27966.4	36087.3
M423T530	(-)	M423T530(-)			2.50332	0.0237995	0.00132875	1.65513	9.56724	5.08996e-05	0.300248	1.27376	0.0193892	2.56829	0.227696	0.00620826	2.80816	0.030315	0.00139085	2.07179	0.133138	6.58023e-05	423.26	530.181	2644.2	3473.37	3046.48	3344.81	3155.97	3322.03	2756.42	2065.21	3056.27	2114.19	1891.11	3022.91	31747.2	17693.1	26989.8	14297.2	32555.9	19327	124736	78381.6	180966	151024	49297.4	41914.5	22584.5
M342T749_2	(-)	M342T749_2(-)			0.981063	0.195107	8.29461e-06	2.21305	9.61127	2.74671e-07	1.49476	3.10219	7.51537e-06	1.90732	1.87522	0.000406642	0.233717	0.605258	0.00418964	2.33726	0.322765	5.78121e-06	342.167	748.516	11242	13531.9	12464.7	17291.1	11097	10876.6	3492.64	4298.73	4563.87	4161.98	3315.26	4828.56	46739.4	47617.8	30655.1	41532.7	32170.5	38308.6	18148.2	21178.7	28517.3	23695.2	20983.5	13874.7	16716.7
M231T530	(-)	M231T530(-)			1.24517	0.0365449	4.80244e-09	1.00369	9.61732	6.88747e-10	0.776961	3.71998	4.24082e-07	1.15526	0.351464	2.93113e-07	1.23637	0.135946	1.54386e-08	1.0023	0.3868	1.05317e-07	231.099	529.562	2952.6	2892.65	2972.25	3800.18	3431.06	2479.24	781.988	764.703	998.786	728.455	715.375	991.354	9033.57	8145.55	6756.06	7566.66	8031.62	8367.13	23077.4	22106.6	27826.6	23277.3	20548.2	19452.6	6614.58
M457T480	(-)	M457T480(-)	(M-H)-	Astemizole	1.18932	0.102438	0.00795611	1.91049	9.63935	2.35591e-06	0.204123	1.14072	0.55901	0.762748	0.987437	0.965819	1.38584	0.116854	0.00870043	2.41247	0.11834	2.72354e-06	457.245	480.325	2599.15	3126.93	3342.01	3908.04	5930.38	2563.34	2711.55	2252.42	4318.47	2386.93	2026.16	5125.72	31595.1	33466.9	36628.6	29418.5	33115.6	17200	33508.6	12616.8	60359.8	48160.4	18160.1	10927.2	13660.8
M374T549	(-)	M374T549(-)			1.70388	0.159528	0.000124059	3.44609	9.67535	2.41415e-10	2.85772	4.09662	3.72818e-08	2.78796	1.54349	0.00446566	0.671387	0.653525	0.0350087	3.32896	0.423408	6.14424e-08	374.172	549.013	36619.8	44098.5	39962.7	45481.1	39322.7	32788.1	8677.32	9094.84	11583.7	9190.75	8036.4	11580.3	98950.2	100111	80344.8	90435.2	91183.4	101725	58383.6	62502	90458.3	76337.1	38152.9	38762.8	43208.6
M468T532	(-)	M468T532(-)			3.15514	0.0445882	0.00145298	3.08892	9.68959	5.32676e-11	0.628729	1.33238	0.00647047	2.53256	0.432041	0.0274403	3.51281	0.0594084	0.00161427	3.8535	0.137506	5.94744e-11	468.282	531.691	8928.19	11205	9536.1	11059.5	10504.3	10789.8	8107.45	5749.81	9159.25	7230.84	6398.66	9904.48	80320.5	76110	65949.7	73719.3	74100.7	80855.1	182454	161633	312615	239494	81692.8	66121.2	44089.7
M392T658	(+)	M392T658(+)			1.37293	0.0513573	0.00100917	1.18862	9.75666	5.86945e-05	0.338332	1.54775	0.170955	0.84801	0.501075	0.0448057	1.46482	0.0794885	0.00126783	1.49407	0.158636	0.000121466	392.181	658.264	4381.28	1665.7	2539	1189.49	1448.79	3867.86	2226.98	2415.51	1507.12	709.07	1231.46	1660.82	20563.7	18317.7	10645.2	17198.6	8135.99	20275.7	27658.4	35709.5	54954.6	41597.6	20241.8	9703.44	9965.65
M327T634	(-)	M327T634(-)			1.70395	0.0352955	1.8527e-05	1.3966	9.76564	3.27194e-11	0.871148	2.84146	6.2792e-08	1.57533	0.344683	0.000434574	1.7465	0.100291	3.36895e-05	1.54707	0.290965	3.9914e-10	327.167	633.834	4292.49	4235.97	4478.93	4053.86	4759.7	5106.55	1285.98	2158.6	1330.98	1425.32	1554.58	1721.18	15341.3	14042.3	16421.4	14435.6	16731.5	15573.3	43740.5	48576.7	63803.3	54106.2	31872.5	26395.2	9392.86
M615T555	(-)	M615T555(-)			2.18245	0.0134716	0.000308449	1.11272	9.77692	1.59355e-12	0.540104	2.15618	1.67809e-07	2.51702	0.131711	0.000794455	2.38352	0.0290472	0.000348152	1.3047	0.220538	4.85468e-12	615.315	555.176	2177.49	2003.59	1993.64	2334.31	2212.06	2176.86	888.364	974.033	1121.53	1034.62	725.52	1237.79	9680.42	10032.3	9127.16	10473.6	9335.73	9834.95	76547.7	68594.4	123048	97862.9	44219.1	33762.3	12765.9
M414T623	(+)	M414T623(+)			2.14925	0.0927072	0.000254079	2.69484	9.81872	2.26876e-13	1.68929	2.5532	1.17003e-09	0.603043	0.910266	0.598492	2.03655	0.2367	0.000916005	3.13996	0.260034	1.85178e-12	414.233	623.227	19090.6	19188	19795.1	19832.5	18874.6	17021.2	6777.44	7507.99	7239.25	7469.51	6605.92	8972.2	76637	74327.5	71455.1	67773.1	74549	72901.4	101542	81140	121262	92532.8	44231.4	40078.2	42690.5
M312T543	(+)	M312T543(+)			1.2639	0.0797885	0.000307591	1.45097	9.82967	5.52697e-10	0.669303	1.9048	4.89017e-05	0.158023	0.784295	0.241696	1.2845	0.151981	0.000568885	1.77592	0.193781	1.78247e-09	312.191	542.759	5003.54	3724.34	4129.47	4527.8	3615.47	3753.35	2791.06	1956.07	1502.74	1973.33	2318.58	2453.8	20588.3	21640.4	23982.7	19331.5	19098.7	23100.5	30191	27768.3	43655.8	32688.1	14860.6	13711.4	11458.6
M342T416	(+)	M342T416(+)			4.1371	0.222366	0.0025589	9.49123	9.86691	2.67523e-13	3.42848	1.75255	0.0255765	8.95593	2.19407	0.000115274	3.34105	0.389708	0.0128496	11.7137	0.177619	1.01822e-10	342.238	415.684	133931	137505	89121.4	140336	242355	226042	100519	115057	102770	113353	51725.7	69649.7	947707	883880	912740	903461	868365	940972	706594	321217	595618	377956	190621	295214	232282
M382T417	(+)	M382T417(+)			1.22858	0.0816424	0.0104225	1.39471	9.88493	0.000955471	0.559771	1.73027	0.0438682	0.0593026	0.807029	0.572448	1.24792	0.141263	0.014793	1.7405	0.175041	0.00173834	382.176	416.616	2089.72	3285.6	4415.99	5978.47	4771.28	5457.98	2258.82	1058.66	2266.58	3102.32	1568.04	4771.61	12952.3	32315.5	17676.7	37081.9	12225.8	36279.1	57926.6	15364.3	56059.7	17851.8	30918.1	5926.5	5431.74
M470T532	(+)	M470T532(+)			4.11726	0.0458613	0.000478556	3.56803	10.0713	6.85386e-12	0.611797	1.22173	0.242317	2.89098	0.461882	0.0169331	4.43088	0.0560302	0.000519217	4.5677	0.121309	1.77941e-11	470.295	531.685	17647	16911.4	7101.73	19404.9	14055.3	18068.1	14573.3	17065.5	8331.84	12518.9	9623.2	14162.9	128139	125040	134744	123955	118482	137832	323727	277698	459597	337275	145660	119226	80655.2
M488T481	(-)	M488T481(-)			0.842532	0.125432	0.0665003	1.72152	10.0832	0.000904478	0.200801	1.00619	0.985268	0.917726	1.26475	0.599323	1.07949	0.126208	0.0663348	2.20718	0.0997892	0.000878039	488.258	481.31	3341.05	2749.13	465.058	2927.62	3268.6	4380.94	1838.41	6426.96	3195.64	1521.45	1633.35	2411.17	12630	13181.6	40277.7	44261.8	27467.1	33867.6	11579	2161.18	46015.3	58025.2	4518.47	13447.7	6998.62
M316T559	(+)	M316T559(+)			0.610518	4.58856	0.0759217	2.04397	10.0958	0.0165606	1.01748	2.28023	0.138628	2.6037	46.3253	0.0104173	1.02304	10.463	0.0137729	2.3269	0.225859	0.0354191	316.151	558.914	21917.7	879.523	22937.8	25089.9	17929.3	999.074	11755.5	12848.3	863.791	730.024	12389.4	774.495	1360.22	94789.6	1084.5	104377	96110.7	99664.1	1714.35	792.787	943.014	1576.55	1555.41	1996.06	1114.75
M329T616	(+)	M329T616(+)			1.66411	0.0455634	0.000122572	1.41959	10.1554	5.54246e-09	0.864268	2.61525	5.34932e-05	1.22719	0.462714	0.00706347	1.6881	0.11916	0.000234796	1.66014	0.257524	8.43901e-08	329.18	615.601	5661.88	6492.98	6284.78	4980.1	3396.67	4771.31	2238.93	1762.73	2509.28	2014.61	1591.97	1960.76	21551	15980.4	21856.5	19624.3	20643.8	23003.5	46070.3	47401.7	72147.9	47101.4	26997.2	25368.6	13665.4
M385T497	(+)	M385T497(+)			0.754015	0.237709	0.0115135	1.82577	10.2039	3.50406e-08	0.868306	2.16422	0.00372059	1.73563	2.42555	0.00055247	0.489322	0.514455	0.0881398	2.18101	0.212098	3.47693e-07	385.243	496.505	6194.21	3774.9	7264.59	9739.64	10538.6	6159.85	2798.96	3155.08	3434.08	3994.68	2966.71	3829.44	35768.6	29010	29739.5	32992.3	42807.3	35585.5	13943.3	11984.7	27065.6	20833.3	5974.42	5087.97	13184.4
M461T442	(+)	M461T442(+)			0.792527	0.206071	0.000393091	1.66011	10.205	0.000923969	0.363673	1.45919	0.283131	1.40111	2.10294	0.0289539	0.769201	0.300697	0.00169071	2.06699	0.142988	0.00142844	461.271	441.705	9102.53	3928.47	2145.3	5460.05	3975.97	1874.96	2204.65	5485.14	1419.05	3245.78	3406.89	2390.52	38086.9	38129.3	39404.9	10090.5	14606.6	44922.4	21376.3	10580.7	11366.1	17415.3	19053.1	8294.96	8963.62
M531T590	(+)	M531T590(+)			1.60262	0.027922	0.00243782	1.02336	10.2348	0.000328767	0.585299	2.4411	0.0044542	1.46766	0.285777	0.015919	1.68373	0.0681603	0.00321127	1.22319	0.238509	0.00132559	531.081	590.384	4108.17	1920.29	2579.6	4501.04	3243.23	1657.03	1554.08	1088.53	1032.78	857.349	1384.01	1460.81	15738	14356.9	14868.7	14307.9	2029	14207.7	52900.1	53000.1	73041.4	59315.6	2057.99	23905.5	13812.1
M300T513	(+)	M300T513(+)			1.30402	0.0729192	0.00418135	1.52018	10.2356	3.3783e-05	0.625678	1.83957	0.00288325	0.616799	0.746374	0.367274	1.26809	0.13414	0.00632538	1.85516	0.179723	8.14523e-05	300.191	513.495	4558.4	3947.18	5512.16	5383.62	4917.28	2298.43	2871.78	2792.52	2044.78	2579.15	1789.51	2391.42	22646.3	24963.1	21602	19677	19389.2	39823.3	23075.4	36104.3	64499.1	33910.1	2346.29	38492	12422.9
M510T688	(-)	M510T688(-)			1.20483	0.0736097	6.08285e-06	1.40567	10.2503	0.000141437	0.934203	2.96613	8.46414e-05	0.519557	0.754519	0.146731	1.11101	0.218336	2.90516e-05	1.47669	0.289371	0.000913786	510.146	688.091	5399.92	3204.91	4790.11	5808.43	6452.3	5068.33	2019.6	1492.01	938.884	1649.07	1292.21	2966.51	20992.1	14236.6	7617.15	24046.6	24189.7	15093	24599.3	21058.5	33288.8	26800.3	16524.4	18447.5	7824.6
M930T767	(-)	M930T767(-)			1.35038	0.0362806	2.41075e-10	1.11708	10.2544	1.46988e-08	0.459907	0.239846	1.31488e-05	1.21059	0.372036	4.93977e-08	1.50684	0.00870173	1.76369e-10	1.49413	0.0233895	6.0559e-09	930.255	767.473	226.178	232.977	351.426	189.401	170.886	222.67	999.756	953.824	939.985	750.317	796.204	1370.06	8936.7	9512.14	11176.5	11981.2	8946	9027.16	27878.5	27266.9	30563.2	26357.3	24605.5	23473.5	5286.09
M437T440	(-)	M437T440(-)			3.9098	0.0829629	0.00241428	5.18227	10.2614	0.000998011	2.32064	2.03742	0.00548774	2.46457	0.851313	0.609709	3.94475	0.16903	0.00454979	6.0061	0.198552	0.0023103	437.276	439.968	52152.6	23189.1	55962.3	57410	68084	44613.2	30010.1	21432.2	31095.3	7699.58	27068.5	30632.1	330856	328469	190937	110997	414107	142679	298135	242837	500913	480734	170238	90324.8	15091.3
M340T413	(-)	M340T413(-)			3.43657	0.145556	0.00158519	6.6714	10.3238	0.000222038	3.68472	2.87147	0.0204778	5.10617	1.50268	0.135019	2.12769	0.41796	0.0229502	7.04539	0.278142	0.00174129	340.224	413.095	117990	146732	77665.9	161114	144830	4237.96	53925.6	52555.2	13009.4	21394.4	20250.1	66125	491995	476338	162345	234177	460286	521034	315626	269677	478677	149242	179017	169085	171063
M341T627_2	(-)	M341T627_2(-)			5.18384	0.0372493	0.000257208	4.6325	10.3323	4.70343e-13	2.64585	2.64666	9.58557e-08	4.44627	0.38487	0.00553167	5.41795	0.0985861	0.000423876	5.28467	0.256155	1.2558e-12	341.183	627.309	39857.8	47157	44207.8	43574.1	42529.8	41351.4	9096.33	16377	17122.1	15226.4	18203.6	21712.2	166998	161718	160797	169906	171389	179043	472895	420059	701892	567645	252747	208642	127974
M343T628	(+)	M343T628(+)			7.30451	0.033837	0.00032481	5.45253	10.3375	1.79914e-10	3.31986	2.55078	3.84814e-08	6.3971	0.34979	0.00492343	7.62621	0.0863106	0.000494597	6.39103	0.24675	1.36291e-09	343.197	628.394	75867.8	75363.3	78653.4	81189.3	65180	66073.7	29693.8	28975.8	24280.6	27890.1	28118.8	34449.6	304543	319508	335063	278985	268731	285783	1.02123e+06	886685	1.34259e+06	1.05897e+06	463624	351731	205638
M339T805	(-)	M339T805(-)			2.65203	0.099836	0.00769958	4.42911	10.4147	5.94864e-05	3.66665	4.47012	0.00047107	3.16113	1.03976	0.898547	1.53052	0.446279	0.0737697	3.96989	0.429213	0.00319261	339.167	804.99	57833.1	103353	97430.4	39069.8	56404.3	80710.6	20061.7	25347.5	11790.1	8250.04	4707.83	27111.2	197601	197480	56663.8	173738	189911	197622	66284.4	239023	282622	256871	61026.6	68454.2	126088
M438T635	(-)	M438T635(-)			2.74685	0.0489229	0.000718761	2.92862	10.5552	2.69703e-11	1.27502	2.05552	1.90358e-06	1.8302	0.516391	0.0350432	2.93073	0.100562	0.00106918	3.49383	0.19474	9.55187e-11	438.235	634.517	12979.7	14546.8	12437.8	13881.7	13517.1	10882.1	4524.66	5860.71	7438.24	6159.05	7130.2	6953.1	66668	68765.3	62515.1	61797.2	67503	74544.8	136979	125979	227158	163067	66929.5	57967	37799.1
M227T485	(-)	M227T485(-)			3.29096	0.0536072	0.00121891	3.7157	10.6122	4.2612e-09	2.54426	3.5422	6.32096e-05	1.85658	0.568892	0.07155	3.21644	0.189888	0.0034816	3.8906	0.333785	5.42635e-07	227.14	485.173	28994.3	42415.3	30606.4	50973.2	36989.5	26447.6	11247	7471.09	13629.1	11761.3	7579.95	9410.84	105035	120882	98324.5	89347.4	116057	118754	214386	165339	353764	221289	111581	73399.6	70403.3
M503T590	(-)	M503T590(-)			0.942812	0.0605975	0.00130551	1.14293	10.6226	1.06229e-05	0.464662	2.20224	0.0472418	0.421753	0.643704	0.143748	0.92714	0.133451	0.00240957	1.33004	0.207317	7.06335e-05	503.154	589.8	1168.14	4242.39	3565.9	1505.72	2014.16	1086.28	786.468	950.147	1160.68	1022.34	1015.89	1232.09	13588.6	12535.8	11172.3	12152.7	10922.5	5144.26	22203.7	22486.7	11396.2	28498.4	12393.8	4801.21	5163.14
M692T714	(-)	M692T714(-)			0.598924	0.123343	0.00537474	1.15957	10.6237	1.13131e-06	0.653993	2.64388	3.73775e-06	0.733013	1.31035	0.279651	0.548445	0.326104	0.0213537	1.30393	0.248868	5.64592e-06	692.22	713.963	2523.93	2762.61	2586.15	3063.48	2554.86	2509.93	665.094	780.952	884.91	1047.84	910.55	1762.72	10747	13622.5	12816.8	9746.61	7376.45	9985.65	8893.06	5024.48	14905.6	12907.6	2316.39	5020	5997.74
M511T760	(-)	M511T760(-)			0.434648	0.310572	0.00121647	1.78995	10.624	9.98178e-10	0.616369	1.66952	1.03878e-06	1.74245	3.2995	5.88233e-07	0.255095	0.518505	0.0110186	2.18581	0.157146	2.04247e-09	511.287	759.616	3908.54	4038.52	3891.12	4313.2	3475.53	3866.45	2561.08	2104.16	2197.96	2313.92	2167.98	2726.85	23646.9	28558.6	24834.3	21001.1	25081.5	26377.4	7738.5	8562.16	9533.13	10861.3	2967.12	5647.65	10280.5
M405T602	(-)	M405T602(-)			1.04417	0.0728566	0.000203938	1.31798	10.6436	3.81587e-05	0.912901	4.29235	0.0174819	0.359153	0.775456	0.266258	0.754363	0.312726	0.00370093	1.14346	0.40328	0.00513141	405.177	601.558	2404.51	4546.63	7403.9	4828.76	3707.82	13322	770.726	1013.47	1173.72	2544.09	1000.03	1934.75	21550.8	13216.7	14968.2	18184.3	14234.8	7642.92	20419.6	19308.3	26148.7	28888.4	11246.6	9788.45	17271.6
M484T643	(+)	M484T643(+)			1.0825	0.0510308	0.000201449	1.01332	10.6622	1.47304e-11	0.504803	2.23114	0.00190552	0.629034	0.544099	0.0213806	1.11082	0.113857	0.000349592	1.21191	0.209257	9.32955e-10	484.212	643.202	1502.63	3013.86	2572.13	2618.21	1402.63	1934.93	907.642	1128.14	1214.27	929.178	1139.09	528.202	9732	11256.6	9569.33	10879.3	10481.7	10417.7	17821.4	22230.5	29987.3	23698.3	11448.4	9382.59	10634.8
M329T635	(+)	M329T635(+)			2.31423	0.0360809	9.55447e-06	1.79102	10.8018	5.79727e-12	1.11649	2.69857	1.10166e-08	2.04755	0.38974	0.000419428	2.39184	0.097367	1.70252e-05	2.09151	0.249826	6.77894e-11	329.181	635.048	8385.92	8854.47	7459.86	8600.16	7032.5	7781.03	2780.62	2965.18	2947.69	3033.43	2819.47	3283.02	31643.4	34032	34879	31405.1	29808.6	30821.9	91005.9	78754.7	112025	94989.1	75550.9	41824.5	22852.3
M355T589	(-)	M355T589(-)			3.20805	0.0468314	0.00091668	3.38662	10.8038	1.60372e-08	1.26503	1.89883	0.0059417	2.14717	0.505959	0.0380566	3.41574	0.0889247	0.00125731	4.05468	0.175755	4.12516e-08	355.198	588.863	11781	14011.1	15966.5	22559.7	16411.7	13622.9	12602.2	6008.43	6858.7	5666.65	5240.27	13313.9	68569.3	92088.7	97133.8	85179.7	92031.3	101841	162325	187323	311059	234150	94530.2	71656	49614.3
M452T623	(+)	M452T623(+)			1.02079	0.058414	8.01334e-05	1.04073	10.9165	1.16451e-13	0.727823	3.1643	2.62497e-08	0.406983	0.637678	0.0341786	0.995032	0.184839	0.000254111	1.17753	0.289863	4.52269e-12	452.189	622.831	3203.34	3183.53	3191.05	3547.76	2706.58	2892.29	822.814	1036.99	835.871	975.377	948.49	1297.9	10882.3	11128.8	10528.2	10110.8	11217.6	10730.3	20213.3	17030.2	23774.4	21128.9	10721.1	8433.98	6850.39
M455T860	(-)	M455T860(-)			0.185592	0.356229	0.0170338	1.05069	10.958	3.24669e-08	1.17099	7.41774	2.62991e-06	1.04015	3.90357	4.3324e-06	0.750958	2.64241	0.000547393	0.512295	0.676923	0.00374821	455.072	859.644	5926.93	5078.22	6447.92	7221.49	6938.4	3700.78	854.293	712.223	861.869	893.07	806.045	633.216	8623.93	10866.3	7241.76	9312.43	7805.8	8317.78	1109.91	2707.27	947.229	1664.8	2762.43	4172.56	1942.69
M469T834	(-)	M469T834(-)			0.544736	0.114259	0.00437543	1.00054	10.9691	2.37073e-05	0.387973	2.03674	0.00350062	0.584	1.25332	0.396389	0.537879	0.232715	0.0101237	1.18666	0.185679	6.38626e-05	469.276	833.582	881.259	1852.02	1188.24	1738.45	1951.72	1767.3	541.493	698.431	773.378	1222.06	431.249	938.294	6059.59	6918.69	10164.8	8778.09	6187.78	12402.9	10976.9	5880.69	11758.2	6547.1	2795.96	2343.71	3396.97
M371T609_2	(-)	M371T609_2(-)			0.633436	0.131997	0.000189365	1.08706	10.9857	0.00437725	0.411874	1.9738	0.0228547	0.705366	1.45007	0.275228	0.58552	0.260535	0.000840907	1.26475	0.179671	0.0082685	371.192	609.321	1514.09	2754.73	1310.9	3587.73	1443.22	2033.89	1047.38	631.895	1563.9	1124.48	959.129	1079.4	22144	8781.86	19269.8	5840.42	5823.44	8516.64	7881.81	8621.98	10846.7	11773.1	4457.68	4951.65	4072.05
M344T750	(+)	M344T750(+)			1.71592	0.124941	0.00155722	2.78126	11.038	2.06975e-07	2.11827	3.55181	1.36766e-07	1.8859	1.3791	0.125638	1.14801	0.443768	0.0216681	3.09291	0.321779	3.93638e-06	344.181	750.429	30248.7	23484.8	22538.1	27914.3	22071.1	27375.6	6063.45	7505.31	7522.29	6666.79	6959.62	8537.28	100889	71738.3	68817.8	90677.1	63712.6	81612.6	43137.8	44452.7	90511.2	97260.4	28092.4	42746.2	52242.2
M462T641	(+)	M462T641(+)			1.2369	0.0544341	0.00113306	1.23888	11.0949	8.09615e-09	0.614093	2.20457	0.00123483	0.526457	0.603943	0.0911467	1.27392	0.120004	0.00186045	1.49063	0.1987	4.13551e-08	462.231	640.953	2837.34	4238.99	3571.45	3348.61	1977.6	2705.1	829.002	870.549	1267.49	1706.88	1673.7	2125.29	14612.2	18569.1	13960.1	17646.8	14394.1	14824	27981.2	26636.3	45496.4	33416.6	12102.9	10021.1	13035.7
M672T570	(-)	M672T570(-)			1.18159	0.110046	0.00122535	2.09913	11.0991	9.30369e-10	1.01344	2.33203	5.69644e-06	1.40842	1.22141	0.307705	1.11491	0.25663	0.00403147	2.45836	0.21011	5.43496e-09	672.336	569.894	5833	7858.94	8814.5	7657.94	6463.72	6704.55	2789.51	3020.76	3673.14	2954.04	2618.71	3525.36	33664.5	33104.2	32129.5	30733.5	40505.9	36100.6	27834.7	28248.9	48398.8	37653.2	15506.4	11211	14937.1
M425T474	(+)	M425T474(+)			2.99043	0.0253716	0.00181582	1.94713	11.1205	0.000324401	0.408161	1.26534	0.0554698	2.78043	0.282144	0.0126222	3.2878	0.0321036	0.00190205	2.49078	0.113784	0.000399546	425.274	473.858	3272.16	5632.07	5065.82	6149.96	4440.09	5163.39	3859.24	3729.2	3807.68	3590.31	3393.37	5110.74	34866.5	28758.1	23826.6	44054.1	59714.3	70006.9	205674	195817	197431	239194	27058.2	60687.8	35777.9
M453T589	(-)	M453T589(-)			2.10419	0.0315434	0.000934257	1.8392	11.224	4.44586e-10	0.930115	2.49015	1.39348e-05	1.84107	0.354042	0.0115799	2.25718	0.0785477	0.00132338	2.13114	0.22186	3.27461e-09	453.174	588.762	5017.34	4348.26	6837.26	6454.71	6172.18	6135.48	1634.24	2018.15	2756.31	3057.46	2006.36	2568.89	23204.5	28646.5	26616.6	23409	27063.8	28660	82842.6	69425.1	134338	90107.6	28987.9	39445.4	23258.9
M453T726	(-)	M453T726(-)			0.93144	0.123578	0.000243237	1.74247	11.3035	4.16903e-09	0.870499	2.60977	0.00161571	1.29635	1.39686	0.0434779	0.788647	0.32251	0.00207298	2.00081	0.230882	1.30071e-07	453.198	726.271	3532.25	7885.88	4469.32	7733.59	4935.07	4003.36	1988.25	1820.08	2281.22	2058.93	1951.55	2375.96	24045.9	27056.6	21472.8	19617.5	22768.9	26060.5	15231.3	17214.5	27857.7	19558.9	9967.6	11126.3	11331.9
M431T759	(+)	M431T759(+)			0.846482	0.109384	5.31897e-05	1.21984	11.3124	1.15233e-05	0.485742	1.9548	0.00628939	0.713988	1.23739	0.24687	0.82731	0.213823	0.000173586	1.48045	0.172801	3.13464e-05	431.212	758.839	1816.74	3603.71	1997.54	2578.88	2107.88	3911.83	1438.67	1798.92	1392.84	1185.09	973.802	1404.14	13808.5	13547.2	21079.4	12001.8	11580.6	20670.5	16081.9	12663.1	16321.5	14777	7377.91	7684.46	7056.03
M358T414	(-)	M358T414(-)			4.97373	0.0575377	0.00523755	6.10227	11.3194	3.91712e-05	1.73329	1.64216	0.063896	2.464	0.651293	0.238595	5.54993	0.0944859	0.00663736	7.44438	0.145074	7.06415e-05	358.18	414.197	49204.7	19685	62477.7	64961.2	45922.3	34457.3	9358.97	32755.9	35263	33791	15920.2	41413.8	368324	368816	324470	362825	368748	114171	596952	459461	939630	665600	99069.9	167854	157390
M274T700	(+)	M274T700(+)			1.88881	0.0339906	0.000530044	1.4677	11.3433	1.32883e-06	1.09354	3.55384	2.89261e-06	1.53624	0.385565	0.0105418	1.90215	0.120797	0.00104767	1.6249	0.313299	1.95438e-05	274.139	699.629	8561.78	6515.51	6943.94	7985.1	6302.1	5497.64	1686.44	3172.27	1694.19	2056.24	1947.75	1206.74	27353.5	23645	26106.5	21369.2	13783.9	21180.2	57224	59905	98354.7	74578.4	29440.8	26581.6	18527.2
M472T772	(+)	M472T772(+)			1.53619	0.0619339	0.000244857	1.66803	11.3481	6.24603e-10	0.715984	1.86103	6.10749e-06	0.365225	0.702834	0.1133	1.59122	0.115261	0.000381313	2.05691	0.163994	1.19285e-09	472.238	772.303	4660.23	4650.13	4582.46	4599.24	4375.64	4273.63	1788.06	3140.78	1981.48	2392.22	2175.6	3105.9	27582	30190.2	25994.2	25963	24486.5	31285.7	42733.6	47207.1	61135.9	44220.2	18334.7	21846.2	14880.7
M261T96	(+)	M261T96(+)			2.77494	0.0811356	4.27831e-09	3.29365	11.393	3.27304e-06	2.13124	2.91306	5.01834e-05	0.911105	0.924379	0.478718	2.65131	0.236353	4.68974e-08	3.81658	0.255688	2.32996e-05	261.123	96.206	36398.1	30519.2	18611.3	33708.5	26643.7	28388.8	7936.07	10459	9857.71	9463.59	6623.87	15483.3	109488	119566	149713	116459	65515.5	120829	128661	149093	122585	112168	112969	111852	50966.6
M793T714	(+)	M793T714(+)			2.43646	0.0618787	6.19989e-09	2.56466	11.479	1.02121e-10	1.7329	3.21119	2.3697e-05	0.924229	0.710305	0.000428273	2.36544	0.198705	4.00772e-08	2.92833	0.279745	4.6502e-09	793.238	713.921	22038.3	19128.3	21215	18797.1	11796.5	16507.5	4269.99	6302.4	6638.39	3235.45	5066.51	8581.32	65796.4	62427.1	69717.9	66215.9	56877.5	70330.4	96241.7	102795	105991	87290	78790.8	79872.7	52320.7
M358T567	(+)	M358T567(+)			2.6308	0.0170183	0.00273831	1.49144	11.5383	1.55708e-07	0.74238	2.33658	0.00414967	2.71014	0.196363	0.00913196	2.83644	0.0397648	0.00318265	1.81066	0.202507	1.24975e-06	358.215	567.046	5892.21	5646.18	5279.55	6025.06	2430.45	2335.02	1795.63	1969.74	1792.4	1999.5	2019.15	2239.33	25791.6	17595.8	24837.4	24901.6	17669	25538.2	154934	143905	219742	94559.1	42362.5	38791.2	12376.8
M791T712	(-)	M791T712(-)			2.0592	0.0678973	3.98641e-09	2.59934	11.6222	1.04463e-12	1.62013	3.30153	8.30429e-06	0.707617	0.78912	0.00186876	1.91302	0.224165	3.11705e-08	2.86438	0.28407	9.5913e-11	791.227	711.542	12732.8	16869	18035.1	14543.1	11168	15126	2948.73	5084	6773.84	3377.97	2867.63	5745.69	52992.9	54405.5	48823.6	51041.7	50522.8	53664.8	61786.1	61736.3	79310.9	70342	57593	63913.7	31460.1
M360T416_2	(+)	M360T416_2(+)			6.79569	0.0554506	0.00258361	6.61127	11.8093	0.000681254	1.60482	1.493	0.169248	2.31175	0.654833	0.224917	7.17187	0.0827877	0.00311638	8.50502	0.126426	0.000952996	360.194	416.298	36139.7	58761.2	103175	52427.1	57583	95601	54758.9	55616.3	52639.6	28988.7	2396.33	75986.6	647557	621435	612481	625261	32762.6	653582	1.15887e+06	902284	1.52833e+06	484703	510093	291896	262156
M486T531	(-)	M486T531(-)			0.910744	0.0607505	0.00833085	1.20342	11.8121	4.36581e-06	0.334193	1.5334	0.000117907	0.597882	0.717589	0.362234	1.04497	0.0931547	0.010088	1.48484	0.129816	6.81418e-06	486.239	531.413	1298.67	1646.25	1470.16	1578.21	1616.11	1563.69	1063.27	745.584	1083.33	1063.19	829.493	1197.32	11797.4	14899.3	6750.38	10852.8	14521.9	11840.3	15741.5	13336.6	36787.9	20655.7	7137.92	4811.95	6201.17
M1057T714	(+)	M1057T714(+)			1.49777	0.0617058	4.13275e-09	1.59903	11.8295	3.85572e-10	0.996027	2.92075	1.67642e-06	0.486681	0.72995	0.000737591	1.47756	0.180227	1.59356e-08	1.86831	0.246904	2.96022e-09	1057.32	713.921	5865.27	6348.2	7576.36	6160.82	5254.68	6452.28	1639.91	2081.87	2484.53	1607.85	1750.79	3328.17	27699.9	24353.6	24118.7	27179.9	21949.3	27217.9	40568	38529.2	35111.2	33678.7	29053.5	32004.3	18506.6
M551T511	(-)	M551T511(-)			0.965087	0.0987013	0.0129621	1.71283	11.922	5.56694e-05	1.1762	3.67328	4.17678e-05	0.968543	1.17672	0.614067	0.860564	0.362557	0.0602871	1.7541	0.308108	0.000614629	551.319	510.598	9340.99	6015.94	10555	7349.88	6360.15	5917.18	1824.75	1956.19	2449.3	2083.4	1665.13	2418.64	41380.9	19955.8	20639.4	21232.5	21270.8	23323	16427.3	11235.9	45377.7	34218.5	11156.3	7189.62	10975.9
M133T223	(-)	M133T223(-)	(M-H)-	2,3-Dihydroxy-3-methylbutanoate	0.949334	1.93309	0.015576	4.48014	11.9411	2.44893e-05	5.21498	8.82827	0.000119744	4.8213	23.0833	1.60047e-05	3.81328	17.0658	6.88066e-05	1.71527	0.739315	0.142379	133.051	223.246	52491.4	177808	149628	125327	116879	101624	15585.1	15173.3	16040.5	15641.4	2454.95	17086.5	124926	212932	190867	168135	83851.2	198245	6568.95	6727.19	7497.99	7006.27	6757.33	7851.93	37627.2
M227T566	(-)	M227T566(-)			1.71904	0.0660522	0.0140809	2.23009	11.9724	0.00327463	1.47	4.15405	0.0396725	0.424297	0.790801	0.580731	1.73029	0.274384	0.0503364	2.02432	0.34697	0.0321344	227.14	566.321	28441	16578.9	36573.9	10612.2	6092.56	3130.73	4978.98	2344.57	6097.04	5074.98	4779.75	1141.62	12153	71219.4	60941.9	60016.3	13362.1	74635.9	87947	17562.6	130645	88696.6	27214.2	17596.1	37267.6
M407T567	(+)	M407T567(+)			1.51323	0.0427517	0.000146994	1.34553	11.9742	0.000369736	0.844669	3.07446	0.00049657	0.901379	0.511917	0.0246061	1.52538	0.131438	0.000327753	1.53807	0.256757	0.00187375	407.19	567.375	6412.62	5812.92	4226.91	6181.69	3733.11	2507.83	1749.24	1645.14	1667.91	1291.01	1529.92	1508.69	19036.4	24321.2	22755.3	2809	21174.3	22364.3	48382	33012.6	56659.7	39442.9	23130.1	19057.9	11004.6
M934T712_1	(-)	M934T712_1(-)			0.888751	0.0636754	1.17792e-10	1.10032	11.9857	5.52667e-11	0.640308	3.22769	0.000188026	0.158439	0.763194	0.000146116	0.836615	0.205524	2.49178e-09	1.21858	0.269295	7.11202e-09	934.255	711.865	2041.45	2758.04	3645.77	2722.98	1785.91	2118.55	536.471	483.17	1298.81	839.882	648.269	863.209	8900.51	9755.51	9321.1	10040.7	8254.93	9698.26	11250.5	12427.1	12485.4	13564.9	10858.4	12751.5	5737.24
M674T569	(+)	M674T569(+)			1.3344	0.0806375	0.000398349	1.70797	12.0032	1.22004e-09	0.864103	2.26548	4.63785e-06	0.513459	0.967909	0.8631	1.33969	0.182683	0.000948605	2.09094	0.18874	5.01763e-09	674.348	569.148	6312.77	6289.16	5114.82	6099.17	4381.57	5387.37	2726.34	2159.39	2183.03	3042.77	2113.3	2599.78	28452.1	28568.1	27502.3	35780	27701.6	29938.8	31703.7	35292.7	48758.9	36609.9	20593.8	10883.6	15182.1
M258T691	(+)	M258T691(+)			0.11472	0.643297	0.00283334	1.16833	12.062	3.06476e-09	0.707363	3.23927	0.00215378	1.32054	7.75942	4.7084e-09	0.458051	2.08381	0.0110996	1.31281	0.268553	4.8762e-07	258.117	691.464	1014.16	4879.76	4843.9	4376.44	3367.07	3199.43	847.926	970.584	1668.88	1025.81	925.658	1254.24	14643	12869.3	12314.2	12520.1	12348.1	16037.1	1612.69	1958.79	2004.11	1864.41	1478.33	1486.02	6035.85
M550T407	(-)	M550T407(-)			0.273611	1.2028	0.541994	1.65169	12.0829	9.1425e-06	0.853538	2.98919	0.0102395	1.77654	14.5333	7.65764e-06	0.703956	3.5954	0.00570414	1.80127	0.24739	9.56181e-05	550.36	406.509	1424.76	3617.17	7736.55	7652.32	4712.15	7806.05	2945.14	523.656	1216.4	2655.14	2344.72	1337.65	11113.3	27133.2	21014	27504	23435.5	22986.6	2061.01	997.004	2061.01	2428.9	875.871	740.418	7999.15
M395T589	(+)	M395T589(+)			3.18627	0.0221525	0.000847769	2.08724	12.1581	3.1436e-05	1.24967	2.92813	0.000331077	3.11327	0.269331	0.00610232	3.41521	0.0648653	0.00116396	2.39984	0.240838	0.000167533	395.168	588.656	7470.46	14753.5	13578.3	8030.46	10671	11417.8	2377.29	4479.7	4676.03	3003.29	1872.93	6103.94	40501.6	36713.4	33659.3	35536	60646.5	66659.9	231236	214152	197840	251868	70742.1	50445.2	56769.7
M239T688	(-)	M239T688(-)	(M+CH3COO)-	Alpha-D-Glucose	0.134876	0.629829	0.000111312	1.85158	12.205	2.61696e-09	1.31075	3.92853	2.90012e-08	1.94021	7.68704	4.94239e-09	0.922679	2.4743	5.85869e-07	1.96265	0.321879	7.99378e-08	239.077	687.601	7552.3	10278.2	8534.62	8826.34	7736.7	7987.01	2011.91	2150.38	2130.4	2233.96	2011.07	2422.65	27568.3	28192.1	22149.5	23584.2	26404.5	30282.3	3111.58	3640.83	4248.28	3473.41	2872.79	3230.72	10641.6
M414T654	(+)	M414T654(+)			1.24533	0.0427291	4.47709e-05	1.14015	12.314	1.47975e-10	0.505548	2.18897	0.00240654	0.826867	0.526166	0.00718898	1.28377	0.0935326	7.20294e-05	1.38753	0.177763	1.68894e-09	414.162	653.9	2233.02	2223.75	2006.74	3622.38	1543.99	2212.48	1285.87	1011.08	1455.5	1065.18	551.493	954.564	10960.4	13162.6	12884.5	13490.7	13279.8	14092	16526.7	28055.9	34825.5	33341.9	18285.2	16959.7	10146.4
M215T280	(-)	M215T280(-)			2.54941	0.0899142	0.000749455	3.91016	12.5088	0.00178411	1.77283	3.06138	0.103735	2.08797	1.12471	0.695211	2.04885	0.275262	0.00705198	4.15488	0.244739	0.00933856	215.05	279.99	13545.6	27316.3	22174.6	7104.55	94324.7	50773.1	15555.9	7408.41	12232	5159.51	6611.85	23340	256927	78307.7	68978.8	130630	227202	117416	223079	177133	68887.4	137096	83443.1	92303.2	14669.1
M383T492	(-)	M383T492(-)			0.574999	0.260144	0.00960276	2.12476	12.5114	0.00034162	1.32005	3.35906	0.000461719	1.98031	3.25478	0.00402153	0.655757	0.87384	0.632506	2.25376	0.268479	0.00198792	383.229	492.032	12005.5	11060.6	15194.1	10531.7	4799.25	9838.18	3185.12	2696.18	1865.6	3277.26	2729.02	5129.89	31489.2	32823.4	56353.2	36240	17469.9	61878.6	12837.8	11476.8	24151.3	12804.8	5869.49	5446.76	20545.1
M560T727	(+)	M560T727(+)			0.700092	0.162583	0.00189784	1.44721	12.674	3.68092e-11	0.824138	2.74557	1.46803e-05	1.29238	2.06058	0.000461832	0.515057	0.446382	0.0205294	1.70853	0.216629	2.8397e-10	560.291	727.409	4042.79	4207.42	4842.23	5642.03	3631.35	4248.08	1190.59	1554.35	1449.6	1646.62	1216.85	2635.4	19136.8	21381.9	20934.4	18849.1	19949.7	22602.6	12211.7	9052.22	18219.9	9063.29	6884.2	4190.13	6005.39
M399T477	(+)	M399T477(+)			0.880767	0.123439	0.00061929	1.40737	12.8594	0.000120084	0.850044	2.88043	0.00121019	1.07227	1.58736	0.0778378	0.719553	0.355557	0.00575373	1.67819	0.223993	0.000519461	399.259	476.762	4544.14	3591.8	4689.89	8482.7	4475.95	4894.13	698.099	1715.23	2391.78	1797.48	1530.66	2517.48	20404.8	14169.7	16583.3	38194.2	23250.3	24360	15732.6	14775.5	23313.5	17909.2	7937.12	6615.4	9231.17
M513T760	(+)	M513T760(+)			0.810261	0.219003	3.63368e-05	2.01461	12.9119	3.08291e-08	0.82511	1.93159	5.42643e-05	2.03139	2.82775	4.14681e-06	0.660812	0.423025	0.000454321	2.49662	0.149598	7.11432e-08	513.302	760.22	6359.46	7122.83	5935.3	6585.87	4573.76	5643.01	3081.55	3270.04	1983.88	3592.92	3209.78	3613.29	45988.2	46997.6	35939.9	38677.8	31740.4	42773.5	16035.3	16295.1	14297.3	18656.1	7545.35	12792.9	18423.1
M586T646	(-)	M586T646(-)			0.683719	0.0801243	0.000204173	1.05996	12.9883	2.02521e-08	0.550466	2.81225	5.96971e-06	0.526352	1.04068	0.81733	0.637997	0.225329	0.000723772	1.22166	0.216521	7.55565e-08	586.286	645.607	1994.27	1751.2	1725.93	1895.09	2041.63	1751.33	973.875	202.204	753.758	1002.25	586.017	450.058	9484.78	9477.48	9947.18	7119.62	7670.95	7839.84	10574.8	7253.11	12503.8	9847.49	5178.4	4167.49	3885.96
M440T566	(-)	M440T566(-)			1.30434	0.0527258	0.00156479	1.58557	13.1078	0.000237975	0.737167	2.34713	2.63025e-05	0.713065	0.69112	0.241949	1.35259	0.123754	0.00262731	1.83476	0.179063	0.000589798	440.251	565.62	4064.67	2607.57	4476.24	4170.2	4085.5	3512.16	1452.87	1339.1	1682.24	2168.34	1711.72	1409.3	21753.7	23774.6	18170.8	13916.4	13469.2	36894.5	35129.5	31592.7	51700.9	43492.2	15812.3	7449	10947.4
M385T554	(-)	M385T554(-)			0.625244	0.125434	0.00290698	1.29192	13.1202	0.000239457	0.769677	3.42321	0.000649417	0.931942	1.64572	0.0971756	0.360081	0.429387	0.0335822	1.36213	0.260911	0.00145712	385.208	554.247	2574.7	3065.09	2954.27	4419.6	5968.2	3019.53	896.418	922.785	1358.34	1231.73	979.882	1037.96	10183.7	20112	17229.3	9956.4	6947.51	19896.3	6043.79	8862.54	17232	9283.2	5358.02	4459.49	7782.56
M272T697	(-)	M272T697(-)			1.36088	0.0366332	0.000302816	1.38998	13.2262	5.15129e-09	0.757509	2.94492	1.20923e-06	0.972651	0.484519	0.0169047	1.40299	0.107882	0.000540929	1.59601	0.222657	3.41276e-08	272.125	697.456	3303.04	4076.98	3239.11	3227.49	2658.74	3165.38	1330.9	959.572	796.376	1207.49	976.91	1408.3	16800.8	13703.2	13208.1	13884.3	13485.6	17263.4	35262.4	33345.1	49082	34766.4	16379.7	13500.6	9111.56
M426T82	(-)	M426T82(-)			0.29576	0.30804	0.000756215	1.39017	13.3454	6.68663e-10	1.02029	4.65243	9.86213e-06	1.37371	4.11093	4.52177e-08	0.593747	1.43314	0.0452675	1.42886	0.348616	1.51664e-07	426.133	82.3665	3832.03	6864.94	4755.69	5743.67	5429.59	4052.45	757.074	1179.58	1066.61	1816.1	706.986	1067.71	15181.5	15725.2	16267.4	12334.2	13829.5	14662.5	2679.6	3139	4867.7	5180.37	2176.64	3363.15	5710.78
M427T491	(-)	M427T491(-)			0.893191	0.108539	0.00625042	1.77629	13.6087	0.000314704	0.95308	3.01441	0.00239259	1.19554	1.47707	0.215635	0.749617	0.327181	0.0276112	1.99231	0.221507	0.00120682	427.256	491.286	4499.19	8077.03	8057.29	7708.64	4372.28	3598.93	1323.54	1323.46	4418.93	1482.08	1074	2424.56	38641.4	35067.3	30581.2	13140	33878.5	12629.3	27612.5	13345	24202	33623.6	6012.58	6192.94	15788.9
M445T494	(-)	M445T494(-)			0.902586	0.0628079	0.00776289	1.34553	13.6948	1.24576e-06	0.504742	2.10218	0.000529078	0.478356	0.86014	0.643104	0.976993	0.132034	0.0118144	1.61239	0.153503	3.12927e-06	445.211	494.296	1897.19	2849.3	1783.7	2378.48	1540.88	2547.24	1094.77	1323.2	1077.16	611.236	979.477	1096.68	15239.5	15188.5	13320.3	16360.2	8182.25	16377.5	13202.8	18755.2	37366.5	15654.8	6178.65	7277.49	6141.08
M405T574	(-)	M405T574(-)			2.12597	0.0451345	0.000343364	2.51011	13.9551	4.79274e-11	1.06151	2.54259	0.00112304	0.930588	0.629855	0.0679435	2.19329	0.114758	0.000618165	2.96882	0.182198	1.38606e-09	405.177	573.996	6207.72	10764.5	4344.58	11329.9	9991.82	9640.31	2249.26	3177.69	3599.77	3949.04	3433.22	4152.26	45637.3	45681.4	52652.5	52310.6	44734.5	45917.2	90076.1	74846.6	117643	98694.7	45072.6	29221.8	18939.5
M602T691	(-)	M602T691(-)			2.71022	0.0104528	0.00315774	1.54594	13.9936	4.18357e-09	0.554807	2.18728	0.00245122	3.12003	0.146272	0.00762492	3.04722	0.0228632	0.00341806	1.86565	0.156306	1.37159e-08	602.283	690.801	1899.47	3733.52	2136.78	2698.68	3021.25	3668.25	1056.98	1098.16	2307.93	677.105	1182.73	1521.52	18982.8	19528.1	15923.8	21655.3	16603.3	17078.3	126940	118912	241827	180126	48592.3	34067	18112.4
M341T787	(+)	M341T787(+)			3.81442	0.0604995	7.2428e-11	4.38431	14.2689	1.67297e-05	3.01602	4.31059	0.000825983	0.75052	0.86326	0.237171	3.44025	0.260788	5.99624e-08	4.70273	0.302097	0.00030857	341.181	786.581	51802.6	72115.5	66548.1	30785.1	40243.8	93850.3	10903.8	5970.04	20556.9	15670.2	18653.7	10680.9	186883	253659	125078	142452	198549	269641	210679	224896	249529	218056	248273	211149	120921
M440T635	(+)	M440T635(+)			3.7987	0.0380898	0.000615828	3.6474	14.3646	7.01635e-12	1.80979	2.48985	1.91926e-06	2.01749	0.547143	0.0439051	3.97058	0.0948377	0.000955471	4.43137	0.173333	4.35111e-11	440.249	634.89	26897.8	22501.1	21159.3	25474.4	19269.4	19088.3	7500.07	8758.2	8707.73	9396.8	9416.66	10195.9	125768	134850	142870	121272	122880	127692	307131	237220	381727	284462	117191	89325.2	62068.2
M330T539	(+)	M330T539(+)			4.85646	0.0324852	0.00136739	3.91029	14.5197	0.000971683	3.12484	4.41057	0.000237064	3.0691	0.471677	0.0523662	4.90629	0.143278	0.00309347	4.20957	0.303764	0.00677589	330.201	539.141	64426.8	57850	65224.5	72539.2	52719.9	24126.9	6193.68	22230.9	19695.4	8249.87	1457.28	18554.7	139167	131790	111583	281748	124768	319988	494425	439556	647444	496125	186473	87254.2	66408.7
M585T713	(+)	M585T713(+)			1.4749	0.0445302	0.00173838	1.55837	14.5762	2.13425e-08	0.606817	2.03391	0.000974332	0.466389	0.649081	0.156299	1.5619	0.0905707	0.002417	1.94409	0.139537	5.62299e-08	585.322	713.321	3771.62	3838.47	3507.92	3412.69	1704.91	3808.83	1707.99	1588.76	1096.68	1769.36	1448.53	2243.79	27405.7	23357.8	21885.7	24639	18658.2	27703.4	45093.7	40087.7	64070.6	46620.8	13203.4	12236.6	15315.8
M357T590	(+)	M357T590(+)			3.85975	0.0528148	0.00398514	4.35274	14.5974	1.34744e-05	1.26977	1.76483	0.0310985	0.875281	0.77096	0.416607	3.99889	0.0932093	0.00521153	5.52774	0.1209	2.37124e-05	357.212	590.156	21824.3	19324.7	19974.3	20639.9	21134.6	42026.1	15013.2	8152.06	17135.1	6497.47	15588.1	19731.7	228823	83705.2	228063	232549	206553	219013	252132	213031	508551	381905	110053	89150	115013
M484T533	(-)	M484T533(-)			1.81303	0.0477	0.00276157	2.36104	14.6174	1.09522e-12	0.768864	2.08856	0.00544838	0.937882	0.697252	0.239304	1.97123	0.0996244	0.00396383	2.86051	0.142881	5.42199e-11	484.276	532.8	3717.7	7935.24	8045.55	3807.01	4667.13	7519.43	3068.84	2899.57	2326.99	2787.35	2389.38	3617.18	43498.2	43759.7	39141.6	41139.7	39099.9	43162.9	60707.1	56157	113760	82694.6	23399.8	21547.7	18436.9
M390T437	(-)	M390T437(-)			0.387526	0.353593	0.120552	2.63482	14.7502	0.000173098	1.51019	3.37611	0.00060866	2.69476	5.21557	0.000959678	0.871861	1.19377	0.63976	2.90633	0.228886	0.000788286	390.202	437.135	6251.64	17275.4	15980.6	16157.2	12349	11719.7	5487.58	4882.47	5572.37	1009.12	1201.04	5464.34	76820.4	71204.6	25807.3	32920.9	65017.4	76584.5	8816.94	8141.8	30699.3	11922.4	2201.5	5009.45	11941.4
M425T529	(+)	M425T529(+)			4.03211	0.0185302	0.00125337	2.68997	14.7986	2.49169e-05	0.302639	0.871545	0.726945	3.77358	0.274221	0.00879508	4.35148	0.0161499	0.00123285	3.46891	0.0588939	2.32689e-05	425.273	529.371	938.467	8467.36	3900.3	2610.12	7554.28	1856.52	7114.51	2586.28	7386.56	1110.95	7719.09	3142.54	81662	94461.2	66418.9	30467.8	76381.3	80654.1	297640	225576	474868	345939	121904	102317	56509.8
M430T698	(+)	M430T698(+)			2.98473	0.0609667	3.466e-05	3.55601	14.8122	2.81487e-06	1.54047	2.56319	0.0164951	0.76875	0.903052	0.558717	2.92268	0.156269	0.000106576	4.3039	0.173045	1.41106e-05	430.157	697.968	6197.88	29762.1	30525.7	33252.5	24503.3	10001	7528.69	8359.72	10396	6197.32	11135.1	8756.48	144752	67797.2	155907	135785	129768	141754	165897	151936	206792	157762	88889.4	87770.5	44716
M413T890	(-)	M413T890(-)			0.357032	0.179801	0.0125307	1.17131	14.8789	5.88043e-10	0.793727	4.63295	4.24245e-05	1.06937	2.67524	0.000154371	0.276518	0.833012	0.563426	1.23627	0.311378	6.38471e-08	412.881	889.876	1906.86	3680.82	3639.16	3771.13	2607.88	3880.94	554.754	956.397	1371.91	733.824	235.64	353.603	10112.4	9360.86	10355.8	11943.8	11123.9	9685.61	4791.24	3595.59	1066.01	856.356	6894.46	6189.54	296.224
M245T690	(-)	M245T690(-)			0.0956782	0.575793	0.102268	3.02789	14.9026	5.43212e-10	2.16845	4.75748	8.60401e-07	3.16232	8.5808	1.94528e-09	1.5113	2.73932	3.46749e-05	3.18537	0.319239	1.43961e-08	245.06	689.557	20307.5	26217.6	23254.1	24320.2	19685.9	18554	2712.2	3304.42	8284.47	2986.35	2758.02	7771.65	75748.7	75852.1	59018.2	69693.5	67791.1	66443.4	5908.77	7030.13	15564.3	8397.64	5475.09	5935.02	24660.5
M925T714_1	(+)	M925T714_1(+)			0.965557	0.047064	7.49871e-08	1.00666	14.9054	5.30146e-09	0.611689	3.52674	0.000799694	0.338996	0.701508	0.00283928	0.949508	0.165983	3.85062e-07	1.15849	0.236608	1.30413e-07	925.279	713.915	2741.25	2579.62	3564.42	1995.84	1249.87	2049.16	262.453	564.921	1286.73	409.703	530.421	966.525	8188.72	11472.4	10361.4	10816.5	9072.15	10019.8	14706.4	17694.2	15864.8	13182.1	10982.1	13002.1	7494.23
M287T693	(+)	M287T693(+)			0.365839	0.537341	4.55416e-05	2.38001	14.9214	7.94054e-11	1.99959	5.43401	1.71913e-07	2.70246	8.01787	1.86805e-10	1.25348	2.91992	1.95549e-06	2.50094	0.364176	2.26495e-08	287.066	692.81	21394.2	19879.6	21216.5	24520.2	18516.8	15173.9	3803.95	3870.93	3667.25	2975.06	3632.62	4262.34	54761.7	58925.4	60622.1	55464.3	47723.9	53939	7386.91	6844.23	8744.52	6249.28	6331.91	5780.36	20921.2
M429T497	(+)	M429T497(+)			1.24133	0.0921412	0.0410351	1.86535	14.9486	0.00199657	0.359704	1.31427	0.531209	1.20858	1.37739	0.46396	1.25469	0.121099	0.0475043	2.47126	0.0879192	0.00243762	429.269	496.551	4364.66	2919.26	2198.24	10231.4	486.633	3544.73	713.061	3857.65	3955.29	2390.85	3443.26	3706.86	22372	49048.8	75462.9	72509	31927.5	18756.5	15676.3	13957.3	81147.3	62621.1	11959.4	10717.7	14209
M417T475	(+)	M417T475(+)			0.634881	0.100285	0.000133081	1.02893	14.9742	5.09702e-06	0.406116	2.13409	0.00635598	0.733857	1.50169	0.0446734	0.616541	0.214018	0.000446329	1.25615	0.142517	1.2737e-05	417.215	475.064	1625.45	1071.59	916.422	1893.43	2368.96	1185.73	631.563	642.871	625.674	704.441	670.783	970.788	8256.85	12647.6	10078.5	8140.7	9353.18	15105.6	9522.13	6844.76	9020.09	9009.54	4581.54	3362.35	3681.27
M257T561	(-)	M257T561(-)			0.255022	0.996971	0.98491	1.81708	15.1627	2.91713e-09	2.18484	11.5206	1.66515e-08	1.92513	15.1168	2.93992e-09	1.54173	11.4857	1.68174e-08	0.653096	0.759797	0.0036431	257.078	561.157	19021.9	18262.3	19060.2	20539.5	21852.6	14312.1	1399.36	1881.59	962.484	2067.54	1453.11	2048.65	26202.6	25297.5	23444.9	20097	24985.7	28760.3	1988	1731.51	894.817	1500.26	1543.67	2184.29	9791.21
M486T533	(+)	M486T533(+)			2.12353	0.0413669	0.00215677	2.13482	15.3907	2.42248e-05	0.889193	2.48107	0.022303	0.696871	0.636664	0.171772	2.25157	0.102634	0.0033192	2.65322	0.161206	6.58507e-05	486.291	533.229	11343.9	9878.52	10006.4	3392.73	8711.09	3886.12	4841.61	828.706	1723.33	345.691	4440.78	6851.45	59728.1	20360.8	48723.2	62281.2	50116.9	51698.7	91812.1	89020.5	129027	102605	34758.2	12845.3	23839.5
M326T632	(+)	M326T632(+)			0.945072	0.19882	0.0050945	2.42325	15.8103	0.000370635	1.52876	4.30295	0.0122817	2.29012	3.14339	0.00525031	0.661491	0.855512	0.651909	2.76834	0.272162	0.00341646	326.206	631.952	37824.2	14539.3	15238.8	13108.6	11583.8	9393.03	3807.46	4304.19	3360.65	3844.26	3617.18	4698.33	93836	35318.4	41834.1	36297.9	81369.3	84973.8	19753.8	21376.4	36625.3	24849.2	10156.3	6100.85	18112.3
M1058T714_2	(+)	M1058T714_2(+)			1.17197	0.0465125	9.45937e-09	1.26167	15.8195	1.00721e-10	0.862516	4.32323	5.1597e-05	0.3406	0.735807	0.00119297	1.11816	0.201084	8.08063e-08	1.42508	0.273284	7.92299e-09	1058.32	713.921	4607.27	4948.14	5551.32	4022.67	2981.72	3054.4	765.648	496.876	1757.13	713.152	524.226	1563.97	15992.4	15341	15548.9	15309.5	13209.1	16684.7	23394.3	21630.8	24686.4	18617.8	18543.1	18276.8	11175.8
M604T696	(+)	M604T696(+)			2.78949	0.00918721	0.00255166	1.39097	16.3163	1.26886e-10	0.686795	2.73195	2.98067e-06	2.98723	0.149902	0.00650136	2.99139	0.025099	0.00283073	1.69578	0.167436	5.06604e-10	604.295	695.812	2455.77	3417.2	3771.28	3029.52	3068.27	3276.14	709.192	1244.05	1590.03	1154.5	1032.6	1231.02	19496.4	18271.3	18028.6	21914.9	17459.9	18413.4	144052	118601	243395	165331	48035	38312.6	18352.2
M381T621	(+)	M381T621(+)			3.42709	0.0167402	6.55226e-05	2.18376	16.4246	2.34794e-06	1.13165	3.22586	0.003959	3.39949	0.274951	0.000778783	3.61055	0.0540014	9.09313e-05	2.59364	0.196404	1.34421e-05	381.152	620.852	7800.54	5780.06	7896.97	16570.3	8055.13	11939.3	6195.71	2418.11	453.65	1752.75	3726.78	3445.84	58685.9	57057.7	57244.4	53476	37242.9	31818.5	224953	185065	257957	206157	111478	89220.9	37976
M293T889	(-)	M293T889(-)			0.411458	0.18191	0.0210895	1.48461	16.4676	4.11237e-10	1.06552	6.06306	0.000994535	1.38014	2.99561	9.43476e-05	0.498005	1.10293	0.779362	1.41798	0.368181	8.81648e-06	292.923	888.681	2785.53	5316.15	5074.12	5894.97	10886	6504.91	672.136	1008.59	1588.27	1442.94	713.111	588.695	13961.2	15923.7	17645.4	15865.1	17795	17841.5	8875.03	2546.87	2118.19	1239.53	7636.57	10642.8	258.65
M285T690	(-)	M285T690(-)			0.204691	0.498306	2.35875e-07	2.26999	16.4908	4.77522e-15	1.77468	5.91101	8.95613e-09	2.3482	8.21744	6.8065e-15	1.19737	2.94549	6.94358e-08	2.29157	0.358444	2.68214e-11	285.053	689.57	13131.8	15010.6	13331.6	15768.2	13545.6	11299.5	2597.13	2397.1	1783.47	2077.4	2163.14	2868.93	37556.1	37439.4	37248	40280	38167.7	38318.7	4563.56	4400.52	5010.05	4681.49	4359.73	4853.44	11296.9
M447T498	(+)	M447T498(+)			1.17357	0.0467489	0.00677679	1.3414	16.6215	0.000159312	0.535786	2.26055	0.0116794	0.0956001	0.777038	0.483333	1.2175	0.105678	0.00967094	1.66673	0.136002	0.0003081	447.225	497.583	1062.22	3631.5	2919.67	2668.5	2772.78	2736.49	513.387	668.838	711.147	969.941	1460.6	2661.61	22461.4	8601.43	25775.7	19145.8	12377.7	27747.8	16126.3	28253.6	48504.5	39577.1	13956	3008.87	7099.49
M355T573	(-)	M355T573(-)			3.56055	0.0133111	0.00450705	2.52337	16.7908	3.50908e-08	1.05177	2.63084	0.000159214	3.56743	0.223505	0.0168446	4.01034	0.0350195	0.00515132	3.00817	0.156684	1.35445e-07	355.198	572.707	3989.5	8732.25	9462.6	7830.39	8380.76	6994.34	2959.37	2858.87	2819.41	2885.33	2426	3304	52711.2	50259.3	34157.4	55459.5	48459.9	48643.8	180139	163476	493730	221559	153711	83514.7	49372.5
M488T692	(-)	M488T692(-)			1.62268	0.0603554	8.10374e-05	2.43908	16.8332	2.52415e-12	1.27808	3.44938	5.85271e-06	1.33077	1.01597	0.916408	1.53816	0.208189	0.000313838	2.81746	0.204915	1.26562e-11	488.164	691.862	9534.24	9670.41	9930.74	9832.32	6593.64	8811.22	1545.33	792.25	2220.52	3528.76	3724.46	3951.69	46292.4	45101.9	40267.9	44326	43350.6	46002.6	42109.2	41760.1	68825.4	52870.6	27652.9	27951.5	16395
M558T723	(-)	M558T723(-)			0.518555	0.154893	0.00222233	1.52552	16.9444	2.89823e-11	0.757086	3.11627	1.66973e-08	1.39678	2.62457	2.49864e-05	0.268878	0.482688	0.0319056	1.78408	0.183911	1.33725e-10	558.277	723.201	2674.87	3194.62	3497.66	3178.84	3285.29	3194.44	816.182	1066.34	1040.12	1125.59	796.217	1260.84	15881.8	18779.3	16303.7	16407.8	17326.9	18751	8075.51	7288.73	8403.24	10609.7	2811.69	2227.38	5714.81
M408T700	(+)	M408T700(+)			5.47753	0.0541805	3.54378e-05	6.90836	17.7172	4.06495e-06	3.7007	3.46688	0.00139024	1.98177	0.959928	0.815341	5.29543	0.187837	0.000145583	8.17844	0.195678	2.24526e-05	408.175	700.364	86038.3	113557	106127	115183	25098.4	93711.6	29809	7274.88	15793.3	32173.5	30210	40417.1	567571	523489	435785	248398	437947	544985	513097	514416	648882	618563	307250	271107	300018
M327T446	(-)	M327T446(-)			2.01893	0.0695196	0.0127247	3.54571	17.7657	0.000323702	1.46578	2.99052	0.0334381	1.94921	1.23507	0.546223	2.15197	0.2079	0.0294131	4.10713	0.168331	0.00101449	327.212	446.157	14237.4	20949.4	35161.7	22960.6	1209.04	11955.2	8634.55	3217.04	8208.32	3497.94	4714.69	7331.09	38900.1	136171	124956	57032.5	128681	146784	105684	35183.7	175791	133625	5937.76	55917.1	39038.7
M357T565	(+)	M357T565(+)			4.74526	0.0167381	0.000228805	3.30051	17.9609	9.61687e-12	1.56523	2.9779	0.000247456	4.45616	0.300631	0.00261244	5.01048	0.0498444	0.000298763	4.00927	0.165799	1.22377e-10	357.212	565.236	12495.8	12109.2	22658.9	22124	16890.3	18304.4	6673.65	1809.45	7086.88	4298.67	7048.57	8202.39	108037	93898.2	108878	111158	100346	108462	425298	367506	551942	407658	187031	158750	75871
M583T710	(-)	M583T710(-)			1.37867	0.0299245	0.000976599	1.52901	18.0514	2.06476e-09	0.792294	3.54827	8.52281e-06	0.961746	0.540179	0.055493	1.40939	0.10618	0.0017221	1.76388	0.196565	1.49125e-08	583.309	710.006	2402.01	3149.12	3274.75	4088.63	4205.87	3479.67	528.888	1038.27	1405.85	785.548	920.688	1126.42	18833	18704.5	13779	19096.3	17152.8	17234.7	32852.4	37180.6	54282.7	43853.3	12165.2	13676.2	10599.7
M406T699	(-)	M406T699(-)			6.22032	0.0541455	0.00028258	9.0792	18.1305	3.21573e-06	4.95558	3.65325	1.22392e-06	4.10372	0.981686	0.928891	5.92475	0.197807	0.000956168	10.3479	0.201497	1.45297e-05	406.162	698.92	111183	155190	142709	118048	117676	128593	19834	39515	49735.4	39567.2	15213.1	47837	800268	751313	628855	688099	623166	346562	617627	629049	1.0621e+06	871534	374837	354724	390624
M1055T712	(-)	M1055T712(-)			1.80286	0.0432759	8.93848e-08	2.32966	18.9265	1.17163e-11	1.27916	4.04881	3.43086e-05	0.729501	0.819062	0.033392	1.72584	0.175216	4.63911e-07	2.65175	0.213923	5.57262e-10	1055.3	711.542	6906.91	10386.2	11122.6	9153.17	5711.76	7783.75	1343.46	2136.64	3197.84	1712.4	1383.01	2838.84	43267.4	41537.2	38113.4	38153.4	36419.1	41214.1	41029.8	48581.2	61344.9	54764.3	39417.5	46298.8	22461.4
M699T595	(-)	M699T595(-)			0.38713	0.115233	0.0889157	1.13424	18.9912	1.13539e-06	0.619308	3.99261	0.000373311	0.914187	2.18841	0.042001	0.394493	0.460081	0.28091	1.27235	0.210235	8.9043e-06	699.274	595.075	1776.57	1283.25	2627.52	2291.52	3089.69	1431.16	508.945	401.911	333.91	824.913	523.782	537.252	9894.27	6570.77	10849.3	11731.7	8094.98	12314.9	5860.57	1736.89	14282.5	4048.47	671.491	568.59	3460.94
M407T601	(+)	M407T601(+)			1.83772	0.0332815	0.00378539	1.86211	19.1861	0.000335922	0.891537	3.48756	0.0461317	0.501331	0.638542	0.228276	1.90245	0.116071	0.00680665	2.22787	0.181776	0.00135895	407.191	600.647	17531.3	6531.89	3887.17	7405.9	3841.19	3368.75	1184.64	3692.68	1424.37	1457.54	2179.27	2266.66	44269.4	12474.6	37086.1	40993.6	65124.4	34220.8	55623.8	59235.3	79157	125842	28726.6	18139.7	33622.8
M672T715	(+)	M672T715(+)			1.14989	0.0478381	0.000145496	1.4352	19.3344	8.66604e-12	0.78295	3.63837	3.84381e-05	0.347946	0.924924	0.653931	1.11325	0.174053	0.000455633	1.70706	0.188181	2.76691e-10	672.25	714.514	2485.61	4106.68	4987.53	4164.6	2837.1	3643.28	1098.67	1163.79	1019.98	1063.16	632.03	1130.83	20551	20136	18839	20087.7	17493.3	20996.6	23784.3	23643.3	31421.9	26598.8	11808.1	10433.7	12532.3
M433T588	(+)	M433T588(+)			2.33598	0.0161837	0.000781616	1.65444	19.3378	1.32379e-07	0.795263	3.23652	0.00662998	2.14095	0.312957	0.00805404	2.41573	0.0523788	0.0010281	1.98627	0.167367	1.02019e-06	433.123	588.485	4096.71	6690.13	5967.78	6450.77	2424.1	1570.7	1528.18	1497.23	848.589	876.437	1321.9	2331.82	31123.9	28472.1	30375.7	28849.5	25572.9	18123.9	86563.3	62220.4	157723	117436	49914	45440.8	25375.8
M519T92	(-)	M519T92(-)			1.1508	0.0623492	8.39207e-07	1.85626	19.6694	5.88914e-07	0.76757	2.93469	0.000729993	1.15844	1.22637	0.126772	1.09592	0.182975	3.99259e-06	2.19135	0.149201	2.00329e-06	519.223	91.601	3240.6	4003.81	3112.46	6236.34	3911.69	2774.24	1133.03	1433.27	923.314	1853.47	934.821	1654.51	26562.6	28839.6	27899.7	30845	15462.4	26416.6	19816.2	27801	23934.2	22814.9	17268.3	15591	7690.16
M511T890	(-)	M511T890(-)			0.278082	0.160901	0.0232197	1.01434	19.8587	1.6181e-08	0.727184	6.85442	0.000260893	0.949017	3.19528	0.000111154	0.328396	1.10288	0.774954	1.00395	0.34516	6.25468e-06	510.858	889.866	1015.33	2712.35	2473.62	2767.71	4012.25	2885.78	223.41	409.879	868.161	557.915	111.965	143.533	6706.95	7191.75	8640.05	7763.89	6523.52	9143.99	3614.35	1198.44	653.072	454.659	4392.13	4074.22	212.584
M670T712	(-)	M670T712(-)			1.32658	0.0483794	2.75256e-05	1.93334	20.2362	9.28739e-15	1.0551	4.12775	4.11229e-06	0.965737	0.979017	0.876351	1.24254	0.199698	0.000120327	2.22122	0.203978	1.33754e-12	670.238	711.873	5090.92	7279.17	6259.61	5166.54	4503.96	5078.3	764.9	1503.05	1988.11	803.274	1139.53	1887.5	27606.7	27190.5	27405	26619.1	26366.1	28450	26148.9	25759.2	39013.9	38274.7	19797.3	18150.8	15509.2
M350T434	(+)	M350T434(+)			1.24747	0.150409	8.23266e-08	2.5004	20.3479	0.00759935	1.70269	3.89881	2.78421e-05	2.41844	3.0605	0.0402749	0.640189	0.586417	0.000312482	2.96901	0.191608	0.0178996	350.204	433.99	22025.8	14423.2	16965.8	19755.4	13767.7	12573.1	3164.6	4059.74	1074.87	6197.29	5822.57	5204.32	58567.4	27486.8	25656.1	155848	91150.7	160637	24885.8	31015.7	31308.7	29799.7	30559.9	22123.3	18830.8
M265T693	(+)	M265T693(+)			0.654607	0.504467	3.09408e-05	4.61219	21.0048	9.05322e-11	3.67325	6.74651	1.69092e-07	5.22439	10.5963	1.68978e-10	2.30515	3.40339	1.31838e-06	4.9647	0.321188	1.2055e-08	265.085	692.779	68694.2	71087.3	70312.7	75442.9	53250.1	49778.2	8634.28	11154.7	9995.69	8183.91	8935.04	10691.4	222701	223693	193701	188958	186033	194690	19569.2	19664.3	24329.9	18040.4	16543.5	16022.8	81769.6
M263T689	(-)	M263T689(-)			0.30512	0.473519	2.35039e-05	3.62537	22.6229	5.65162e-11	2.62131	6.91407	8.04509e-08	3.75297	10.7124	1.09034e-10	1.77461	3.27394	8.34157e-07	3.8042	0.305623	5.07687e-09	263.071	689.414	26565.1	35681.9	30092	32664.1	25848.7	24297.1	3669.56	4141.91	5162.55	3904.59	3671.5	4782.13	106502	103044	85960.8	93391.7	92015.3	92175.6	8225.88	8933.65	11274.4	9692.17	7169.26	8202.48	32841.2
M328T539	(-)	M328T539(-)			2.34281	0.035585	0.0121332	3.21931	22.6631	0.000187269	1.72191	4.44759	0.000938227	0.41544	0.806466	0.584653	2.36794	0.158268	0.0238754	3.56429	0.196249	0.000762799	328.188	538.789	9087.93	10460.9	14203.8	24107.9	21517	20649.2	1866.82	2149.91	8041.35	6286.36	1574.57	2571.04	43104.9	110916	97209.9	101330	39595	117538	69308.5	47190.5	268931	81239.7	88556.3	76782.9	18279.6
M489T889	(-)	M489T889(-)			0.299844	0.212019	0.0511917	1.54239	22.9247	3.41761e-09	1.08063	7.85807	0.00169672	1.51593	4.86047	4.27909e-06	0.622251	1.66606	0.206544	1.47914	0.342777	1.80679e-05	488.876	889.433	3156.55	4651.79	4666.99	5961.72	11790	5704.51	828.15	602.992	1022.53	632.133	643.564	843.201	13565.9	17003	19169.9	19535.2	17994.6	17556.3	5373.87	1338.05	874.073	338.697	5853.46	7788.68	276.915
M391T889	(-)	M391T889(-)			0.489217	0.173904	0.0254308	2.06431	23.2592	1.36905e-09	1.40928	7.58878	0.00130078	1.98299	4.04486	7.93232e-06	0.739078	1.31972	0.45023	2.03338	0.32627	6.26971e-06	390.9	888.846	4343.08	7941.02	10373.6	8829.7	19024.7	10554.8	1338.3	985.847	2024.21	1491.39	1257.07	950.196	24209.1	32198.4	32548.4	33666.9	32018.9	32525.2	12463.4	4249.78	1440.81	1488.33	12731.2	13899.4	610.57
M327T425_1	(-)	M327T425_1(-)			0.983399	0.0613558	0.00554695	1.95355	23.4517	2.3969e-11	0.291551	0.74764	0.0208101	1.40477	1.4389	0.135382	1.14551	0.0458721	0.00503489	2.4992	0.03188	2.12468e-11	327.24	424.971	690.297	965.718	797.846	1042.71	1092.54	695.615	1161.34	913.629	1283.66	1268.38	992.57	1448.97	30357.1	28770.2	25119.8	27383.8	25465.3	28673	20465	20361.2	36091.4	27546.6	10180.3	561.361	10960.5
M160T548	(-)	M160T548(-)			1.23203	0.0625584	5.29165e-05	1.98884	24.1194	0.00670337	2.38399	14.3944	5.75745e-05	1.25674	1.50887	0.281427	0.739024	0.900489	0.608166	1.3987	0.596796	0.199557	160.061	548.403	23406.3	8187.73	27844	30356.7	22805.9	22140.5	1519.88	1303.69	1726.22	1276.22	1314	2220.67	14499	60052.7	59055.5	11007.5	64461.3	16698.1	25363.6	24270.2	36677.3	32082.3	15944.1	15293.4	22249.1
M326T445	(-)	M326T445(-)			5.58023	0.0444626	0.000516127	8.85861	26.2829	1.587e-05	4.39324	4.73374	0.00138291	5.81522	1.16861	0.496653	5.07435	0.210474	0.00220986	10.0607	0.180107	7.87406e-05	326.208	444.501	64099.3	81037.4	174988	79879	97656.4	165618	7243.99	26179.6	35313.8	14734.9	23413.7	33231.1	418440	721629	337793	731462	689859	783504	558783	499888	889392	678401	297293	227591	274305
M601T597	(-)	M601T597(-)			0.694714	0.0737335	0.00500156	1.54042	26.5838	0.000112627	0.752361	4.18919	0.000270666	1.24445	1.96011	0.0381753	0.565295	0.308884	0.0248546	1.78456	0.157585	0.00034365	601.298	597.25	2308.09	4158.77	4050.95	3624.26	1867.48	2191.34	777.716	586.622	720.604	961.578	641.489	656.713	29206.6	10343.8	13639.5	14821.8	25300.4	22186.9	5639.23	7277.91	15576.6	19389.7	7501.05	3540.13	7472.59
M392T442	(+)	M392T442(+)			0.557906	0.222065	0.00542301	2.10639	27.5441	0.00150163	1.28006	5.50538	0.00554798	2.27119	6.11659	0.00403583	0.485361	1.22255	0.542183	2.41327	0.199875	0.00554206	392.217	442.029	14080.8	16027.6	15512.8	5425.84	5883.58	3713.95	884.994	3011.99	2590.13	603.024	2534.9	1390.48	87529.3	48827.7	18309.8	48637.5	23691.1	76417.4	11236.4	15657.6	6325.7	6828.57	4162.68	5393.95	26898.1
M475T546	(+)	M475T546(+)			6.15115	0.00982244	0.00729751	4.21843	27.8671	3.59199e-05	0.939092	1.71419	0.0123289	5.54375	0.273723	0.0347561	6.53438	0.0168375	0.00759612	5.39387	0.0615129	4.5241e-05	475.253	546.436	12505	12584.7	6466.29	14085.2	10946.5	8455.98	6424.81	6856.17	7552.14	6057.47	2238.3	8815.52	241262	107802	220023	113794	222884	151635	967985	463666	1.39647e+06	596906	130387	307613	97401.3
M649T579	(-)	M649T579(-)			1.07099	0.0295902	0.00538537	1.57368	29.3549	2.22003e-09	0.587149	3.20575	4.5129e-06	0.609276	0.868617	0.646099	1.17767	0.0948587	0.00803585	1.90585	0.109207	5.2526e-09	649.296	578.632	1485.96	2034.79	1659.19	2357.68	2066.4	2080.8	504.327	609.828	864.79	476.861	394.805	794.349	19506.6	18520.4	14960.7	16691.5	16653.7	20664.4	23520.5	11563.1	42449.3	29207.5	9558.98	6881.92	9771.4
M629T577	(+)	M629T577(+)			1.49325	0.0239143	0.00141383	1.66921	29.696	6.83459e-12	0.691377	3.25977	1.57788e-08	0.275405	0.710161	0.225757	1.56638	0.0779551	0.0020722	2.07211	0.109771	1.6724e-11	629.244	576.562	3165.84	2687.95	2521.83	3066.64	2639.78	2974.56	906.221	988.013	983.593	959.648	738.163	656.825	28157.2	25750.8	26003.3	23797.2	24258.2	27416.9	43578.4	37707.7	63793.6	47172.3	15156.6	11391.7	14635.7
M473T546	(-)	M473T546(-)			5.45033	0.00779837	0.000146653	3.72111	31.0165	9.88759e-05	1.08918	2.65678	0.00286952	5.58541	0.241878	0.00130425	5.88165	0.0207186	0.000162947	4.56013	0.0856569	0.000159995	473.239	545.909	15678.9	11030.8	5141.06	7645.33	9058.25	8681.68	3853.11	2189.09	2796.79	3822.79	3688.64	5192.95	87868.9	92804.1	74718.1	147843	84836.5	180130	630992	525310	637296	515977	252903	200072	75987.5
M591T577	(+)	M591T577(+)			2.12616	0.0205489	0.00396925	2.48041	36.6207	3.88224e-12	0.992515	3.55754	5.66223e-09	0.192788	0.752516	0.370485	2.25657	0.0731036	0.00552713	3.10012	0.0971456	8.3117e-12	591.287	576.653	5910.27	5665.61	5250.2	6142.5	5197.25	5151.1	1515.08	1546.77	1907.74	1445.43	1006.04	1944.1	61651.7	54254	56008	58043.8	52480.7	60520.5	94575.8	72968.8	143210	103874	30489.8	10631.1	28811.9
M603T598	(+)	M603T598(+)			0.966535	0.0490399	0.013624	1.83298	37.7988	3.34939e-09	0.426794	2.39032	0.0338944	1.43655	1.85365	0.0278193	0.973409	0.117221	0.0200141	2.33685	0.0632381	7.23131e-09	603.31	597.649	603.568	1257.46	2316.35	3992.36	2054.41	1757.14	772.349	786.113	816.882	912.236	687.434	1037.4	35591.8	31149.6	32551.1	33551.3	24122.2	32497.1	17566.3	14207.8	37287.7	26442.2	2844.47	3862.33	10138.2
M924T712_2	(-)	M924T712_2(-)			0.997099	0.0203636	8.60488e-09	1.25296	38.8731	1.55121e-09	0.679772	7.02564	1.2112e-05	0.331794	0.791596	0.01155	0.970538	0.143067	4.31565e-08	1.43517	0.180733	1.70728e-08	924.266	711.822	2012.88	2609.25	2322.52	2426.92	1272.74	1551.69	167.855	220.869	368.266	220.158	324.375	434.403	11412	12367.4	8841.71	12290.6	10957.3	11611.8	11681	14690.7	17374.7	14966.8	12896	13637.3	5796.12
M328T446	(+)	M328T446(+)			6.02166	0.0357162	0.0006506	8.77017	40.6901	0.00149801	8.31878	13.5334	4.48867e-09	5.68804	1.4533	0.26352	3.21227	0.48336	0.0266938	8.7208	0.332596	0.0144285	328.223	445.85	304967	308461	316352	356211	291725	249375	26026.9	22349.6	2703.1	44337.3	17494.6	22094.8	1.31041e+06	197774	1.2793e+06	1.21431e+06	1.15023e+06	341398	270893	903799	597300	1.08021e+06	501608	426167	193362
M553T570	(+)	M553T570(+)			3.75271	0.0246745	0.00367374	5.11366	40.6962	1.01586e-14	1.89878	3.54077	5.21473e-06	1.44009	1.00416	0.987515	3.90286	0.0873668	0.0054971	6.39871	0.0870049	5.7878e-14	553.332	569.87	23756.4	22804.8	21611.8	25013	19329	13481.5	4782.14	6047.02	6259.06	6565.79	5807.59	6122.9	240437	247090	241673	233475	231583	253897	330865	279200	478088	172367	107555	74080.8	97079.1
M321T515	(-)	M321T515(-)			0.814791	0.0423506	6.27297e-05	1.64027	43.2443	1.50979e-10	1.12641	11.9092	7.22435e-05	1.31573	1.83143	0.000418696	0.282681	0.50436	0.0121255	1.71635	0.275392	1.00004e-07	321.13	515.174	4970.65	2764.88	4662.04	7353.58	7344.47	4248.23	420.305	395.489	393.061	443.762	378.76	600.536	18319	20454.1	20709.8	17169.9	16882	20280.5	10664.7	6181	16743.8	11783.9	8626.05	8146.39	3241.39
M923T712	(-)	M923T712(-)			1.09374	0.0175969	7.51161e-10	1.36091	43.9521	5.63512e-11	0.743769	7.82721	1.28743e-06	0.249605	0.773418	0.00120294	1.07057	0.137734	3.29301e-09	1.5631	0.178085	5.42984e-10	923.266	711.542	2032.17	3035.76	2684.88	2237.69	1954.25	2045.03	163.578	240.468	580.11	211.688	37.7821	553.699	15051.9	12112	13028.2	12537.4	12443.9	13383.3	15227.8	17075.1	20001.4	17103.3	14924.2	17239	7577.87
M551T573	(-)	M551T573(-)			3.79909	0.0187037	0.00300994	5.43914	44.733	1.05136e-11	1.94156	3.9871	9.36416e-08	2.1941	0.836675	0.5337	4.10745	0.0745738	0.00433045	6.62882	0.0891311	2.32923e-11	551.319	573.175	15903.8	21064.4	17108.6	21486.2	18636.1	17166.3	4999.45	2843	4930.9	4871.42	4212.98	6073.64	213010	217893	196392	198628	193357	230175	274317	229735	478583	345142	87657.8	77924.2	77847.1
M326T434	(-)	M326T434(-)			0.180545	1.65674	0.540717	1.29649	45.3916	0.0109635	0.235675	0.466736	0.413112	1.42468	75.202	0.0104045	0.0368222	0.77326	0.21206	1.65187	0.0102824	0.0102356	326.174	434.466	111.212	123.187	255.479	162.033	223.158	134.71	1477.51	138.537	97.1999	153.343	99.5268	197.377	25575	24239.8	175.724	215.434	22538.7	25459.6	153.069	124.237	302.78	209.108	274.285	242.395	3677.64
M924T712_1	(-)	M924T712_1(-)			1.06615	0.0132128	2.59863e-08	1.28205	55.5268	6.30648e-08	0.720077	10.1681	5.51918e-06	0.18773	0.733667	0.0084687	1.04026	0.13435	1.09502e-07	1.45185	0.183121	4.76616e-07	923.767	711.835	1646.08	2632.17	2707.94	2478.21	1505.74	1950.08	324.251	69.3385	478.2	109.998	195.125	93.7468	12477.8	14347.6	8527.44	10752	12884.9	11565.9	13233	13966.9	20048	17633.3	15381.1	15906.2	6927.65
M1056T712_2	(-)	M1056T712_2(-)			1.00252	0.0109108	1.69354e-07	1.20617	66.6136	1.83269e-08	0.606502	10.2638	0.000109253	0.332427	0.726808	0.0122508	0.998692	0.111986	5.63665e-07	1.39841	0.154079	1.38466e-07	1055.81	711.797	1540.63	2470.38	1915.4	1473.45	814.541	1320.95	135.421	97.8	377.224	53.8736	146.899	117.813	9984.46	11785.2	7907.07	10591.1	9517.44	12100.8	12637.2	14094.4	18329.7	16493.6	11497.5	12095.3	6161.39
[truncated: 12,344 more rows]
[truncated: 9 more columns]

## Sheet: A-Features of ESI+ mode
Name	Detection mode	Name2	Adduct	Description	VIP (TncitB_vs_WT)	Fold change (TncitB_vs_WT)	p-value (TncitB_vs_WT)	VIP (∆citZTncitB_vs_TncitB)	Fold change (∆citZTncitB_vs_TncitB)	p-value (∆citZTncitB_vs_TncitB)	VIP (∆ccpETncitB_vs_TncitB)	Fold change (∆ccpETncitB_vs_TncitB)	p-value (∆ccpETncitB_vs_TncitB)	VIP (∆citZTncitB_vs_WT)	Fold change (∆citZTncitB_vs_WT)	p-value (∆citZTncitB_vs_WT)	VIP (∆ccpETncitB_vs_WT)	Fold change (∆ccpETncitB_vs_WT)	p-value (∆ccpETncitB_vs_WT)	VIP (∆ccpETncitB_vs_∆citZTncitB)	Fold change (∆ccpETncitB_vs_∆citZTncitB)	p-value (∆ccpETncitB_vs_∆citZTncitB)	m/z	Retention time (s)	∆ccpETncitB-1	∆ccpETncitB-2	∆ccpETncitB-3	∆ccpETncitB-4	∆ccpETncitB-5	∆ccpETncitB-6	TncitB-1	TncitB-2	TncitB-3	TncitB-4	TncitB-5	TncitB-6	∆citZTncitB-1	∆citZTncitB-2	∆citZTncitB-3	∆citZTncitB-4	∆citZTncitB-5	∆citZTncitB-6	WT-1	WT-2	WT-3	WT-4	WT-5	WT-6	QC-1*
[truncated: 6,593 more rows]
[truncated: 9 more columns]

[truncated: 5 more sheets: B-Features of ESI- mode, C-Cit-regulated metabolites  , D-Cit-regulated metabolites（+） , E-Cit-regulated metabolites（-）, F-For-cluster]
