# Supplementary material for: Citrate serves as a signal molecule to modulate carbon metabolism and iron homeostasis in Staphylococcus aureus
Source: PLoS Pathog. 2024 Jul 30;20(7):e1012425. doi: 10.1371/journal.ppat.1012425 (PMC11315280; doi:10.1371/journal.ppat.1012425)
Supplement: S2 Table — (XLS) [file ppat.1012425.s010.xls]

## Sheet: all data
Gene_ID	Old_locus_tag	#fpkm_Newman (NW)	#fpkm_TncitB	#fpkm_ΔcitZTncitB	#fpkm_ΔccpETncitB	(ΔcitZTncitB vsTncitB)-log2FC	p-value (ΔcitZTncitB vsTncitB)	(ΔccpETncitB vsTncitB)-log2FC	p-value (ΔccpETncitB vsTncitB)	(TncitB vs NM)-log2FC	p-value (TncitB vs NM)	(ΔcitZTncitB vs NM)-log2FC	p-value (ΔcitZTncitB vs NW)	(ΔccpETncitB vs NM)-log2FC	p-value (ΔccpETncitB vs NM)	Encoding protein	Product
NWMN_RS08910	NWMN_1588	1694.04	5333.95	1.82	2583.8	-10.3361	2.58e-219	-0.576699	0.00338501	2.39016	4.82292e-31	7.96181	8.3012e-148	-1.81346	3.05e-19	WP_000829167.1	Citrate synthase CitZ
NWMN_RS06080	NWMN_1073	4814.34	24381.4	74.9233	804.283	-7.21242	8.87e-101	-4.42616	9.54465e-51	3.06078	2.59243e-28	4.15213	2.12395e-45	1.36542	1.78e-07	WP_000857483.1	Beta-channel forming cytolysin Hla
NWMN_RS01845	NWMN_0324	37.94	1366.89	8.57333	18.4867	-6.14209	1.59e-52	-5.59214	2.51125e-51	5.81102	8.12126e-58	0.345491	0.452581	-0.212393	0.57832	WP_000050762.1	PTS sugar transporter subunit IIA
NWMN_RS01840	NWMN_0323	34.56	1397.89	10.4833	34.34	-5.76455	1.14e-39	-4.56509	5.81133e-37	5.81845	9.66481e-56	-0.0206613	0.898487	-1.24431	0.00281902	WP_000699538.1	PTS sugar transporter subunit IIB
NWMN_RS14965	NWMN_2614	7221.4	13610.7	100.583	1649.7	-5.65763	1.21e-18	-1.67308	4.79254e-06	1.18308	0.000267099	4.61106	1.22015e-11	0.493939	0.195255	WP_000240855.1	50S ribosomal protein L34 RpmH
NWMN_RS15160	NWMN_0537	10.3633	29.84	0	11.0633	-5.33106	0.000148755	-0.598533	0.3447	2.165	0.0012327	4.96998	0.0809019	-1.55826	0.0336185	WP_001791829.1	Hypothetical protein
NWMN_RS00165	-	36.1967	40.7033	0	8.13	-5.24672	0.000229801	-1.45867	0.0358396	0.728836	0.184866	6.31862	0.00149254	0.763751	0.301563	WP_001105087.1	Persulfide-sensing transcriptional repressor CstR
NWMN_RS14005	NWMN_2437	19.88	632.87	7.98667	25.9233	-5.18438	7.71e-105	-4.16238	3.91896e-80	5.77441	7.91517e-130	-0.588211	0.0150953	-1.61149	5.73e-14	WP_000473675.1	PTS glucoside EIICBA component GlcB
NWMN_RS12665	NWMN_2195	6076.96	6156.17	76.3667	355.353	-5.11926	3.75e-129	-3.4335	2.58118e-79	0.663262	4.07255e-05	4.45866	6.8674e-104	2.77076	3.19e-56	WP_000036076.1	HTH-type transcriptional regulator SarR
NWMN_RS10795	NWMN_1876	21300.2	36726.4	466.827	1847.31	-5.06738	2.02e-101	-3.62712	9.17284e-62	1.43077	1.05188e-12	3.63704	1.04921e-60	2.19645	2.06e-26	WP_000702263.1	Complement inhibitor SCIN-A/Scn
NWMN_RS01835	NWMN_0322	69.23	1919.52	27.1533	50.2967	-5.02858	4.98e-81	-4.79178	6.53799e-77	5.52186	1.0132e-95	-0.492402	0.0360434	-0.729601	0.0013721	WP_001147970.1	PTS ascorbate transporter subunit IIC UlaA
NWMN_RS00865	NWMN_0158	63.8567	214.203	3.51	7.98	-4.79607	1.31e-51	-4.27709	3.67857e-48	2.47571	5.3731e-22	2.32673	8.64168e-14	1.80437	7.82e-11	WP_001008722.1	Hexose-6-phosphate:phosphate antiporter UhpT
NWMN_RS01850	NWMN_0325	38.5933	456.237	8.34667	16.5933	-4.63199	1.08e-58	-4.31583	1.04179e-54	4.30023	1.335e-55	0.33356	0.205252	0.0165522	0.946985	WP_000954261.1	BglG family transcription antiterminator
NWMN_RS13700	NWMN_2377	730.48	1398	20.2	814.94	-4.59639	2.44e-17	0.289912	0.351652	1.37442	7.44008e-06	3.29175	5.92999e-08	-1.66476	2.96e-08	WP_001224379.1	Hypothetical protein
NWMN_RS05200	NWMN_0929	1742.55	4936.35	95.1667	390.74	-4.58137	6.41e-151	-3.20403	3.31236e-85	2.24048	5.21459e-46	2.34104	1.94044e-48	0.963586	2.56e-10	WP_001010762.1	Cytochrome aa3 quinol oxidase subunit I QoxB
NWMN_RS05190	NWMN_0927	2713.44	10801.6	195.13	720.633	-4.5279	2.78e-141	-3.14546	8.62054e-89	2.61064	1.84158e-68	1.91888	2.12207e-28	0.535212	0.000364812	WP_000104254.1	Cytochrome aa3 quinol oxidase subunit IV QoxD
NWMN_RS05205	NWMN_0930	2031.41	4335.21	87.96	384.047	-4.49361	1.14e-142	-3.0158	2.07339e-75	1.81911	3.13912e-31	2.67484	9.21526e-59	1.19677	1.16e-14	WP_000032836.1	Cytochrome aa3 quinol oxidase subunit II QoxA
NWMN_RS05195	NWMN_0928	1643.83	5838.77	120.373	488.477	-4.4361	5.79e-127	-3.04788	7.79061e-73	2.5328	2.32542e-53	1.90387	3.38862e-29	0.515217	0.00117856	WP_000017736.1	Cytochrome aa3 quinol oxidase subunit III QoxC
NWMN_RS15730	-	333.173	11200	0	269.893	-4.37413	0.0182605	-1.0304	0.328858	1.80823	0.0120533	4.34561	0.384559	-0.741306	0.40922	WP_001789942.1	Hypothetical protein
NWMN_RS07110	NWMN_1260	960.517	1681.55	35.2067	222.917	-4.35645	2.85e-86	-2.24838	2.11444e-38	1.45213	1.99841e-19	2.90939	3.853e-39	0.796921	2.74e-06	WP_000910489.1	Large conductance mechanosensitive channel protein MscL
NWMN_RS09380	NWMN_1671	41.5533	185.557	4.30333	11.0933	-4.25719	3e-47	-3.53481	1.99663e-47	2.84283	1.19262e-42	1.42875	6.27686e-05	0.697683	0.0113372	WP_001168904.1	CPBP family intramembrane metalloprotease SpdA
NWMN_RS03490	NWMN_0614	515.857	732.197	20.2733	71.5667	-4.06471	1.83e-101	-2.88186	3.40584e-63	1.23491	7.20229e-15	2.83106	8.0132e-54	1.64731	1.37e-23	WP_000479279.1	Nucleoside permease NupG
NWMN_RS14095	NWMN_2452	601.223	2595.56	70.93	154.173	-4.03068	1.68e-85	-3.51968	6.96936e-73	2.80898	3.30994e-52	1.2228	3.41048e-10	0.711203	9.05e-05	WP_000665238.1	Fatty acid efflux pump transcriptional regulator FarR
NWMN_RS01100	NWMN_0197	79.7933	4294.7	121.417	377.073	-3.98925	5.96e-89	-2.98875	1.7245e-57	6.48981	3.48016e-183	-2.50007	2.98247e-35	-3.50094	6.07e-68	WP_000607067.1	Antiholin-like protein LrgB
NWMN_RS09470	-	999.977	2170.55	64.4967	289.13	-3.93603	9.37e-86	-2.4003	1.48117e-40	1.83729	1.10435e-25	2.09966	2.67211e-28	0.563196	0.00118975	YP_500419.1	Calcium-binding protein
NWMN_RS09475	NWMN_1689	1470.49	3969.05	121.047	477.233	-3.91664	5.57e-113	-2.5834	6.85052e-57	2.16718	5.46489e-42	1.74973	3.22552e-27	0.416278	0.0070544	WP_000070653.1	DUF4352 domain-containing protein
NWMN_RS00320	NWMN_0056	380.263	1117.31	34.1667	105.557	-3.87691	2.77e-79	-2.88575	2.58983e-53	2.26614	1.14637e-36	1.61216	3.62431e-16	0.62005	0.000515516	WP_000876756.1	HTH-type transcriptional regulator SarS SarS
NWMN_RS11205	NWMN_2624	1.02403e+06	1.54231e+06	39827.1	67454.7	-3.82474	4.67e-95	-3.17132	8.91698e-71	0.944404	1.00395e-08	2.8807	2.72951e-58	2.22706	3.26e-38	WP_001549197.1	Delta-lysin family phenol-soluble modulin
NWMN_RS14395	NWMN_2509	44.7233	247.947	8.15333	56.2633	-3.80916	4.64e-65	-1.65686	2.32254e-18	3.18798	2.1024e-56	0.623312	0.00505241	-1.5309	3.58e-15	WP_000066521.1	Choline dehydrogenase BetA
NWMN_RS06030	NWMN_1067	653.247	987.987	30.72	102.177	-3.75758	8.6e-47	-2.62807	6.04726e-31	1.25587	1.45409e-09	2.50611	2.46175e-22	1.37345	4.87e-10	WP_000739562.1	Formyl peptide receptor-like 1 inhibitory protein Flr
NWMN_RS07665	NWMN_1360	1185.79	6966.54	244	1147.46	-3.67888	1.06e-119	-2.07558	2.19515e-45	3.26428	3.75473e-100	0.414855	0.00496382	-1.18866	1.89e-16	WP_001108889.1	Holliday junction resolvase RecU
NWMN_RS01290	NWMN_0232	265.483	489.457	15.1033	53.2967	-3.66637	6.34e-15	-2.22923	1.43504e-12	1.37483	2.92635e-09	2.34579	3.12338e-05	0.865885	0.0131097	WP_000431307.1	Hypothetical protein
NWMN_RS06575	NWMN_1166	1153.37	4265.39	151.937	535.877	-3.6663	4.89e-98	-2.48749	1.35117e-51	2.6026	3.92873e-56	1.064	7.42771e-11	-0.115036	0.466431	WP_000268484.1	30S ribosomal protein S2 RpsB
NWMN_RS14115	NWMN_2456	57.0667	373.953	8.39	102.097	-3.61465	2.94e-07	-0.811037	0.0417813	3.72985	3.64622e-13	0.0160681	0.759444	-2.91462	4.77e-07	WP_001221404.1	Hypothetical protein CwrA
NWMN_RS02350	NWMN_0417	284.303	83.28	3.06	24.5133	-3.61358	8.2e-55	-1.27699	1.47195e-15	-1.05183	5.61556e-14	4.67358	2.28844e-109	2.32953	7.48e-54	WP_001062982.1	GTP-binding protein ZagA
NWMN_RS12715	NWMN_2203	134.76	229.023	8.39667	331.987	-3.59791	1.65e-38	1.10228	5.20154e-10	1.39891	1.60796e-14	2.20969	8.22027e-14	-2.50156	5.91e-44	WP_000737705.1	CHAP domain-containing protein
NWMN_RS07670	NWMN_1361	1870.69	8462.9	342.287	1478.78	-3.51273	8.22e-112	-2.06548	8.91516e-45	2.91972	3.43236e-82	0.593052	3.31315e-05	-0.854233	2.14e-09	WP_000138351.1	Penicillin-binding protein Pbp2
NWMN_RS14035	NWMN_2443	38.8	113.673	3.96333	46.6167	-3.50291	3.52e-15	-0.651357	0.0366905	2.28435	4.24122e-12	1.24604	0.00971951	-1.63207	9e-07	WP_000455861.1	CHAP domain-containing protein
NWMN_RS07115	NWMN_1261	514.62	416.767	17.16	67.5233	-3.46734	1.02e-99	-2.15849	1.29874e-50	0.427144	0.00174515	3.04119	2.46204e-80	1.73158	5.55e-34	WP_001088979.1	BCCT family transporter OpuD1
NWMN_RS05225	NWMN_0933	147.033	305.543	12.5033	59.6467	-3.44949	5.77e-27	-1.78214	1.4327e-11	1.73564	6.59717e-12	1.72152	1.60971e-07	0.0477683	0.874997	WP_000861572.1	5-(carboxyamino)imidazole ribonucleotide mutase PurE
NWMN_RS14600	NWMN_2541	119.39	1396.2	58.1167	95.0433	-3.43476	2.97e-64	-3.38652	1.19499e-64	4.27092	6.37087e-95	-0.835558	2.1494e-05	-0.884034	3.56e-06	WP_001173201.1	Mannose-6-phosphate isomerase Pmi
NWMN_RS14180	NWMN_2469	1200.3	2377.42	101.23	605.583	-3.39548	1.64e-68	-1.43336	3.17262e-16	1.67031	2.30695e-21	1.72569	6.32426e-21	-0.236884	0.170644	WP_000751267.1	Lytic transglycosylase IsaA
NWMN_RS08470	NWMN_1505	126.49	731.64	32.7233	33.8767	-3.36907	1.35e-80	-3.96469	4.74184e-108	3.27418	1.90209e-85	0.0956462	0.576985	0.691294	4.22e-05	WP_000533238.1	Divalent metal cation transporter
NWMN_RS10810	NWMN_1880	69.9467	55.6033	2.38667	8.61	-3.36621	7.66e-14	-2.1348	7.0193e-11	0.370856	0.135579	3.03363	1.31318e-11	1.77346	7.87e-09	WP_000919350.1	Staphylokinase Sak
NWMN_RS11720	NWMN_2029	6676.31	36537.8	1606.52	2608.64	-3.3502	5.43e-72	-3.30114	2.50629e-70	3.16227	1.71705e-65	0.187949	0.271259	0.138885	0.415236	WP_001131841.1	Fructose-bisphosphate aldolase FbaA
NWMN_RS14910	NWMN_2602	10.9633	14.9967	0.573333	7.17333	-3.22784	6.99e-05	-0.522453	0.355804	1.22856	0.010194	2.12459	0.00967992	-0.701986	0.166486	WP_000586232.1	Hypothetical protein
NWMN_RS13115	NWMN_2278	204.093	1654.44	79.7267	180.15	-3.22171	7.36e-72	-2.70745	3.76523e-56	3.74097	1.33379e-97	-0.518833	0.00272304	-1.03334	6.66e-10	WP_000633068.1	Magnesium transporter CorA family protein CorA2
NWMN_RS05230	NWMN_0934	184.457	313.453	15.3	51.4633	-3.21773	2.5e-29	-2.10814	1.42754e-15	1.46969	7.75037e-09	1.74981	2.33902e-10	0.638932	0.0126711	WP_001010412.1	5-(carboxyamino)imidazole ribonucleotide synthase PurK
NWMN_RS14660	NWMN_2553	369.623	843.447	42.2567	156.783	-3.19825	4.73e-56	-1.97768	1.09329e-24	1.92722	1.24457e-23	1.27112	2.33249e-11	0.0504836	0.786259	WP_000044533.1	Serine-rich repeat glycoprotein adhesin SasA
NWMN_RS13110	NWMN_2277	158.107	903.857	44.71	98.89	-3.16616	1.34e-50	-2.65682	7.97571e-41	3.20082	4.37677e-58	-0.0333029	0.86221	-0.543411	0.00490233	WP_000656771.1	TetR/AcrR family transcriptional regulator
NWMN_RS14640	NWMN_2549	20.2233	59.05	3.04333	14.0167	-3.15138	1.83e-24	-1.5875	1.43481e-11	2.29949	2.77146e-23	0.862728	0.015854	-0.710187	0.00511715	WP_000916743.1	Accessory Sec system protein Asp3
NWMN_RS12925	NWMN_2243	67.2367	145.703	7.33	17.2233	-3.14841	4.68e-36	-2.54051	9.82131e-35	1.83427	6.41072e-25	1.32187	1.93094e-06	0.709431	0.000820569	WP_000436818.1	DUF805 domain-containing protein
NWMN_RS08475	NWMN_1506	111.48	326.7	16.9467	17.0867	-3.13724	3.87e-35	-3.76645	1.21458e-49	2.27565	1.41494e-24	0.864276	0.000755598	1.49373	1.57e-09	WP_001261795.1	5-oxoprolinase subunit PxpA PxpA
NWMN_RS14960	NWMN_2613	27.58	17.32	0.57	11.6767	-3.12209	0.00660171	0.174052	0.890161	-0.320736	0.784315	3.67197	0.000202257	0.144486	1	WP_001789343.1	Ribonuclease P protein component RnpA
NWMN_RS04220	NWMN_0746	635.013	801.667	40.96	105.617	-3.10304	3.3e-45	-2.33446	1.77815e-32	1.01209	1.82205e-08	2.09342	4.75677e-22	1.32326	4.93e-12	WP_000785252.1	Hypothetical protein
NWMN_RS09085	NWMN_1619	196.853	289.763	15.8633	45.3067	-3.06754	1.33e-58	-2.20118	7.45813e-37	1.28215	5.03063e-15	1.7866	7.1261e-22	0.919429	4.88e-08	WP_000276366.1	PTS transporter subunit EIIC PtaA
NWMN_RS08485	NWMN_1508	100.183	177.587	9.47667	9.54	-3.04719	7.49e-24	-3.60572	1.93651e-36	1.49892	5.24573e-13	1.55939	1.79033e-06	2.11847	4.25e-13	WP_001019337.1	Acetyl-CoA carboxylase biotin carboxyl carrier protein subunit
NWMN_RS03715	NWMN_0655	4196.98	4198.29	221.68	835.163	-3.04285	1.14e-64	-1.71798	2.55689e-25	0.659068	3.92631e-05	2.38426	6.97603e-43	1.05901	7.5e-11	WP_001283444.1	MarR family transcriptional regulator MgrA
NWMN_RS04060	NWMN_0718	204.377	279.88	15.9967	64.0267	-3.01216	5.17e-48	-1.64495	1.76479e-20	1.1801	2.37167e-12	1.83438	4.8253e-19	0.46532	0.00776907	WP_000686342.1	DegV family protein FakB1
NWMN_RS08495	NWMN_1510	65.3967	82.5933	4.63	4.71333	-3.01021	7.71e-23	-3.59014	1.65792e-34	0.994081	2.1313e-06	2.02633	1.46639e-10	2.607	3.38e-19	WP_000383180.1	5-oxoprolinase subunit PxpB
NWMN_RS05245	NWMN_0936	217.343	212.187	11.62	38.6333	-2.99928	3.8e-29	-1.92457	9.20212e-17	0.657083	0.00184609	2.34663	6.3208e-19	1.2687	1.95e-08	WP_000666799.1	Phosphoribosylformylglycinamidine synthase subunit PurQ
NWMN_RS14595	NWMN_2540	72.9767	483.22	27.93	52.3867	-2.99063	3.97e-54	-2.75339	2.25594e-49	3.47212	7.8945e-74	-0.480997	0.010512	-0.718463	7.67e-05	WP_000706113.1	PTS transporter subunit EIIA ManP
NWMN_RS03030	NWMN_0523	33.25	364.177	21.38	61.95	-2.97649	1.98e-59	-2.10917	2.04913e-34	4.19133	2.54008e-108	-1.2144	1.4636e-11	-2.08203	1.27e-32	WP_001060502.1	MSCRAMM family adhesin SdrC
NWMN_RS01415	NWMN_0256	59.78	100.797	5.98333	8.92	-2.95109	1.23e-52	-3.0304	2.70991e-65	1.49007	1.27503e-23	1.46404	1.97735e-13	1.54252	2.4e-18	WP_000665736.1	Sodium:solute symporter NanT
NWMN_RS14710	NWMN_2563	2.52	4.30333	0.216667	0.51	-2.941	0.0151802	-2.41625	0.00580663	1.40728	0.00948638	1.76058	0.277962	1.10496	0.375351	WP_000659675.1	Capsular polysaccharide biosynthesis protein CapA Cap1A
NWMN_RS11915	NWMN_2064	499.603	464.383	28.0467	86.3167	-2.91971	4.61e-51	-1.92758	2.47845e-28	0.612554	0.000180272	2.30859	8.77483e-34	1.31544	1.15e-14	WP_000347896.1	TIGR00159 family protein DacA
NWMN_RS00085	NWMN_0016	228.287	298.657	17.81	49.7633	-2.91507	2.67e-34	-2.087	7.33565e-21	1.09103	2.75367e-07	1.82527	3.61819e-15	0.996389	4.15e-06	WP_000095327.1	Adenylosuccinate synthase PurA
NWMN_RS11190	NWMN_1940	140.893	292.697	17.9	55.28	-2.90512	1.87e-65	-1.93465	3.22279e-37	1.78548	1.1742e-34	1.1209	4.17292e-11	0.149539	0.320831	WP_000120305.1	Hypothetical protein SdrH
NWMN_RS06490	NWMN_1151	3200.17	4983.47	281.393	968.047	-2.90449	5.06e-84	-1.68263	1.06488e-35	1.27209	3.94568e-22	1.63302	1.65315e-29	0.410689	0.00203607	WP_000181404.1	50S ribosomal protein L19 RplS
NWMN_RS01095	NWMN_0196	28.75	167.483	9.53	24.5967	-2.89794	1.02e-18	-2.14238	1.84934e-15	3.40398	4.18666e-33	-0.494767	0.413824	-1.25782	0.000231057	WP_001792906.1	Antiholin-like murein hydrolase modulator LrgA
NWMN_RS11225	NWMN_1946	22665.5	70179.4	4302.79	7397.11	-2.87749	3.33e-77	-2.72854	1.63034e-70	2.33759	7.63794e-54	0.539913	0.000191826	0.390955	0.00678561	WP_000688492.1	Response regulator transcription factor AgrA
NWMN_RS08490	NWMN_1509	94.5967	167.28	10.26	10.9	-2.87534	1.19e-49	-3.4391	7.89223e-75	1.5355	3.52861e-24	1.3427	2.53799e-11	1.90663	3.66e-24	WP_000023316.1	Biotin-dependent carboxyltransferase family protein
NWMN_RS07085	NWMN_1255	950.197	1351.23	77.5367	246.023	-2.85507	3.82e-28	-1.56012	1.63496e-14	1.03435	9.89875e-09	1.82761	7.95768e-12	0.52723	0.00967934	WP_000246909.1	YneF family protein
NWMN_RS08990	NWMN_1603	2101.8	6588.09	431.927	705.5	-2.80556	2.08e-77	-2.74635	5.43544e-75	2.37669	2.01155e-58	0.428931	0.00255105	0.369699	0.00888355	WP_000689998.1	Alanine dehydrogenase Ald2
NWMN_RS02960	NWMN_0509	4198.01	2410.89	159.987	926.963	-2.79161	2.47e-58	-0.912573	2.1248e-08	-0.0734779	0.648953	2.86516	5.40285e-61	0.986059	1.46e-09	WP_000090316.1	Elongation factor G FusA
NWMN_RS11910	NWMN_2063	524.997	579.647	38.3967	105.983	-2.79003	7.57e-44	-1.97655	2.53573e-26	0.875402	9.50961e-07	1.91547	1.53871e-22	1.10144	1.71e-09	WP_000894032.1	YbbR-like domain-containing protein YbbR
NWMN_RS12430	NWMN_2153	476.71	766.97	46.98	239.387	-2.78056	4.13e-26	-0.920864	1.02555e-05	1.27694	2.71267e-10	1.50882	1.89715e-08	-0.355551	0.0841733	WP_001118667.1	30S ribosomal protein S10 RpsJ
NWMN_RS06400	NWMN_1134	15988.6	23908.5	1347.04	3895.22	-2.77602	3.81e-50	-1.54639	1.86987e-20	1.06234	4.57169e-11	1.71477	7.17471e-21	0.484298	0.00347945	WP_000517908.1	50S ribosomal protein L28 RpmB
NWMN_RS09365	NWMN_1668	60.1633	94.9767	6.16	14.56	-2.77083	7.14e-17	-2.11372	5.67651e-16	1.35144	1.9763e-10	1.4346	9.75453e-05	0.768135	0.0038976	WP_000671052.1	RNA polymerase sigma factor SigS
NWMN_RS02925	NWMN_0502	2564.85	1280.5	81.43	408.94	-2.75996	5.02e-50	-0.9812	2.3098e-10	-0.355075	0.0163465	3.11692	1.31179e-66	1.33649	1.07e-18	WP_001273585.1	50S ribosomal protein L7/L12 RplL
NWMN_RS14400	NWMN_2510	55.4567	420.09	28.2867	118.987	-2.75065	1.42e-61	-1.33673	6.51661e-19	3.65364	5.24784e-107	-0.902321	1.49246e-07	-2.31681	4.1e-47	WP_000421701.1	Betaine-aldehyde dehydrogenase BetB
NWMN_RS00685	NWMN_0124	1738.53	3888.71	260.21	512.48	-2.74443	2.99e-48	-2.40075	8.79953e-39	1.87221	3.07957e-25	0.872427	1.24428e-06	0.52864	0.00276964	WP_000215724.1	4'-phosphopantetheinyl transferase superfamily protein
NWMN_RS15655	NWMN_2603	26.6333	55.0667	3.22667	5.65333	-2.74251	3.56e-05	-2.49215	5.52397e-06	1.79352	8.41023e-05	1.01158	0.175089	0.732599	0.18308	WP_012657298.1	IS30 family transposase
NWMN_RS09090	NWMN_1620	121.307	90.2233	5.85	22.2967	-2.73353	5.89e-15	-1.43419	5.59934e-07	0.234989	0.370691	2.50842	2.22316e-13	1.20125	1.36e-05	WP_000287588.1	1-acyl-sn-glycerol-3-phosphate acyltransferase PlsC
NWMN_RS10430	NWMN_1815	83.63	281.87	19.3433	61.23	-2.72465	1.07e-56	-1.72163	1.51914e-29	2.48812	7.86477e-59	0.237834	0.17904	-0.766136	8.17e-07	WP_001245442.1	Radical SAM/CxCxxxxC motif protein YfkAB
NWMN_RS12260	NWMN_2119	1275.92	1548.82	102.633	342.697	-2.70966	1.95e-38	-1.53887	4.3522e-16	0.933314	3.1663e-07	1.77761	4.17267e-18	0.605848	0.00111069	WP_000170975.1	30S ribosomal protein S9 RpsI
NWMN_RS07340	NWMN_1303	75.2467	137.93	9.67667	26.43	-2.70601	6.2e-43	-1.90139	5.56221e-27	1.58346	2.95875e-21	1.12428	1.20699e-08	0.318502	0.0708697	WP_000942300.1	ATP-binding cassette domain-containing protein
NWMN_RS11905	NWMN_2062	725.937	877.08	62.49	163.58	-2.70479	3.31e-45	-1.97205	1.30006e-26	1.02057	1.18937e-08	1.68455	1.88128e-19	0.951602	1.33e-07	WP_000521491.1	Phosphoglucosamine mutase GlmM
NWMN_RS13120	NWMN_2279	120.287	1274.25	89.9567	135.637	-2.70474	1e-34	-2.77037	1.74012e-36	4.14289	8.64304e-71	-1.43793	1.92944e-11	-1.37237	1.03e-10	WP_001108126.1	PTS sucrose transporter subunit IIBC ScrA
NWMN_RS08480	NWMN_1507	117.707	280.72	19.85	17.4667	-2.69357	1.6e-33	-3.55407	4.45393e-54	1.99901	2.56977e-22	0.695563	0.00149891	1.55639	1.16e-12	WP_000942744.1	Acetyl-CoA carboxylase biotin carboxylase subunit
NWMN_RS09370	NWMN_1669	68.65	90.4133	6.03667	7.76	-2.69199	1.2e-14	-2.90362	4.54017e-22	1.10198	2.48566e-07	1.60703	1.79361e-05	1.81537	2.68e-09	WP_001153742.1	Competence protein ComK ComK2
NWMN_RS04995	NWMN_0893	257.107	332.063	23.68	60.2067	-2.67671	6.7e-46	-1.98648	1.29707e-29	1.09535	6.50313e-11	1.58221	7.29764e-18	0.891447	1.86e-07	WP_000021864.1	TrkH family potassium uptake protein KtrD
NWMN_RS07855	NWMN_1392	445.73	1081.99	64.4033	298.023	-2.67509	1.51e-20	-0.981433	1.77809e-05	1.82464	4.03592e-16	0.857243	0.00565609	-0.842395	0.000222997	WP_001151997.1	Ferredoxin Fer
NWMN_RS05240	-	299.447	567.82	36.0933	68.6067	-2.6749	7.64e-12	-2.18479	3.08572e-10	1.46401	1.70046e-06	1.22157	0.00286663	0.725562	0.03972	WP_000848350.1	Phosphoribosylformylglycinamidine synthase subunit PurS
NWMN_RS10425	NWMN_1814	38.3933	112.413	8.04667	30.6067	-2.66171	3.41e-34	-1.39258	9.96292e-15	2.33873	2.81271e-37	0.326452	0.137599	-0.945468	1.14e-06	WP_001145722.1	Site-specific integrase Int2
NWMN_RS11220	NWMN_1945	12636.4	32462.6	2360.26	3744.42	-2.656	1.36e-64	-2.64054	5.39205e-64	2.0891	2.10202e-42	0.566903	0.000125054	0.551444	0.000187688	WP_001803049.1	GHKL domain-containing protein AgrC
NWMN_RS03115	NWMN_0542	1364.83	5639.67	328.283	981.147	-2.65573	8.25e-21	-1.33266	1.87557e-09	2.55504	2.03587e-30	0.10907	0.704542	-1.22084	5e-07	WP_000587958.1	Protein VraX
NWMN_RS04065	NWMN_0719	20.6833	31.2467	2.25	4.27667	-2.64767	1.56e-12	-2.37975	6.61383e-13	1.34058	2.68363e-06	1.31869	0.000722135	1.04545	0.00152757	WP_001548033.1	DEAD/DEAH box helicase ComFA
NWMN_RS02475	NWMN_0438	208.147	574.843	42.4	93.3367	-2.64545	4.74e-47	-2.17057	3.44304e-35	2.21103	5.62529e-37	0.434866	0.0146462	-0.0402642	0.810038	WP_000279374.1	PTS system trehalose-specific EIIBC component TreP
NWMN_RS08275	NWMN_1468	722.697	1886.63	137.86	359.59	-2.63514	3.46e-88	-1.90918	1.45634e-50	2.10112	1.29435e-60	0.534164	2.84843e-05	-0.191881	0.123149	WP_001030080.1	Glycine--tRNA ligase GlyS
NWMN_RS11610	NWMN_2007	1546.61	961.87	71.03	295.02	-2.6302	9.03e-64	-1.22903	5.99826e-17	0.0371145	0.795382	2.59335	3.47961e-62	1.19197	3.84e-16	WP_000511135.1	F0F1 ATP synthase subunit beta AtpD
NWMN_RS00735	NWMN_0133	184.273	213.513	15.9067	46.6967	-2.6214	1.51e-64	-1.72848	2.01544e-35	0.943712	1.78266e-12	1.67847	1.86414e-28	0.785011	1.04e-08	WP_001227724.1	PTS glucose EIICBA component GlcA
NWMN_RS05235	NWMN_0935	149.32	171.157	12.36	28.5867	-2.62097	8.4e-24	-2.04345	1.12913e-18	0.877671	2.6076e-05	1.74711	1.34377e-11	1.16736	2.57e-07	WP_000174053.1	Phosphoribosylaminoimidazolesuccinocarboxamide synthase PurC
NWMN_RS11835	NWMN_2050	148.03	121.673	9.12	30.63	-2.61029	7.16e-26	-1.48809	2.83208e-12	0.423048	0.0331105	2.19058	1.73986e-19	1.06585	2.81e-07	WP_000019744.1	CDF family zinc efflux transporter CzrB
NWMN_RS05250	NWMN_0937	248.94	261.087	19.6433	46.6533	-2.60818	3.01e-39	-2.01676	1.11862e-26	0.793332	1.14885e-05	1.81544	6.03881e-21	1.22367	3.9e-11	WP_000032727.1	Phosphoribosylformylglycinamidine synthase subunit PurL
NWMN_RS00040	NWMN_0007	142.717	1794.92	135.28	199.067	-2.60652	5.86e-47	-2.71418	9.40442e-51	4.3914	1.19304e-112	-1.78473	1.33822e-23	-1.67712	2.18e-21	WP_000177464.1	Histidine ammonia-lyase HutH
NWMN_RS04300	NWMN_0760	970.633	197.08	14.2233	62.1267	-2.60547	1.44e-22	-1.10788	1.23013e-06	-1.62852	9.17828e-14	4.23741	3.58685e-58	2.73694	1.28e-32	WP_001548082.1	Thermonuclease family protein Nuc
NWMN_RS10745	NWMN_1870	309.753	245.923	16.5767	59.06	-2.60403	1.78e-20	-1.38775	1.44737e-10	0.282772	0.124392	2.32942	1.09634e-17	1.10677	7.4e-08	WP_000691584.1	GntR family transcriptional regulator PmtR
NWMN_RS14420	NWMN_2513	42.46	86.0467	6.46667	14.3	-2.60365	1.5e-42	-2.11773	5.26852e-37	1.75247	2.80094e-30	0.85369	1.9192e-05	0.366358	0.0271991	WP_000711870.1	BCCT family transporter CudT
NWMN_RS02115	NWMN_0374	572.38	623.02	47.6967	91.4733	-2.59481	8.64e-37	-2.29727	5.65738e-31	0.85417	6.61964e-06	1.74105	1.8784e-18	1.44331	9.82e-14	WP_000991007.1	L-cystine transporter TcyP
NWMN_RS01865	NWMN_0328	23.54	41.2467	2.99667	10.5967	-2.59444	1.56e-06	-1.32516	0.000920322	1.36569	7.25575e-05	1.26433	0.0300128	-0.0334906	0.892292	WP_000335332.1	Hypothetical protein MepB
NWMN_RS08765	NWMN_1563	49.09	56.8367	4.06333	14.72	-2.58778	4.66e-13	-1.42451	6.22035e-07	0.939116	0.000293277	1.66068	5.3242e-06	0.488131	0.0740449	WP_000805950.1	Uroporphyrinogen-III synthase HemD
NWMN_RS14790	NWMN_2578	4.65667	4.22667	0.293333	0.933333	-2.58293	0.00594087	-1.75206	0.0203647	0.53058	0.263477	2.1694	0.0265222	1.25901	0.0679788	WP_001065590.1	ATP phosphoribosyltransferase regulatory subunit HisZ
NWMN_RS12480	NWMN_2161	245.143	85.24	6.20667	26.6	-2.56504	1.44e-06	-0.97769	0.0062417	-0.950606	0.000907366	3.55083	2.48278e-15	1.93307	2.45e-10	WP_001161085.1	Hypothetical protein MspA
NWMN_RS09045	NWMN_1613	1416.16	1244.75	93.02	332.9	-2.56248	1.87e-44	-1.35235	1.03864e-15	0.504886	0.00216064	2.05822	9.70013e-31	0.847606	3.53e-07	WP_000090512.1	30S ribosomal protein S4 RpsD
NWMN_RS06125	-	508.8	269.573	16.8367	36.9967	-2.55818	1.62e-07	-1.88373	8.59217e-07	-0.408309	0.138126	3.00163	2.39929e-12	2.30529	6.78e-13	WP_000149423.1	Hypothetical protein
NWMN_RS09340	NWMN_1664	68.0133	74.9033	5.25	12.3633	-2.55215	1.75e-06	-1.88145	3.15543e-06	0.867573	0.00648361	1.72563	0.00186329	1.02922	0.00768923	WP_000221179.1	Winged helix-turn-helix transcriptional regulator ArsR
NWMN_RS05140	NWMN_0918	48.1333	17.4967	1.28667	4.20333	-2.52419	6.52e-10	-1.55603	4.81362e-07	-0.744512	0.00196195	3.28929	2.18033e-20	2.3063	2.44e-17	WP_000676548.1	Glu-specific serine endopeptidase SspA
NWMN_RS12265	NWMN_2120	774.967	1127.69	85.5133	310.953	-2.52112	3.65e-37	-1.24868	2.07159e-12	1.20627	3.51148e-12	1.31607	1.60195e-11	0.0426526	0.814266	WP_001250038.1	50S ribosomal protein L13 RplM
NWMN_RS01010	NWMN_0180	3.47333	5.96	0.386667	0.613333	-2.51237	0.0243274	-2.48396	0.0157711	1.48209	0.0386368	1.24674	0.354632	1.14196	0.438349	WP_000531476.1	PTS sugar transporter subunit IIA
NWMN_RS00680	NWMN_0123	1010.99	1067.39	87.7033	194.213	-2.50647	3.71e-42	-2.02777	3.32909e-29	0.83454	1.88653e-06	1.67197	1.0201e-20	1.19325	1.39e-11	WP_000605282.1	Non-ribosomal peptide synthetase AusA
NWMN_RS10735	NWMN_1868	183.263	111.59	8.81	29.49	-2.49532	2.37e-20	-1.38278	5.09214e-10	-0.0156163	0.918155	2.51647	3.42853e-22	1.39972	4.14e-11	WP_000645727.1	Phenol-soluble modulin export ABC transporter permease subunit PmtB
NWMN_RS02730	NWMN_0478	228.493	316.79	24.8	72.7667	-2.47718	3.16e-32	-1.52551	9.98365e-19	1.13451	4.73005e-13	1.34619	3.9322e-10	0.391975	0.0214623	WP_000613716.1	2-amino-4-hydroxy-6-hydroxymethyldihydropteridine diphosphokinase FolK
NWMN_RS11755	NWMN_2035	223.073	250.663	20.27	72.99	-2.46131	8.6e-37	-1.23852	2.26818e-14	0.848869	1.88892e-08	1.61489	1.04593e-16	0.390149	0.0148575	WP_000120549.1	DUF2750 domain-containing protein
NWMN_RS11695	NWMN_2024	1625.48	2259.58	167.723	484.887	-2.44521	3.68e-38	-1.36438	6.99049e-18	1.03924	1.26234e-12	1.40841	2.55855e-13	0.325718	0.0404188	WP_000808968.1	Type B 50S ribosomal protein L31 RpmE2
NWMN_RS01160	NWMN_0206	14.5967	68.6467	5.14333	8.06667	-2.44346	2.59e-06	-2.35885	1.2472e-07	2.73936	1.4622e-11	-0.270833	0.710437	-0.365501	0.491957	WP_001159765.1	Hypothetical protein
NWMN_RS11605	NWMN_2006	1940.56	1157.23	91.3567	359.417	-2.4399	5.88e-39	-1.05005	1.73011e-10	-0.110599	0.497954	2.5518	5.37483e-44	1.16086	6.6e-13	WP_001094394.1	F0F1 ATP synthase subunit epsilon AtpC
NWMN_RS02055	NWMN_0363	9.05	1.64	0	2.37333	-2.42724	0.502393	0.961401	0.460868	-1.7958	0.0932917	5.84044	0.0159594	0.763317	0.450648	WP_000849177.1	YxeA family protein
NWMN_RS05070	NWMN_0905	103.03	76.77	5.55667	19.2467	-2.42333	0.00010536	-1.20884	0.00906988	0.108131	0.758981	2.36313	0.000137775	1.11061	0.00875249	WP_000410720.1	Hypothetical protein
NWMN_RS09320	NWMN_1660	75.1367	162.23	13.85	105.393	-2.42003	2.37e-30	-0.15949	0.378968	1.8503	5.14791e-23	0.571387	0.00751026	-1.69079	1.07e-19	WP_001159022.1	Riboflavin biosynthesis protein RibA
NWMN_RS10615	NWMN_1848	102.617	136.023	10.83	14.8633	-2.41887	1.88e-08	-2.42597	1.25649e-10	1.04057	0.000539045	1.39716	0.0018578	1.39829	0.000161935	WP_000434933.1	Staphostatin A ScpB
NWMN_RS05255	NWMN_0938	361.217	444.873	37.5	79.1033	-2.41477	3e-33	-2.00503	2.87966e-25	1.01238	5.37494e-08	1.40286	6.6519e-13	0.992867	1.49e-07	WP_000483713.1	Amidophosphoribosyltransferase PurF
NWMN_RS11210	NWMN_1943	15405.7	33317.6	2806.46	3869.6	-2.40637	6e-56	-2.55951	1.81951e-62	1.81	7.78854e-34	0.59639	4.32126e-05	0.749531	2.77e-07	WP_001105707.1	Accessory gene regulator AgrB
NWMN_RS08635	NWMN_1539	424.507	218.053	18.8333	78.8833	-2.40541	5.09e-43	-0.999178	4.51054e-10	-0.236374	0.132146	2.64235	6.36269e-53	1.23564	9.89e-15	WP_000749795.1	Protein translocase subunit SecDF
NWMN_RS02955	NWMN_0508	3500.75	1942.06	162.543	822.513	-2.40419	9.74e-37	-0.647067	0.000203236	-0.180483	0.295613	2.58522	4.12159e-43	0.8276	1.83e-06	WP_001137495.1	30S ribosomal protein S7 RpsG
NWMN_RS09325	NWMN_1661	64.4667	163.33	13.71	87.38	-2.40289	8.45e-22	-0.371556	0.0636881	2.03453	1.49133e-22	0.37227	0.171654	-1.66282	9.85e-16	WP_000493892.1	Riboflavin synthase RibB
NWMN_RS03510	NWMN_0617	74.5833	54.9267	4.7	21.5767	-2.39885	1.69e-19	-0.86915	2.76548e-05	0.291942	0.127986	2.11276	3.23346e-16	0.577977	0.00349381	WP_000184741.1	Iron ABC transporter permease FhuB
NWMN_RS11615	NWMN_2008	1146.53	566.763	49.2433	205.857	-2.38103	3.36e-49	-0.959604	3.65224e-11	-0.30719	0.030027	2.68891	4.76227e-65	1.2669	1.34e-18	WP_000157603.1	F0F1 ATP synthase subunit gamma AtpG
NWMN_RS10965	NWMN_1904	1.24	4.05667	0.286667	1.42	-2.37865	0.11834	-0.936124	0.352722	3.48088	0.00342407	-0.88066	1	-2.52028	0.158229	WP_000185659.1	dUTP pyrophosphatase
NWMN_RS08325	NWMN_1478	6191.22	5814.03	404.113	1700.64	-2.3766	3.05e-16	-0.635825	0.00831653	0.303999	0.167984	2.07723	2.68567e-13	0.332242	0.17202	WP_000048060.1	30S ribosomal protein S21 RpsU
NWMN_RS04615	NWMN_0816	698.987	338.933	28.4267	79.4033	-2.35047	5.24e-22	-1.4093	3.42962e-13	-0.427399	0.00899895	2.7834	6.68449e-35	1.83824	9.22e-25	WP_000590451.1	Na+/H+ antiporter subunit G1 MnhG
NWMN_RS11730	NWMN_2031	219.987	119.073	10.7633	49.4233	-2.34936	2.71e-36	-0.795858	7.7238e-07	-0.161099	0.302344	2.51192	3.8931e-43	0.957138	1.19e-09	WP_000159960.1	CTP synthase PyrG
NWMN_RS03165	NWMN_0552	1036.49	2528.97	225.937	693.207	-2.34697	1.65e-46	-1.36418	4.64604e-18	2.00069	7.49939e-36	0.346445	0.0287683	-0.636465	4.52e-05	WP_000362357.1	Lipoate--protein ligase family protein LipL
NWMN_RS02200	NWMN_0390	4.56	21.24	1.88	5.52	-2.33213	6.59e-10	-1.46115	1.1195e-06	2.95173	8.03013e-22	-0.605689	0.21392	-1.48681	1.61e-05	WP_000784024.1	Superantigen-like protein SSL3 Ssl3
NWMN_RS05890	NWMN_1041	270.997	56.2	4.94333	14.1733	-2.31203	4.17e-14	-1.46328	3.64963e-08	-1.57778	6.48946e-11	3.89494	1.90564e-40	3.04264	1.52e-31	WP_000160859.1	LPXTG-anchored heme-scavenging protein IsdA
NWMN_RS13430	NWMN_2332	400.2	1104.98	100.08	202.54	-2.31066	2.2e-46	-1.93061	1.50232e-36	2.17662	2.02032e-46	0.134546	0.401384	-0.245773	0.107985	WP_000831298.1	Membrane protein
NWMN_RS13745	NWMN_2387	80.0833	36.44	3.06667	14.7467	-2.3063	2.16e-05	-0.657519	0.053813	-0.48871	0.0767545	2.8343	9.10343e-10	1.15015	3.52e-05	WP_000755954.1	(Deoxy)nucleoside triphosphate pyrophosphohydrolase
NWMN_RS07050	NWMN_1249	36.9067	50.7267	4.56333	13.0067	-2.30064	2.01e-15	-1.44618	1.8749e-09	1.20595	9.47204e-08	1.10093	0.000176701	0.242067	0.265677	WP_000688126.1	GMP reductase GuaC
NWMN_RS03485	NWMN_0613	7220	8771.43	822.847	1215.48	-2.29889	8.51e-50	-2.39693	1.09579e-53	1.02181	7.12184e-12	1.2771	1.88467e-17	1.37513	6.09e-20	WP_000817954.1	ABC transporter ATP-binding protein AbcA
NWMN_RS12385	NWMN_2144	630.163	546.6	42.47	186.733	-2.29165	4.18e-07	-0.507812	0.128268	0.189582	0.454854	2.12194	1.59573e-06	0.319663	0.356621	WP_000644737.1	50S ribosomal protein L29 RpmC
NWMN_RS06275	NWMN_1110	92.0067	40.9733	3.74	7.18	-2.28786	1.42e-17	-2.01739	9.53673e-18	-0.458821	0.0180644	2.75191	1.13839e-27	2.47905	6.93e-29	WP_001178619.1	Uracil permease PyrP
NWMN_RS04045	NWMN_0715	414.007	316.067	29.9267	63.8333	-2.27547	3.32e-38	-1.82628	1.62205e-28	0.335706	0.029314	1.94061	3.26294e-29	1.49096	2.14e-20	WP_000460983.1	GGDEF domain-containing protein GdpS
NWMN_RS01080	NWMN_0193	50.2267	67.6	6.31	27.55	-2.26272	5.12e-15	-0.778329	0.000463932	1.09658	6.64257e-08	1.17367	0.00014808	-0.3173	0.117624	WP_000608826.1	Iron-sulfur cluster repair di-iron protein ScdA
NWMN_RS02950	NWMN_0507	3464.44	1938.37	173.95	887.453	-2.25915	6.51e-39	-0.492017	0.0016508	-0.190628	0.218488	2.45041	4.10993e-47	0.682692	1.06e-05	WP_001142337.1	30S ribosomal protein S12 RpsL
NWMN_RS10730	NWMN_1867	399.093	180.92	17.09	60.3	-2.25545	6.6e-31	-1.07304	1.28148e-10	-0.43964	0.00449463	2.69703	1.31447e-46	1.51307	4.48e-21	WP_000763048.1	Phenol-soluble modulin export ABC transporter ATP-binding protein PmtC
NWMN_RS11215	NWMN_1944	15144.5	28416.9	2241.27	3891.27	-2.24905	1.45e-24	-1.5617	1.30173e-17	1.25507	7.941e-15	0.997871	2.39269e-05	0.307995	0.113525	WP_001093929.1	Cyclic lactone autoinducer peptide AgrD
NWMN_RS13335	NWMN_2317	463.067	440.073	41.95	144.693	-2.24612	1.62e-35	-1.11661	3.58429e-11	0.641556	0.000110371	1.60503	9.16219e-20	0.475158	0.00435166	WP_000792564.1	Immunoglobulin-binding protein Sbi
NWMN_RS14645	NWMN_2550	33	57.6	5.56333	16.75	-2.2399	1.11e-21	-1.32	7.07808e-11	1.53568	3.66737e-15	0.707063	0.00367556	-0.214922	0.288159	WP_001137477.1	Accessory Sec system protein Asp2
NWMN_RS11620	NWMN_2009	1131.26	515.817	49.8367	200.06	-2.23828	1.2e-46	-0.884732	1.754e-09	-0.418189	0.00385636	2.6568	5.01174e-64	1.30297	8.05e-19	WP_000974882.1	F0F1 ATP synthase subunit alpha AtpA
NWMN_RS12935	NWMN_2246	175.143	17.4133	1.61333	5.35	-2.23681	2.98e-10	-1.17548	8.09712e-06	-2.64881	9.91462e-41	4.89873	5.26711e-72	3.82738	8.57e-70	WP_000571584.1	Sodium/glutamate symporter GltS
NWMN_RS14280	NWMN_2488	123.88	60.8933	5.79667	19.8233	-2.2359	1.83e-20	-1.12	9.98666e-09	-0.323969	0.067937	2.5642	3.79721e-29	1.44491	5.2e-15	WP_000277415.1	Quinone-dependent dihydroorotate dehydrogenase PyrD
NWMN_RS09315	NWMN_1659	94.1567	257.167	23.8133	125.743	-2.23331	1.05e-15	-0.460471	0.0486482	2.13655	1.46477e-18	0.100445	0.7741	-1.67586	3.64e-12	WP_001008551.1	6,7-dimethyl-8-ribityllumazine synthase RibH
NWMN_RS14770	NWMN_2574	5.00333	3.23667	0.26	0.39	-2.22957	0.189608	-2.20335	0.044427	0.266666	1	2.16887	0.0386366	2.07119	0.0154543	WP_000640266.1	Imidazoleglycerol-phosphate dehydratase HisB
NWMN_RS02020	NWMN_0357	458.47	926.393	83.7267	189.58	-2.22889	1.68e-22	-1.54523	8.55464e-15	1.58901	8.91669e-18	0.642869	0.00960121	-0.0427386	0.766547	WP_001261460.1	30S ribosomal protein S6 RpsF
NWMN_RS01445	NWMN_0262	387.313	179.853	17.56	42.1667	-2.22389	3.56e-37	-1.62204	3.22428e-23	-0.382044	0.0137465	2.60664	2.86395e-52	2.00436	3.15e-35	YP_498890.1	YSIRK domain-containing triacylglycerol lipase Lip2/Geh GehB
NWMN_RS02945	NWMN_0506	1935.74	950.9	82.0933	510.143	-2.22111	2.58e-21	-0.0426418	0.810464	-0.441576	0.00623949	2.66744	2.60038e-34	0.484246	0.00209227	WP_000031892.1	50S ribosomal protein L7ae-like protein RplGB
NWMN_RS14535	NWMN_2529	48.7733	70.6567	7.01667	25.51	-2.21685	6.02e-38	-1.02079	1.25069e-11	1.28924	2.64099e-18	0.928814	5.71441e-08	-0.268227	0.0805421	WP_000745871.1	MSCRAMM family adhesin clumping factor ClfB
NWMN_RS02280	NWMN_0403	1.59	5.62	0.476667	1.65	-2.20932	0.00619321	-1.1695	0.0594866	2.22407	4.00302e-05	0.0620634	1	-1.03789	0.0982716	WP_001813970.1	Tandem-type lipoprotein Lpl1
NWMN_RS10740	NWMN_1869	261.453	151.53	14.4367	42.2033	-2.20895	3.27e-28	-1.32687	2.37049e-14	-0.090943	0.561192	2.30203	2.13224e-32	1.41843	2.99e-17	WP_000991302.1	Phenol-soluble modulin export ABC transporter ATP-binding protein PmtA
NWMN_RS12425	NWMN_2152	527.8	570.953	55.12	191.587	-2.19952	1.8e-38	-1.03074	1.15072e-11	0.798738	7.12925e-08	1.40165	4.25171e-17	0.232173	0.121402	WP_000160212.1	50S ribosomal protein L3 RplC
NWMN_RS03940	NWMN_0696	178.85	90.9033	9.07	33.0367	-2.18989	1.11e-26	-0.975774	3.9451e-08	-0.265921	0.113049	2.45763	4.41176e-35	1.24204	5.63e-13	WP_000193751.1	Peptide MFS transporter DtpT
NWMN_RS02825	NWMN_0483	319.48	125.03	12.3167	36.7067	-2.18907	4.21e-29	-1.27306	1.13917e-13	-0.638861	5.64067e-05	2.82965	1.55493e-50	1.91239	1.07e-30	WP_000547794.1	NupC/NupG family nucleoside CNT transporter NupC
NWMN_RS09420	NWMN_1679	351.903	344.273	34.1433	108.667	-2.18351	1.12e-46	-1.16128	4.26464e-18	0.675002	1.42834e-07	1.50941	8.84723e-24	0.486489	0.00023551	WP_000366154.1	NERD domain-containing protein
NWMN_RS01375	NWMN_0249	258.74	87.4367	8.42667	33.7133	-2.1794	1.09e-13	-0.843763	0.000827831	-0.876079	0.000251437	3.05916	4.84092e-27	1.72042	3.29e-12	WP_001033876.1	5'-nucleotidase, lipoprotein e(P4) family protein
NWMN_RS13095	NWMN_2275	108.04	337.01	32.6933	65.0267	-2.15268	1.78e-20	-1.76325	9.47009e-18	2.27517	6.11129e-31	-0.119405	0.600047	-0.510526	0.0130313	WP_001253464.1	DUF2871 domain-containing protein
NWMN_RS04685	NWMN_0830	67.4667	54.6967	5.51667	14.6867	-2.14844	2.38e-16	-1.37559	1.23067e-10	0.381606	0.0367107	1.77218	5.83639e-12	0.995668	1.11e-06	WP_000185319.1	Glycerophosphodiester phosphodiesterase GlpQ
NWMN_RS07320	NWMN_1300	9.85	45.03	4.65	2.92	-2.14276	1.34e-13	-3.47382	1.10936e-30	3.07637	4.72804e-32	-0.927457	0.0187715	0.4093	0.182312	WP_000759232.1	Phosphate ABC transporter substrate-binding protein PstS
NWMN_RS15460	NWMN_1874	318.14	250.85	23.36	48.89	-2.1375	8.23e-12	-1.62034	3.27371e-10	0.305863	0.160829	1.84063	1.59868e-09	1.31822	4.88e-08	WP_001789576.1	Hypothetical protein
NWMN_RS12965	NWMN_2252	177.857	100.307	9.96667	38.7867	-2.13502	1.3e-17	-0.817448	2.4544e-05	-0.145517	0.413358	2.28551	2.58188e-22	0.963735	1.05e-07	WP_000184227.1	Hypothetical protein
NWMN_RS02140	NWMN_0378	147.12	122.26	11.7867	38.6667	-2.13472	5.24e-13	-1.06993	1.71473e-05	0.379684	0.0994982	1.75992	1.09865e-09	0.691321	0.0040411	WP_000421410.1	Santhine phosphoribosyltransferase Xpt
NWMN_RS05935	NWMN_1049	112.347	69.3833	7.10667	23.4533	-2.13374	5.68e-23	-1.0655	1.30035e-09	0.0148605	0.93607	2.12237	1.18086e-24	1.05141	1.83e-10	WP_000003559.1	Phenylalanine--tRNA ligase subunit alpha PheS
NWMN_RS02030	NWMN_0359	768.437	1241.72	120.473	249.187	-2.13238	9.49e-10	-1.47426	3.46143e-06	1.23454	3.92391e-05	0.901772	0.0113279	0.241113	0.482198	WP_000897044.1	30S ribosomal protein S18 RpsR
NWMN_RS06285	NWMN_1112	150.273	81.4867	8.31667	15.7633	-2.13224	7.47e-20	-1.86203	2.40606e-18	-0.191689	0.318506	2.32631	9.43998e-25	2.055	3.78e-23	WP_000767028.1	Dihydroorotase PyrC
NWMN_RS11665	NWMN_2018	1092.88	961.727	98.93	362.603	-2.12869	2.87e-29	-0.859872	8.13434e-07	0.50696	0.00294129	1.62243	3.2787e-18	0.353027	0.0416691	WP_000654185.1	TIGR01440 family protein
NWMN_RS08770	NWMN_1564	234.277	113.977	11.7333	48.32	-2.12628	2.61e-27	-0.735129	3.58102e-06	-0.343208	0.0199863	2.472	3.34738e-40	1.07868	7.69e-13	WP_001230228.1	Hydroxymethylbilane synthase HemC
NWMN_RS02145	NWMN_0379	174.67	154.11	15.7833	42.2367	-2.12548	5.52e-25	-1.368	3.53794e-13	0.517344	0.00384322	1.6094	1.88759e-15	0.851062	3.76e-06	WP_000793009.1	Purine permease PbuX
NWMN_RS03515	NWMN_0618	159.163	139.35	14.5467	49.8967	-2.12503	1.13e-31	-0.99152	1.0183e-10	0.530856	0.000236821	1.59597	3.23731e-19	0.461024	0.00188159	WP_000625878.1	Iron ABC transporter permease FhuG
NWMN_RS11655	NWMN_2016	1048.87	992.09	103.64	348.037	-2.1177	5.48e-33	-0.98873	1.96616e-09	0.624929	0.00011232	1.49327	6.62317e-18	0.363901	0.0258945	WP_000048712.1	Uracil phosphoribosyltransferase Upp
NWMN_RS02920	NWMN_0501	1193.67	557.127	56.6433	238.943	-2.10607	4.45e-34	-0.637997	1.62821e-05	-0.425932	0.00261039	2.53331	1.02425e-51	1.06408	1.14e-13	WP_001273085.1	50S ribosomal protein L10 RplJ
NWMN_RS06265	NWMN_1108	284.2	270.283	28.4933	77.14	-2.10563	8.49e-41	-1.31275	5.49211e-21	0.643544	9.59681e-07	1.46314	4.07752e-21	0.669526	8.76e-07	WP_000451294.1	RluA family pseudouridine synthase
NWMN_RS11540	NWMN_1994	668.667	403.683	42.29	138.337	-2.10393	6.88e-38	-1.04186	1.62498e-12	-0.0173295	0.905905	2.12201	7.52064e-40	1.05936	3.12e-13	WP_000725802.1	Membrane protein insertase YidC
NWMN_RS05495	NWMN_0981	199.407	115.3	12.2067	45.23	-2.10092	3.04e-26	-0.848478	1.48075e-07	-0.0845202	0.587983	2.18792	9.23388e-31	0.933411	1.27e-09	WP_000031401.1	Protoheme IX farnesyltransferase CtaB
NWMN_RS14080	NWMN_2450	11.9767	20.3233	2.19667	6.64667	-2.09696	4.76e-15	-1.1621	8.66012e-08	1.48611	2.56851e-13	0.616186	0.0373272	-0.322679	0.130942	WP_000432907.1	Ferrous iron transport protein B FeoB
NWMN_RS04350	NWMN_0769	317.443	195.177	20.3433	44.6133	-2.08891	2.46e-19	-1.57222	2.4765e-14	-0.00750957	0.960306	2.099	1.04004e-20	1.5808	2.45e-15	WP_000255561.1	Amino acid transporter
NWMN_RS05290	NWMN_0945	36.9733	39.7367	4.06333	9.84	-2.08415	6.95e-08	-1.42941	3.03457e-06	0.734041	0.00353844	1.36453	0.000834457	0.700458	0.0200683	WP_000033477.1	ECF transporter S component ThiV
NWMN_RS11625	NWMN_2010	1042.23	470.963	49.4633	183.247	-2.07664	1.79e-31	-0.794172	2.51364e-07	-0.477968	0.00114029	2.55593	1.12628e-49	1.27235	1.53e-17	WP_000241351.1	F0F1 ATP synthase subunit delta AtpH
NWMN_RS07565	NWMN_1342	11.96	19.81	2.02333	4.92667	-2.0707	2.75e-06	-1.43138	2.51707e-05	1.32813	3.63025e-06	0.763513	0.163688	0.110662	0.879466	WP_000282171.1	Queuosine precursor transporter
NWMN_RS00285	NWMN_0049	355.747	91.71	9.86	25.5267	-2.07027	2.7e-31	-1.36117	5.68067e-18	-1.24527	4.83645e-18	3.31698	2.27843e-83	2.60693	6.88e-66	WP_001791835.1	Na/Pi cotransporter family protein NptA
NWMN_RS09215	NWMN_1641	760.237	824.91	88.11	289.297	-2.06525	8.28e-41	-0.97613	4.72207e-12	0.806569	5.03462e-09	1.25924	8.80261e-17	0.169675	0.230122	WP_001266167.1	tRNA (guanosine(46)-N7)-methyltransferase TrmB
NWMN_RS14030	NWMN_2442	22517.3	59679.7	5734.75	12784.8	-2.05085	1.71e-39	-1.27146	4.22669e-17	1.94315	1.04316e-36	0.107817	0.482499	-0.671663	7.21e-06	WP_000011687.1	Hypothetical protein
NWMN_RS03865	NWMN_0684	747.753	178.053	19.3433	76.0233	-2.03881	1.79e-23	-0.672707	4.12749e-05	-1.38766	5.27061e-21	3.42922	2.33029e-75	2.06074	2.12e-41	WP_001175781.1	Aminotransferase class IV PabC
NWMN_RS04015	NWMN_0709	441.32	921.87	102.023	107.627	-2.03037	9.65e-31	-2.604	1.18865e-47	1.78702	1.2654e-25	0.243659	0.160755	0.817325	2.08e-06	WP_000724887.1	EMYY motif lipoprotein
NWMN_RS02655	NWMN_0464	2883.97	4808.2	525.107	1499.09	-2.03033	3.99e-41	-1.14984	4.09761e-15	1.43805	1.45941e-22	0.592371	5.61769e-05	-0.288185	0.0470267	WP_000157650.1	50S ribosomal protein L25/general stress protein RplY
NWMN_RS01420	NWMN_0257	43.8033	47.3133	5.33333	5.88	-2.027	4e-12	-2.51692	7.29302e-20	0.830208	0.00016256	1.20269	4.19887e-05	1.69291	4.4e-10	WP_001030738.1	N-acetylneuraminate lyase NanA
NWMN_RS09345	NWMN_1665	36.0867	32.3133	3.61	10	-2.02427	5.64e-15	-1.19462	8.23522e-09	0.564003	0.00231515	1.46559	1.10236e-08	0.632134	0.00123597	WP_000989121.1	Arsenite efflux transporter membrane subunit ArsB
NWMN_RS12940	NWMN_2247	233.003	263.66	29.8233	77.0333	-2.01527	1.64e-35	-1.29159	2.13518e-18	0.898926	1.87011e-10	1.11717	3.4585e-12	0.392929	0.00676412	WP_001279381.1	Type 2 isopentenyl-diphosphate Delta-isomerase Fni
NWMN_RS00035	NWMN_0006	81.1167	162.32	18.3233	55.49	-2.01308	6.82e-26	-0.96018	1.392e-10	1.70503	1.01325e-26	0.309972	0.133163	-0.654954	5.78e-05	WP_000449218.1	NAD(P)H-hydrate dehydratase NnrD
NWMN_RS00440	NWMN_0078	363.793	1957.35	218.86	459.82	-2.01135	1.68e-25	-1.56956	8.49269e-17	3.12787	8.5877e-56	-1.11632	4.65597e-09	-1.55823	2.03e-16	WP_000731959.1	Cell-wall-anchored protein SasD
NWMN_RS14650	NWMN_2551	50.4567	52.5067	5.94	17.42	-2.00868	2.28e-20	-1.11804	1.57945e-09	0.780935	5.97146e-06	1.23032	1.30653e-08	0.337783	0.0650463	WP_000873197.1	Accessory Sec system protein Asp1
NWMN_RS04570	NWMN_0808	220.18	632.997	67.58	134.787	-2.00748	3.94e-15	-1.53968	2.73869e-11	2.10893	3.11027e-21	-0.098639	0.654845	-0.568092	0.0117609	WP_000401414.1	YuzD family protein
NWMN_RS08380	NWMN_1488	2100.12	627.213	64.7867	277.78	-1.99471	3.67e-14	-0.316685	0.10855	-1.17405	7.80985e-13	3.17487	7.08851e-45	1.4911	1.36e-19	WP_001274017.1	30S ribosomal protein S20 RpsT
NWMN_RS11630	NWMN_2011	1274.85	538.823	59.67	214.11	-1.99401	4.91e-32	-0.766596	1.82562e-07	-0.569707	4.95184e-05	2.56485	3.73222e-55	1.33649	7.46e-21	WP_000140679.1	F0F1 ATP synthase subunit B AtpF
NWMN_RS12820	NWMN_2223	51.4633	81.2867	8.88	21.5133	-1.99294	2.83e-11	-1.33856	2.22921e-08	1.31232	7.5299e-10	0.688009	0.0407562	0.0287552	0.938038	WP_000904065.1	Hypothetical protein
NWMN_RS11660	NWMN_2017	1166.35	1028.03	120.27	376.257	-1.99032	2.65e-29	-0.991486	6.41184e-09	0.559512	0.000924201	1.43097	2.52198e-16	0.432012	0.0107611	WP_000120494.1	Serine hydroxymethyltransferase GlyA
NWMN_RS12630	NWMN_2188	28.2533	28.11	2.73	24.8167	-1.98734	0.015899	0.481655	0.314273	0.65939	0.209078	1.40034	0.091187	-1.1457	0.00507767	WP_000545928.1	Urease subunit gamma UreA
NWMN_RS13970	NWMN_2430	95.9267	207.643	23.92	68.16	-1.98309	1.48e-16	-1.11058	3.19617e-07	1.81735	2.60616e-17	0.1676	0.534856	-0.706292	0.000965884	WP_001140234.1	L-serine dehydratase, iron-sulfur-dependent, beta subunit SdaAB
NWMN_RS05015	NWMN_0895	72.3567	16.3767	1.68	2.30667	-1.9805	0.000326506	-2.21562	1.70594e-06	-1.44561	3.46376e-07	3.45761	3.58641e-16	3.68818	3.1e-24	WP_000287265.1	Competence protein ComK1
NWMN_RS02025	NWMN_0358	572.68	916.47	103.99	230.083	-1.97981	2.58e-20	-1.44963	1.22025e-12	1.37946	4.81606e-12	0.601045	0.00455504	0.0704399	0.739036	WP_000934799.1	Single-stranded DNA-binding protein Ssb
NWMN_RS04370	NWMN_0773	480.377	393.507	44.24	129.927	-1.97572	9.9e-25	-1.03235	1.0186e-09	0.382918	0.0159191	1.59425	2.90379e-17	0.649786	8.37e-05	WP_000422909.1	Nitroreductase
NWMN_RS14835	NWMN_2587	73.8	141.817	16.33	71.5067	-1.97552	3.95e-32	-0.491152	0.00028839	1.6579	4.04116e-34	0.319324	0.0752124	-1.1666	1.66e-17	WP_001109273.1	Rhodanese-related sulfurtransferase
NWMN_RS12370	NWMN_2141	575.473	421.507	45.1933	152.027	-1.97342	8.46e-17	-0.746799	4.73145e-05	0.15086	0.338888	1.82683	1.06222e-15	0.596615	0.000631533	WP_000547687.1	50S ribosomal protein L24 RplX
NWMN_RS03870	-	644.817	268.513	27.4833	72.9067	-1.96604	0.000739554	-0.839487	0.0486364	-0.842164	0.0120598	2.83971	9.60207e-09	1.68753	1.18e-06	WP_001790169.1	Hypothetical protein
NWMN_RS06740	NWMN_1197	126.88	77.6167	8.85667	31.2367	-1.9616	3.38e-13	-0.778737	0.000546122	-0.0224491	0.919032	1.988	1.56985e-14	0.801858	0.000190965	WP_001222105.1	TIGR00282 family metallophosphoesterase
NWMN_RS11650	NWMN_2015	1086	745.1	88.5133	275.237	-1.95733	5.88e-34	-0.963935	4.03201e-10	0.186065	0.218532	1.77151	1.88546e-28	0.777928	3.75e-07	WP_000723418.1	UDP-N-acetylglucosamine 2-epimerase (non-hydrolyzing) MnaA
NWMN_RS00075	NWMN_0014	1625.13	926.493	104.84	318.13	-1.95687	8.3e-32	-0.941458	3.13543e-10	-0.150994	0.300921	2.10872	3.63735e-38	1.09264	8.63e-14	WP_000864305.1	50S ribosomal protein L9 RplI
NWMN_RS06600	NWMN_1170	249.203	80.2133	9.27667	32.1633	-1.9566	1.24e-18	-0.797574	3.11295e-06	-0.938572	9.78191e-11	2.89911	2.19965e-49	1.73685	2.89e-30	WP_000473705.1	Isoprenyl transferase UppS
NWMN_RS10790	-	541.497	333.857	34.89	72.21	-1.94607	1.18e-06	-1.37778	6.12364e-05	-0.115813	0.738822	2.07158	5.31437e-08	1.49738	3.64e-06	WP_001791826.1	Hypothetical protein
NWMN_RS08915	NWMN_1589	1321.21	340.097	39.7267	104.513	-1.94026	3.81e-30	-1.20756	5.02791e-14	-1.25275	1.48618e-15	3.19345	4.59682e-77	2.46045	4.15e-51	WP_000818525.1	Amino acid permease AapA
NWMN_RS03860	NWMN_0683	500.867	150.4	17.7833	60.28	-1.93166	4.49e-27	-0.821963	1.98741e-07	-1.02956	5.94606e-12	2.96242	9.45934e-65	1.85175	1.83e-33	WP_001217785.1	Anthranilate synthase component I family protein PabB
NWMN_RS12405	NWMN_2148	881.86	677.51	73.95	234.647	-1.9295	3.54e-17	-0.728258	4.79961e-05	0.207097	0.186611	1.7262	5.41634e-15	0.521766	0.00212627	WP_000124353.1	30S ribosomal protein S19 RpsS
NWMN_RS01205	NWMN_0216	6.53333	5.67333	0.616667	1.52	-1.92866	0.0176996	-1.2903	0.0384999	0.504305	0.335674	1.4955	0.085942	0.810579	0.124643	WP_000421225.1	DUF5079 family protein
NWMN_RS05275	NWMN_0942	819.237	1127.43	134.003	229.103	-1.92226	6.41e-29	-1.80946	2.3137e-26	1.17541	1.75861e-12	0.746988	9.29481e-06	0.634135	0.000138366	WP_001101903.1	Phosphoribosylamine--glycine ligase PurD
NWMN_RS06280	NWMN_1111	109.78	53.5067	6.42	7.95333	-1.92108	3.04e-13	-2.21727	3.99957e-20	-0.338533	0.0774061	2.26435	3.97006e-20	2.56006	2.87e-30	WP_001016166.1	Aspartate carbamoyltransferase PyrB
NWMN_RS12390	NWMN_2145	643.517	564.053	64.5333	185.437	-1.9205	8.71e-30	-0.991372	8.75197e-12	0.469521	0.000517538	1.45243	2.95744e-18	0.5222	0.00019941	WP_000926310.1	50S ribosomal protein L16 RplP
NWMN_RS00640	NWMN_0115	97.2733	320.203	37.4067	95.94	-1.91343	5.04e-22	-1.16686	1.52333e-11	2.46415	1.58823e-42	-0.548827	0.0188656	-1.29676	4.89e-12	WP_000171919.1	DUF4242 domain-containing protein
NWMN_RS11485	NWMN_1985	234.203	417.143	50.5567	138.24	-1.90913	4.17e-31	-1.11352	1.70522e-12	1.55064	1.14615e-22	0.358799	0.0276347	-0.437036	0.0053904	WP_001178942.1	DEAD/DEAH box helicase CshA
NWMN_RS13055	NWMN_2268	212.493	120.81	14.6233	50.37	-1.90198	5.6e-24	-0.791974	3.20476e-06	-0.0897738	0.583728	1.99273	3.93071e-27	0.881927	1.19e-07	WP_000960854.1	L-lactate permease LctP2
NWMN_RS06245	NWMN_1103	296.98	117.497	14.34	40.9233	-1.90137	8.36e-40	-1.05466	9.39576e-16	-0.61329	1.10972e-06	2.5152	3.45897e-72	1.66809	7.98e-38	WP_000384691.1	Isoleucine--tRNA ligase IleS
NWMN_RS07095	NWMN_1256	208.48	214.333	24.2667	81.6267	-1.89956	1.29e-12	-0.770796	0.000777765	0.663149	0.00214292	1.23969	3.28887e-06	0.108217	0.656631	WP_000966145.1	DUF1453 family protein
NWMN_RS11545	NWMN_1995	50.6633	85.27	10.0167	19.6133	-1.89554	2.75e-15	-1.57528	5.02859e-15	1.50002	1.44775e-16	0.400207	0.100183	0.0775219	0.612556	WP_000483153.1	Thiamine phosphate synthase ThiE
NWMN_RS09485	NWMN_1691	37.8333	7.75667	0.606667	2.19667	-1.89113	0.129904	-0.983308	0.398316	-1.7557	0.00103646	3.83752	1.64847e-05	2.78482	3.79e-06	WP_000627551.1	DUF3969 family protein
NWMN_RS11640	NWMN_2013	1257.22	516.413	62.7833	217.607	-1.89062	8.47e-38	-0.726863	3.43259e-08	-0.583722	4.52837e-06	2.47496	7.87792e-68	1.31069	4.16e-24	WP_000349655.1	F0F1 ATP synthase subunit A AtpB
NWMN_RS07690	NWMN_1365	387.67	304.787	37.4733	119.07	-1.8881	9.56e-32	-0.866414	5.93193e-09	0.363044	0.0124929	1.52555	3.64804e-22	0.503473	0.000623222	WP_000858789.1	Asparagine--tRNA ligase AsnC
NWMN_RS11735	NWMN_2032	534.9	383.933	46.2667	128.503	-1.87587	1.41e-28	-1.01832	3.40061e-12	0.191774	0.14412	1.68547	1.55549e-24	0.826903	4.72e-09	WP_000701483.1	DNA-directed RNA polymerase subunit delta RpoE
NWMN_RS04515	NWMN_0798	123.893	54.08	6.10667	22.5167	-1.87563	0.0121769	-0.432271	0.401201	-0.552992	0.125912	2.48164	2.2685e-05	0.990037	0.00675392	WP_000566649.1	DUF3055 domain-containing protein
NWMN_RS07545	NWMN_1339	635.95	373.227	44.4133	149.363	-1.873	3.78e-20	-0.711472	3.69781e-05	-0.11887	0.4871	1.99392	3.30933e-24	0.830677	5.37e-07	WP_000995287.1	BrxA/BrxB family bacilliredoxin
NWMN_RS12360	NWMN_2139	339.783	204.633	18.78	66.1967	-1.87213	0.0364389	-0.417905	0.580007	-0.49569	0.431136	2.43733	0.00322881	0.919585	0.109473	WP_001140799.1	Type Z 30S ribosomal protein S14 RpsN
NWMN_RS10915	NWMN_1897	9.36333	26.8567	3.32	4.01667	-1.87196	1.2e-06	-2.24297	1.67158e-10	2.23652	1.05418e-13	-0.352663	0.514286	0.017443	1	WP_000642728.1	Clp protease ClpP
NWMN_RS06260	NWMN_1107	63.9833	67.74	8.14333	17.2633	-1.86901	1.42e-07	-1.41847	3.17959e-06	0.82559	0.00266808	1.05224	0.00312167	0.596661	0.0414213	WP_000549207.1	Lipoprotein signal peptidase LspA
NWMN_RS06040	NWMN_1069	1741.13	872.377	106.097	271.683	-1.8581	6.92e-38	-1.10543	1.78446e-17	-0.326099	0.00829985	2.18487	1.0199e-55	1.43173	2.11e-29	WP_000791587.1	Fibrinogen-binding protein Efb
NWMN_RS14020	NWMN_2440	9.68667	39.3633	4.55333	16.69	-1.85675	0.000457818	-0.600274	0.139925	2.91016	1.93123e-10	-1.02798	0.241902	-2.30724	1.44e-06	WP_000549734.1	Holin-like murein hydrolase modulator CidA
NWMN_RS15670	-	1708.49	1457.79	163.69	425.473	-1.85258	1.03e-15	-0.932984	4.76268e-06	0.364263	0.0619665	1.4903	4.23204e-11	0.569191	0.00412093	WP_001802674.1	Hypothetical protein
NWMN_RS12410	NWMN_2149	720.31	553.83	68.4133	244.647	-1.85253	4.05e-31	-0.661055	7.23973e-06	0.317588	0.0279299	1.53541	9.50665e-23	0.343538	0.0184413	WP_000985472.1	50S ribosomal protein L2 RplB
NWMN_RS04345	NWMN_0768	741.417	443.613	54.6767	92.3667	-1.85232	3.82e-16	-1.7139	3.14905e-15	-0.0446491	0.833844	1.89802	2.30157e-17	1.75918	2.28e-16	WP_001802951.1	Histidine phosphatase family protein
NWMN_RS05500	NWMN_0982	224.47	98.2967	12.01	40.15	-1.84863	5.66e-11	-0.689655	0.000987363	-0.54528	0.00216391	2.40072	1.66261e-21	1.23604	1.31e-11	WP_000538766.1	DUF420 domain-containing protein CtaM
NWMN_RS04705	NWMN_0834	129.447	71.5167	8.93667	32.4333	-1.8485	3.85e-07	-0.568427	0.0627392	-0.186591	0.524628	2.0415	4.51138e-09	0.755826	0.00963739	WP_000007967.1	TVP38/TMEM64 family protein
NWMN_RS06290	NWMN_1113	139.647	82.21	10.1633	13.59	-1.84602	3.8e-17	-2.0813	8.97513e-24	-0.0698051	0.702191	1.91799	1.74668e-19	2.15297	3.23e-27	WP_001190913.1	Carbamoyl-phosphate synthase small subunit CarA
NWMN_RS09220	NWMN_1642	760.95	571.687	71.8633	247.45	-1.8403	3e-34	-0.697932	4.49958e-07	0.288131	0.0315345	1.55264	6.70223e-26	0.409879	0.0027971	WP_000434765.1	Phosphotransferase family protein
NWMN_RS10835	NWMN_1883	286.92	371.353	46.8433	103.087	-1.83406	1e-29	-1.33542	4.05476e-19	1.08185	4.34638e-14	0.752973	2.79398e-06	0.253877	0.0832527	WP_000750406.1	Staphylococcal enterotoxin type A Sep
NWMN_RS05410	NWMN_0965	40.0467	35.5233	4.59667	10.8533	-1.82998	2.55e-09	-1.24525	3.89448e-06	0.564525	0.0205249	1.2703	3.29136e-05	0.682491	0.00923073	WP_000433551.1	ABC transporter ATP-binding protein PotA
NWMN_RS09350	NWMN_1666	37.2633	43.1933	4.99	6.41667	-1.82469	0.000111824	-2.03564	8.83736e-07	0.861471	0.00462981	0.984834	0.0491882	1.19203	0.00253668	WP_000163235.1	Arsenate reductase (thioredoxin) ArsC
NWMN_RS11645	NWMN_2014	1079.25	449.413	55.4833	198.48	-1.8213	1.37e-24	-0.572118	0.000144087	-0.613558	1.42213e-05	2.43636	6.03081e-47	1.18588	1.06e-16	WP_001801792.1	ATP synthase AtpI
NWMN_RS06380	NWMN_1130	349.903	192.077	24.9267	55.7533	-1.81873	4.57e-38	-1.31794	9.83717e-24	-0.13837	0.272186	1.95753	6.55482e-46	1.45649	2.73e-29	WP_000579564.1	Serine/threonine protein kinase Stk1 PknB
NWMN_RS08830	NWMN_1574	543.297	318.833	39.8467	178.903	-1.81795	3.01e-17	-0.259441	0.165385	-0.103433	0.58748	1.92298	3.97765e-20	0.36296	0.0472943	WP_001791162.1	Translation initiation factor IF-3 InfC
NWMN_RS00210	NWMN_0034	37.2633	27.9467	3.39	9.92667	-1.8176	0.000161635	-0.876905	0.0123873	0.127323	0.55279	1.71173	0.000374156	0.754426	0.0233172	WP_001549990.1	Flavodoxin family protein
NWMN_RS11575	NWMN_2001	493.463	398.17	48.23	80.8433	-1.81737	8.63e-16	-1.66876	8.51278e-16	0.36772	0.049977	1.4519	4.2306e-11	1.30237	7.2e-11	WP_000932694.1	Single-stranded DNA-binding protein SsbB
NWMN_RS14840	NWMN_2588	22.4667	7.32333	0.856667	4.33667	-1.8156	0.0186925	-0.183263	0.786098	-0.87976	0.00953102	2.74748	2.60764e-06	1.06501	0.00172733	WP_000547833.1	Pyroglutamyl-peptidase I Pcp
NWMN_RS13460	NWMN_2338	81.0333	53.57	6.89333	16.31	-1.81554	1.44e-22	-1.24955	3.33721e-14	0.137108	0.370982	1.67992	1.13039e-20	1.113	2.39e-12	WP_001185690.1	Sodium:proton antiporter
NWMN_RS04870	NWMN_0867	20701.4	63604.4	7830.5	12996.8	-1.81489	1.82e-32	-1.6539	1.50462e-27	2.26385	2.90528e-48	-0.44894	0.00254628	-0.609935	4.14e-05	WP_000258003.1	Transcriptional regulator SpxA
NWMN_RS13455	NWMN_2337	183.5	226.513	29.6533	15.04	-1.81094	2.77e-33	-3.43907	1.15105e-99	1.03282	2.01092e-14	0.778674	1.69698e-07	2.40773	1.9e-52	WP_000101538.1	Amino acid permease
NWMN_RS04620	NWMN_0817	436.35	180.683	21.1633	45.0667	-1.8051	7.28e-07	-1.216	2.83766e-05	-0.669267	0.00421847	2.48508	1.40482e-14	1.88918	1.05e-13	WP_001016306.1	Na(+)/H(+) antiporter subunit F1 MnhF
NWMN_RS06790	NWMN_1207	523.147	59.8467	7.74333	15.8633	-1.80223	4.34e-14	-1.41784	2.51391e-12	-2.41533	6.49428e-54	4.22169	7.40233e-100	3.83512	5.55e-107	WP_001103743.1	Aquaporin family protein GlpF
NWMN_RS03770	NWMN_0666	34.6533	52.6967	6.44	10.8767	-1.80208	2.33e-07	-1.65392	1.58505e-08	1.17557	2.71406e-07	0.637952	0.155177	0.484989	0.154319	WP_001107241.1	Cys-tRNA(Pro) deacylase
NWMN_RS02575	-	24.7133	33.08	3.43333	11.9767	-1.80075	0.102788	-0.630889	0.40731	0.696568	0.152353	1.20529	0.35235	-0.0509432	0.739139	WP_000377064.1	GIY-YIG nuclease family protein
NWMN_RS12420	NWMN_2151	568.857	482.957	61.08	182.433	-1.80022	1.41e-25	-0.856735	4.31813e-08	0.445753	0.00312631	1.35525	1.17915e-15	0.411156	0.00735543	WP_000024827.1	50S ribosomal protein L4 RplD
NWMN_RS03160	NWMN_0551	696.903	1248.9	163.49	478.41	-1.79962	4.48e-33	-0.89229	7.32025e-10	1.55845	1.82716e-26	0.241323	0.102724	-0.666126	4.07e-06	WP_000774281.1	Phosphate acetyltransferase Pta
NWMN_RS00445	NWMN_0079	179.093	365.407	47.0067	84.6033	-1.79835	2.05e-33	-1.59197	1.16616e-30	1.72988	1.13525e-39	0.0692525	0.671369	-0.137496	0.320758	WP_001789411.1	GntR family transcriptional regulator
NWMN_RS08820	NWMN_1572	725.217	280.473	34.2967	145.82	-1.79811	6.01e-11	-0.245328	0.278296	-0.762568	0.00030665	2.56473	2.03791e-23	1.00811	1.67e-06	WP_001138360.1	50S ribosomal protein L20 RplT
NWMN_RS11830	NWMN_2049	97.2833	106.133	13.17	33.86	-1.79794	9.33e-05	-0.911704	0.0108797	0.633272	0.0371638	1.17904	0.0121599	0.281864	0.494376	WP_000003759.1	Zn(II)-responsive metalloregulatory transcriptional repressor CzrA
NWMN_RS04985	NWMN_0891	137.507	147.75	19.1133	69.2733	-1.7979	5.33e-16	-0.573742	0.00307069	0.767232	3.1567e-05	1.03242	3.35805e-06	-0.193259	0.275299	WP_000928413.1	TerC family protein
NWMN_RS09330	NWMN_1662	51.1933	143.91	18.8767	85.3033	-1.79745	2.88e-23	-0.276409	0.074786	2.22635	5.18883e-42	-0.427606	0.0277614	-1.94989	5.01e-33	WP_000384181.1	Bifunctional diaminohydroxyphosphoribosylaminopyrimidine deaminase/5-amino-6-(5-phosphoribosylamino)uracil reductase RibD
NWMN_RS11570	NWMN_1999	12.05	35.5633	4.35	11.1933	-1.79549	2.21e-07	-1.1191	8.56589e-05	2.32906	5.54059e-16	-0.524265	0.304133	-1.20719	0.000154252	WP_000752008.1	Lytic transglycosylase SceD
NWMN_RS12395	NWMN_2146	581.843	414.777	53.11	151.697	-1.78655	1.56e-23	-0.912019	2.29215e-08	0.193574	0.210227	1.59381	1.06733e-19	0.71865	7.11e-06	WP_000529877.1	30S ribosomal protein S3 RpsC
NWMN_RS03855	NWMN_0682	229.087	111.25	14.15	48.6367	-1.78228	1.7e-13	-0.650316	0.000927094	-0.345658	0.0488526	2.13152	3.13074e-21	0.996553	3.19e-08	WP_000604514.1	Aminodeoxychorismate/anthranilate synthase component II PabA
NWMN_RS04990	NWMN_0892	55.1	33.2033	4.33667	11.5667	-1.77835	3.07e-17	-1.04182	1.31945e-08	-0.016612	0.939762	1.79703	1.03377e-18	1.05905	1.53e-09	WP_000455278.1	Serine protease HtrA2
NWMN_RS05075	NWMN_0906	177.24	169.21	22.2767	39.8	-1.77618	2.61e-31	-1.609	2.6399e-29	0.652796	9.36711e-07	1.12406	8.33356e-14	0.956592	7.09e-12	WP_000719181.1	Glycosyltransferase TarM
NWMN_RS11310	NWMN_1960	22.0433	8.35333	1.1	2.94333	-1.77508	1.68e-06	-1.01099	0.000313585	-0.683663	0.00178073	2.47056	1.17788e-14	1.69807	8.63e-13	WP_001255782.1	Dihydroxy-acid dehydratase IlvD
NWMN_RS08630	NWMN_1538	55.4533	41.9933	5.54	15.8867	-1.775	4.13e-23	-0.929456	9.75145e-10	0.329902	0.0209018	1.44677	9.06777e-17	0.59998	3.32e-05	WP_000594993.1	Single-stranded-DNA-specific exonuclease RecJ
NWMN_RS01220	NWMN_0219	3488.08	7423.44	916.503	1303.67	-1.77451	6.26e-29	-1.75916	2.46672e-29	1.70695	1.94356e-28	0.0678174	0.673176	0.0523757	0.742629	WP_001240826.1	WXG100 family type VII secretion effector EsxA
NWMN_RS12400	NWMN_2147	618.177	338.033	41.4933	120.327	-1.7734	1.13e-15	-0.79567	7.87621e-06	-0.244843	0.121417	2.02159	1.73317e-22	1.04122	1.8e-10	WP_000387527.1	50S ribosomal protein L22 RplV
NWMN_RS14060	NWMN_2446	647.157	558.593	73.46	203.49	-1.77323	1.56e-28	-0.962971	3.44601e-10	0.498607	0.000958185	1.2749	8.50121e-16	0.464437	0.00221837	WP_000151982.1	Hydroxymethylglutaryl-CoA synthase MvaS
NWMN_RS01435	NWMN_0260	139.293	117.65	15.6133	21.8367	-1.76886	2.41e-15	-1.90337	1.98522e-20	0.468615	0.00725204	1.303	2.87362e-09	1.4369	3.3e-13	WP_000936720.1	N-acetylmannosamine-6-phosphate 2-epimerase NanE
NWMN_RS09265	NWMN_1651	107.91	74.2367	9.95	27.6533	-1.75849	1.66e-27	-0.947659	6.26181e-11	0.175408	0.202582	1.58395	1.03971e-23	0.772484	4.04e-08	WP_001108732.1	Leucine--tRNA ligase LeuS
NWMN_RS04395	NWMN_0777	302.76	84.44	11.1967	21.04	-1.75036	3.12e-12	-1.4688	1.09789e-10	-1.16517	1.08029e-08	2.91812	4.16332e-34	2.63531	4.42e-33	WP_000932216.1	DUF1963 domain-containing protein
NWMN_RS03875	NWMN_0685	658.007	169.947	22.4867	63.9	-1.74794	1.22e-19	-0.874367	1.13825e-07	-1.27033	3.24636e-17	3.02	8.41018e-63	2.14512	2.35e-42	WP_000708692.1	Allophanate hydrolase subunit 1
NWMN_RS00615	NWMN_0111	195.303	271.397	34.01	47.99	-1.74305	1.93e-09	-1.77068	5.55943e-12	1.16186	4.81696e-07	0.586193	0.0389342	0.612278	0.0126396	WP_000480603.1	Staphylobilin-forming heme oxygenase IsdI
NWMN_RS05270	NWMN_0941	459.4	637.06	86.2033	124.69	-1.7337	4.16e-22	-1.87258	9.88341e-26	1.19045	8.02643e-12	0.543421	0.00204161	0.682265	9.24e-05	WP_000709280.1	Bifunctional phosphoribosylaminoimidazolecarboxamide formyltransferase/IMP cyclohydrolase PurH
NWMN_RS13150	NWMN_2285	56.0033	38.9167	5.01	30.2333	-1.73263	0.00872112	0.323902	0.497242	0.00647789	0.966633	1.75228	0.00470673	-0.3319	0.397495	WP_000727537.1	DUF3139 domain-containing protein
NWMN_RS12340	NWMN_2135	947.96	397.127	51.88	184.267	-1.73143	3.91e-21	-0.519804	0.000989948	-0.586595	8.69541e-05	2.31937	8.12128e-40	1.10657	2.25e-13	WP_000113850.1	30S ribosomal protein S5 RpsE
NWMN_RS00315	NWMN_0055	32.28	235.467	31.91	71.34	-1.72705	1.96e-15	-1.22936	4.14785e-09	3.62138	1.70569e-54	-1.89383	2.33228e-16	-2.39187	3.16e-26	WP_000728763.1	Staphylococcal protein A Spa
NWMN_RS10570	NWMN_1839	660.27	235.97	29.4267	112.967	-1.72667	1.76e-08	-0.285153	0.202815	-0.912832	2.93662e-06	2.6465	1.74943e-23	1.19845	5.6e-10	WP_000170163.1	Asp-tRNA(Asn)/Glu-tRNA(Gln) amidotransferase subunit GatC
NWMN_RS05080	NWMN_0907	132.357	59.0933	7.43333	13.7567	-1.72563	7.72e-05	-1.44704	4.61486e-05	-0.510243	0.0391491	2.25329	1.79825e-09	1.9663	2.2e-11	WP_000766009.1	DoxX family protein
NWMN_RS00790	NWMN_0144	31.5833	23.7233	3.24	8.34667	-1.72553	1.76e-10	-1.0146	5.81792e-06	0.302164	0.125979	1.42796	6.75256e-08	0.713813	0.000713884	WP_001797475.1	ABC transporter permease
NWMN_RS08680	NWMN_1548	665.393	835.67	106.797	328.25	-1.72193	9.56e-19	-0.634838	0.000153175	0.928605	4.90597e-09	0.794981	5.80829e-05	-0.293501	0.0595956	WP_000633692.1	Ribosomal-processing cysteine protease Prp
NWMN_RS04630	NWMN_0819	591.537	160.21	22.2	50.6433	-1.72015	1.8e-26	-1.18896	1.7381e-15	-1.15965	2.8623e-16	2.88046	5.49717e-73	2.34886	7.14e-57	WP_000573077.1	Na+/H+ antiporter subunit D MnhD
NWMN_RS01165	NWMN_0207	36.71	52.9	6.69667	11.49	-1.71936	0.000433692	-1.47784	0.000282741	0.967504	0.00216094	0.772861	0.221546	0.521352	0.325121	WP_000277741.1	IS1182 family transposase
NWMN_RS06045	NWMN_1070	2143.21	1152.59	150.92	318.41	-1.71831	1.51e-20	-1.16891	6.64471e-12	-0.276843	0.0868128	1.9961	2.24676e-28	1.44611	2.56e-18	WP_000669537.1	Complement inhibitor SCIN-B Scc
NWMN_RS01215	NWMN_0218	34.12	51.5133	6.91333	15.4833	-1.71291	1.24e-11	-1.21088	1.40563e-08	1.27401	6.7875e-11	0.44293	0.105324	-0.0615809	0.771703	WP_000751207.1	CHAP domain-containing protein
NWMN_RS03600	NWMN_0634	1090.29	539.623	74.4067	305.757	-1.71066	1.23e-25	-0.297221	0.0491926	-0.321254	0.0311172	2.03236	1.18945e-36	0.618506	3.4e-05	WP_000731644.1	LysM peptidoglycan-binding domain-containing protein
NWMN_RS08685	NWMN_1549	1497.13	2009.8	260.363	706.833	-1.71026	2.01e-21	-0.78584	1.79277e-06	1.0433	8.72349e-11	0.667723	0.000207573	-0.257295	0.106671	WP_000457386.1	50S ribosomal protein L21 RplU
NWMN_RS00785	NWMN_0143	52.1267	62.4867	8.77	22.0533	-1.70019	1.77e-20	-1.02017	1.48403e-10	0.991978	5.61492e-11	0.70978	0.000105716	0.0286688	0.835901	WP_000067349.1	ABC transporter ATP-binding protein
NWMN_RS13975	NWMN_2431	106.533	211.703	29.92	67.74	-1.69702	4.91e-22	-1.16993	6.67506e-13	1.70829	1.47203e-26	-0.0104535	0.925594	-0.538064	0.000786432	WP_001827191.1	PTS fructose transporter subunit IIC
NWMN_RS13790	NWMN_2395	331.977	203.76	28.25	51.1133	-1.69623	1.62e-24	-1.48875	2.17271e-22	0.00441043	0.976847	1.69284	7.90112e-26	1.4849	9.07e-24	WP_000721336.1	UTP--glucose-1-phosphate uridylyltransferase GalU GtaB
NWMN_RS05465	NWMN_0975	286.88	281.473	35.4733	142.883	-1.69544	0.0789433	0.132624	1	0.221513	0.625105	1.54046	0.0721918	-0.356028	0.435314	WP_001250275.1	YlaI family protein
NWMN_RS12690	NWMN_2199	150.22	252.447	35.1433	118.727	-1.69322	6.79e-24	-0.567548	0.000128082	1.43665	2.33817e-22	0.257503	0.138379	-0.868976	3.72e-09	WP_000717381.1	CHAP domain-containing protein SsaA
NWMN_RS11255	NWMN_1951	49.9067	26.6633	2.80667	20.36	-1.69289	0.230079	0.589727	0.651286	-0.487503	0.624782	2.36136	0.0435279	-0.11994	0.887758	WP_000581077.1	Sulfurtransferase TusA family protein
NWMN_RS05490	NWMN_0980	190.76	251.17	35.84	98.33	-1.68254	8.96e-21	-0.856604	2.20573e-07	1.10446	8.34308e-12	0.578851	0.00128029	-0.247668	0.126299	WP_000467123.1	Heme A synthase CtaA
NWMN_RS13925	NWMN_2422	303.72	327.313	45.8967	144.67	-1.68214	1.83e-24	-0.675245	9.09143e-06	0.812402	6.14777e-08	0.870272	7.86872e-08	-0.137061	0.365184	WP_000161536.1	D-lactate dehydrogenase Ddh
NWMN_RS14785	NWMN_2577	4.61667	2.03667	0.233333	0.573333	-1.68111	0.227803	-1.14293	0.52021	-0.728293	0.52859	2.59012	0.0372886	1.93725	0.0274784	WP_000944149.1	ATP phosphoribosyltransferase HisG
NWMN_RS12160	NWMN_2102	208.42	131.047	10.2467	48.4433	-1.68016	0.228248	-0.235048	1	-0.0436708	1	1.90521	0.137016	0.288035	0.712812	WP_001791678.1	Hypothetical protein
NWMN_RS11000	NWMN_1908	2.43	9.6	1.36667	1.76667	-1.67891	0.00361648	-1.90279	0.000148943	2.78671	7.40459e-09	-1.08602	0.134598	-0.867179	0.209122	WP_000148316.1	DnaD domain protein DnaD2
NWMN_RS06445	NWMN_1142	8047.98	2348.67	293.813	1026.5	-1.67562	3.03e-16	-0.273882	0.119699	-1.24498	1.15678e-13	2.92219	2.12635e-50	1.51897	1.53e-19	WP_000426914.1	Acyl carrier protein AcpP
NWMN_RS12475	NWMN_2160	352.557	24.55	0	30.5567	-1.67467	1	1.46768	0.381167	-3.62907	0.000200657	6.75471	0.000206849	1.99077	0.0091604	WP_000051206.1	Hypothetical protein
NWMN_RS12355	NWMN_2138	634.613	453.357	61.6633	134.437	-1.67177	1.74e-19	-1.11369	4.59157e-12	0.144655	0.295845	1.52882	1.79305e-17	0.969653	3.2e-10	WP_000178881.1	30S ribosomal protein S8 RpsH
NWMN_RS15340	-	5.29333	0.436667	0	0.836667	-1.67147	1	1.09792	0.629545	-2.33796	0.0277232	5.46155	0.0144893	1.09646	0.137228	WP_000277741.1	Transposase
NWMN_RS09550	NWMN_1700	32.8633	14.9133	2.07667	7.72333	-1.67057	6.37e-06	-0.433946	0.173257	-0.475425	0.109367	2.15191	1.0513e-09	0.910028	0.00212169	WP_011443644.1	Type I restriction-modification system subunit M HsdM2
NWMN_RS08700	-	6879.36	1078.93	0	3350.63	-1.66987	1	1.48313	0.388045	-2.0246	0.253043	5.14691	0.138906	0.370045	1	WP_000840602.1	Hypothetical protein
NWMN_RS09565	NWMN_1702	80.5767	25.66	3.56333	5.86	-1.66835	6.23e-05	-1.59933	1.13239e-05	-0.937318	0.00142211	2.61594	1.96941e-12	2.54325	7.62e-15	WP_001038759.1	Serine protease SplE
NWMN_RS01170	NWMN_0208	36.0933	54.5067	7.85	13.6267	-1.66545	1.65e-15	-1.52425	4.86861e-16	1.33773	1.46571e-14	0.329788	0.123823	0.187709	0.303681	WP_001066545.1	MFS transporter
NWMN_RS12945	NWMN_2248	103.187	73.75	10.5867	32.8	-1.66348	1.65e-16	-0.674588	3.92467e-05	0.233151	0.120199	1.43274	2.6035e-13	0.441889	0.00421342	WP_001185431.1	Magnesium/cobalt transporter CorA
NWMN_RS11635	NWMN_2012	1444.88	527.433	66.6533	262.343	-1.66345	8.06e-06	-0.0324733	0.958873	-0.96216	3.96245e-05	2.63589	1.61787e-16	0.994748	1.23e-05	WP_001048816.1	F0F1 ATP synthase subunit C AtpE
NWMN_RS09270	NWMN_1652	90.1967	45.4233	6.41	22.9167	-1.66261	1.8e-12	-0.49593	0.0115664	-0.287135	0.121007	1.9527	3.16473e-18	0.783452	2.13e-05	WP_001025061.1	MFS transporter
NWMN_RS14905	NWMN_2601	132.16	156.403	21.6367	35.4367	-1.66054	7.28e-11	-1.55098	2.18535e-11	0.891711	1.39867e-05	0.7719	0.00251829	0.661129	0.00385051	WP_014532440.1	IS30 family transposase
NWMN_RS04625	NWMN_0818	592.773	195.5	27.45	60.47	-1.65695	1.2e-14	-1.10601	1.59126e-09	-0.926832	3.85402e-09	2.58639	9.15972e-40	2.03381	6.2e-34	WP_000290674.1	Na+/H+ antiporter subunit E MnhE
NWMN_RS10605	NWMN_1846	599.527	318.11	45.85	125.113	-1.6466	1.07e-26	-0.853799	3.43796e-09	-0.205083	0.146134	1.85205	1.91741e-34	1.05898	1.29e-13	WP_000572878.1	Adenylosuccinate lyase PurB
NWMN_RS09800	NWMN_1739	376.55	77.9133	10.3667	40.0033	-1.64642	9.83e-08	-0.340104	0.1569	-1.63688	2.08618e-17	3.29035	7.9917e-38	1.97762	2.17e-24	WP_000375864.1	Helix-turn-helix transcriptional regulator
NWMN_RS14920	NWMN_2605	15790.6	2373.04	298.823	1394.31	-1.64386	1.04e-06	0.263875	0.386714	-2.31326	1.307e-14	3.96004	7.72468e-32	2.04924	4.01e-12	WP_001059079.1	Cold-shock protein CspB
NWMN_RS03775	NWMN_0667	27.0333	131.273	18.6733	23.8867	-1.64226	4.28e-13	-1.92198	5.54995e-19	3.11558	8.23488e-43	-1.47135	5.97965e-08	-1.19204	2.72e-06	WP_000972699.1	DeoR/GlpR transcriptional regulator FruR
NWMN_RS14185	NWMN_2470	17.9733	14.86	2.13667	3.22	-1.64108	1.49e-06	-1.71797	5.44706e-09	0.479354	0.0402278	1.17202	0.000564773	1.24622	4.82e-06	WP_000200684.1	PTS transporter subunit IIC
NWMN_RS02150	NWMN_0380	332.653	226.033	32.63	81.6467	-1.64018	6.08e-27	-0.980859	5.03782e-12	0.150742	0.27211	1.48989	1.69271e-23	0.830258	2.96e-09	WP_000264071.1	IMP dehydrogenase GuaB
NWMN_RS12380	NWMN_2143	602.587	344.467	45.3567	154.703	-1.63322	1.46e-07	-0.338675	0.167607	-0.250116	0.284318	1.88993	1.15276e-10	0.589365	0.00799323	WP_000004086.1	30S ribosomal protein S17 RpsQ
NWMN_RS04970	NWMN_0888	66.45	51.3967	7.49	18.1367	-1.63068	5.03e-17	-1.02232	7.75296e-10	0.341964	0.0212537	1.29064	9.48029e-12	0.681002	1.98e-05	WP_000340118.1	UDP-N-acetylmuramoyl-L-alanyl-D-glutamate--L-lysine ligase MurE
NWMN_RS03020	NWMN_0521	190.713	90.95	13.2967	44.71	-1.63028	6.72e-15	-0.515459	0.0030568	-0.378382	0.0215047	2.0108	2.78762e-24	0.894143	5.36e-08	WP_000593367.1	Cof-type HAD-IIB family hydrolase
NWMN_RS13810	NWMN_2401	143.537	387.97	57.4133	94.6467	-1.62696	2.77e-24	-1.56816	1.3141e-23	2.16736	5.10074e-43	-0.54011	0.000778669	-0.599022	0.000126148	WP_000481425.1	Gluconate permease GntP
NWMN_RS13965	NWMN_2429	164.947	355.247	52.6133	124.977	-1.6269	3.39e-17	-1.02825	1.88116e-08	1.8165	2.98926e-23	-0.189084	0.302801	-0.788087	1.31e-05	WP_000460421.1	L-serine dehydratase, iron-sulfur-dependent, alpha subunit SdaAA
NWMN_RS00070	NWMN_0013	1130.06	570.37	84.5467	220.597	-1.62581	1.49e-27	-0.909276	3.80999e-10	-0.254551	0.0757973	1.88048	4.3339e-36	1.16386	1.12e-15	WP_001081634.1	Ayclic-di-AMP phosphodiesterase GdpP
NWMN_RS00710	NWMN_0129	11.7433	10.9833	1.56	2.87667	-1.62562	5.76e-05	-1.39436	3.44982e-05	0.577306	0.0355181	1.06034	0.00917097	0.82343	0.0104783	WP_001084440.1	Ornithine--oxo-acid transaminase ArgD
NWMN_RS06670	NWMN_1183	462.72	114.313	16.8567	74.36	-1.62553	8.25e-25	-0.143724	0.314558	-1.30346	1.47548e-20	2.92957	3.31904e-80	1.44721	6.01e-25	WP_000076690.1	Polyribonucleotide nucleotidyltransferase PnpA
NWMN_RS03435	NWMN_0603	19203.9	1504.77	216.547	645.333	-1.6214	1.85e-22	-0.681674	2.24215e-05	-2.99391	4.9317e-69	4.61547	5.80296e-138	3.67562	4.15e-97	WP_000894464.1	Metal ABC transporter ATP-binding protein MntA
NWMN_RS09425	NWMN_1680	119.957	59.9133	8.73	27.96	-1.6201	2.14e-13	-0.622743	0.00109287	-0.278986	0.116973	1.90119	1.8452e-19	0.902109	5.52e-07	WP_000933822.1	Methionine adenosyltransferase MetK
NWMN_RS11700	NWMN_2025	244.69	358.077	53.18	96.7333	-1.61957	1.12e-26	-1.41226	2.48344e-22	1.2756	3.41548e-19	0.344288	0.0217339	0.136824	0.342858	WP_001115101.1	Transcription termination factor Rho
NWMN_RS12775	NWMN_2215	200.05	47.61	6.75667	28.8833	-1.61898	6.69e-09	-0.198393	0.384348	-1.385	2.49038e-13	3.00906	2.52996e-35	1.58367	4.51e-17	WP_000426696.1	CPBP family intramembrane metalloprotease SpdB
NWMN_RS12375	NWMN_2142	576.313	378.757	53.1167	136.46	-1.61082	9.06e-13	-0.799235	4.14073e-05	-0.00243076	0.968544	1.61554	1.27204e-13	0.802234	1.77e-05	WP_000615921.1	50S ribosomal protein L14 RplN
NWMN_RS03025	NWMN_0522	360.343	214.29	31.7633	103.42	-1.60961	1.89e-13	-0.498271	0.0091471	-0.0689142	0.719708	1.68021	1.6157e-15	0.567419	0.00209916	WP_000677261.1	FMN-dependent NADPH-azoreductase Azo1
NWMN_RS06645	NWMN_1178	729.157	1133.4	172.11	489.73	-1.60787	3.61e-29	-0.761715	5.18871e-08	1.38014	1.65073e-22	0.227788	0.105452	-0.618412	9.52e-06	WP_000043634.1	Translation initiation factor IF-2 InfB
NWMN_RS01450	NWMN_0263	89.4467	43.8467	6.49667	13.1233	-1.60299	2.75e-13	-1.24963	2.62767e-11	-0.306295	0.0498383	1.91211	6.28582e-21	1.55724	1.41e-19	WP_000264186.1	Site-specific integrase
NWMN_RS06605	NWMN_1171	245.98	63.8333	9.3	23.89	-1.60273	9.75e-12	-0.891197	4.13826e-06	-1.2647	8.07e-15	2.87085	1.36426e-43	2.1569	4.52e-36	WP_000868413.1	Phosphatidate cytidylyltransferase CdsA
NWMN_RS12415	NWMN_2150	529.747	289.933	38.2867	131.52	-1.60166	2.93e-07	-0.355863	0.15784	-0.26333	0.240237	1.87152	9.91878e-11	0.619818	0.00433755	WP_000388082.1	50S ribosomal protein L23 RplW
NWMN_RS11250	NWMN_1950	9.40333	5.56	0.786667	3.84667	-1.60088	0.00463561	0.0255399	1	-0.056528	0.854982	1.67962	0.00146854	0.0307808	0.898724	WP_001052270.1	Ammonium transporter NrgA
NWMN_RS00890	NWMN_0163	43.07	62.5067	9.3	162.46	-1.59948	2.01e-10	1.87673	7.18029e-25	1.28046	1.44203e-10	0.32271	0.212497	-3.15811	1.14e-64	WP_000911657.1	Pyruvate formate lyase-activating protein PflA
NWMN_RS08540	NWMN_1519	181.153	54.89	8.39667	26.03	-1.58987	7.69e-21	-0.616744	4.20159e-05	-0.993165	4.89179e-12	2.58392	6.12758e-56	1.61007	2.61e-28	WP_000734064.1	Alanine--tRNA ligase AlaS
NWMN_RS04715	NWMN_0836	254.34	133.407	19.7933	60.2467	-1.58759	2.08e-12	-0.589749	0.00174142	-0.266618	0.136297	1.85679	3.14971e-18	0.856819	1.29e-06	WP_000711486.1	Signal peptidase I SpsB
NWMN_RS05405	NWMN_0964	29.1267	33.0067	4.92	7.61667	-1.5812	9.95e-05	-1.52084	1.03277e-05	0.77604	0.00382973	0.817048	0.0679815	0.752307	0.032063	WP_001020625.1	Helix-turn-helix transcriptional regulator
NWMN_RS04695	NWMN_0832	9.41333	16.3167	2.36667	5.6	-1.57562	1.74e-05	-1.03263	0.000713017	1.46019	3.17648e-07	0.122993	0.803162	-0.424945	0.151203	WP_000660045.1	Argininosuccinate synthase ArgG
NWMN_RS12365	NWMN_2140	730.893	428.47	62.93	159.117	-1.57453	5.13e-18	-0.861022	2.3769e-07	-0.10305	0.531016	1.67847	4.0896e-21	0.964326	2.72e-09	WP_001080824.1	50S ribosomal protein L5 RplE
NWMN_RS13145	NWMN_2284	414.39	136.037	20.65	48.7567	-1.57122	1.38e-22	-0.992172	7.64531e-12	-0.89064	4.18184e-11	2.46267	5.17589e-57	1.8831	2e-41	WP_001173166.1	Cation:dicarboxylase symporter family transporter GltT
NWMN_RS06225	NWMN_1099	1460.78	812.233	122.337	335.1	-1.56419	2.97e-22	-0.734476	1.08217e-06	-0.152318	0.305495	1.71694	1.75864e-27	0.886893	2.5e-09	WP_000018608.1	Cell division protein SepF
NWMN_RS12335	NWMN_2134	890.59	561.02	63.18	237.22	-1.56392	0.00201742	-0.150601	0.736431	-0.133996	0.680918	1.71773	0.000113856	0.285385	0.397564	WP_001096577.1	50S ribosomal protein L30 RpmD
NWMN_RS07925	NWMN_1404	53.9	15.5133	2.21333	9.32	-1.56281	0.00643521	-0.120777	0.828947	-1.18018	0.000138796	2.77091	1.61614e-09	1.3019	1.67e-05	WP_001183429.1	DUF309 domain-containing protein
NWMN_RS06295	NWMN_1114	134.477	71.5467	10.94	15.44	-1.55773	9.27e-19	-1.73666	3.85775e-24	-0.199317	0.215647	1.75759	2.28697e-24	1.93643	9.31e-31	WP_001126264.1	Carbamoyl-phosphate synthase large subunit CarB
NWMN_RS10725	NWMN_1866	413.563	141.747	21.4367	55.0967	-1.55672	3.56e-14	-0.830894	4.57688e-06	-0.848338	3.3334e-07	2.40666	6.03106e-35	1.67968	2.27e-22	WP_001221651.1	Phenol-soluble modulin export ABC transporter permease subunit PmtD
NWMN_RS11750	NWMN_2034	122.96	159.667	24.4	46.2467	-1.55467	1.23e-18	-1.27608	1.07789e-15	1.0663	3.58213e-13	0.489643	0.00713715	0.210406	0.197055	WP_000862727.1	Type II pantothenate kinase CoaA
NWMN_RS05285	NWMN_0944	55.35	74.56	11.6467	17.4033	-1.5532	9.35e-16	-1.61919	2.91537e-19	1.1548	4.25352e-12	0.39973	0.0416403	0.465349	0.0083814	WP_000921968.1	ABC transporter ATP-binding protein ThiW
NWMN_RS14930	NWMN_2607	17.9433	7.34	0.986667	4.05	-1.55162	0.236042	-0.237077	0.830043	-0.455564	0.441708	2.10002	0.0106789	0.698522	0.161817	WP_000779136.1	DUF3147 family protein
NWMN_RS13240	NWMN_2303	39.29	20.59	3.05333	12.2267	-1.54911	1.21e-05	-0.22047	0.414497	-0.206087	0.330059	1.76463	3.45205e-08	0.427113	0.0476668	WP_000572040.1	Formate/nitrite transporter family protein
NWMN_RS00170	NWMN_0027	14.5433	37.2367	5.77	9.06667	-1.54842	4.74e-08	-1.56694	1.31384e-09	2.07428	1.71032e-17	-0.522161	0.0834999	-0.504904	0.0572884	WP_000816129.1	Persulfide response sulfurtransferase CstA
NWMN_RS02210	NWMN_0391	5.30667	6.87	1.05667	1.51333	-1.547	0.00880168	-1.63192	0.0018221	1.11475	0.007661	0.45708	0.39659	0.535329	0.2649	WP_000705644.1	Superantigen-like protein SSL4 Ssl4
NWMN_RS08775	NWMN_1565	187.917	78.02	12.02	34.3433	-1.53474	7.67e-14	-0.678978	5.46334e-05	-0.557339	0.000156282	2.09453	8.31679e-29	1.23685	4.01e-16	WP_001157329.1	Cytochrome c assembly protein HemX
NWMN_RS02410	NWMN_0426	21.4067	19.8867	3.19	7.35667	-1.53444	3.38e-06	-0.958274	0.000568799	0.62079	0.010419	0.920772	0.00571775	0.339889	0.191065	YP_499008.1	Methionine ABC transporter ATP-binding protein GmpA
NWMN_RS12350	NWMN_2137	867.387	480.547	73.0067	193.307	-1.52957	9.96e-22	-0.739869	2.48533e-07	-0.181483	0.185659	1.71182	2.3329e-28	0.92154	2.94e-11	WP_000091975.1	50S ribosomal protein L6 RplF
NWMN_RS13165	NWMN_2288	28.2833	68.8867	11.0067	19.9633	-1.52402	2.53e-10	-1.3039	4.87708e-09	2.03882	7.84592e-20	-0.513038	0.0521835	-0.734034	0.00173246	WP_000278558.1	NarK/NasA family nitrate transporter NarK
NWMN_RS01240	NWMN_0222	7.91333	10.3033	1.62	3.06667	-1.52126	3.26e-05	-1.24121	4.57686e-05	1.08092	2.23468e-05	0.450295	0.311225	0.165145	0.620159	WP_000240338.1	Type VII secretion protein EssB
NWMN_RS11120	NWMN_1927	140.403	95.4667	15.07	113.497	-1.52021	6.88e-16	0.742043	1.49781e-06	0.163706	0.289745	1.35797	9.95846e-14	-0.905968	8.05e-10	WP_000595324.1	Bi-component leukocidin LukGH subunit G LukG
NWMN_RS13155	NWMN_2286	1073.04	601.96	90.77	122.567	-1.51857	2.34e-19	-1.67914	1.27977e-25	-0.16886	0.231041	1.68829	5.5044e-25	1.8487	9.39e-33	WP_000289213.1	MarR family transcriptional regulator SarZ
NWMN_RS03545	NWMN_0624	74.05	14.65	2.32667	10.78	-1.51812	2.92e-05	0.0622508	0.82839	-1.64359	1.79794e-14	3.171	6.94678e-28	1.58124	3.16e-14	WP_001030771.1	Alpha/beta hydrolase
NWMN_RS05030	NWMN_0898	759.127	312.81	42.7033	257.703	-1.51251	0.0357238	0.861113	0.0423703	-0.773079	0.0411811	2.32372	4.25344e-05	-0.0942674	0.810323	WP_000214898.1	YkvS family protein
NWMN_RS08675	NWMN_1547	3428.5	3602.89	533.313	1450.49	-1.50725	8.04e-21	-0.545051	0.000278706	0.680693	3.73597e-06	0.826985	1.85903e-07	-0.135569	0.351446	WP_000916187.1	50S ribosomal protein L27 RpmA
NWMN_RS06640	NWMN_1177	333.68	484.063	71.33	265.2	-1.50448	1.57e-07	-0.164654	0.517311	1.10722	7.85922e-06	0.399578	0.193819	-0.942479	0.000123445	WP_000020853.1	YlxQ family RNA-binding protein RplGA
NWMN_RS03880	NWMN_0686	755.187	188.143	29.88	82.0267	-1.50408	2.5e-22	-0.699556	4.17627e-07	-1.29582	2.68252e-23	2.80064	5.58341e-79	1.99555	9.33e-51	WP_000022323.1	Biotin-dependent carboxyltransferase family protein
NWMN_RS03820	NWMN_0675	6016.52	1736.52	275.563	769.273	-1.49893	1.17e-18	-0.640604	0.000104401	-1.10119	2.62779e-11	2.60026	3.98663e-50	1.74183	3.4e-25	WP_000149344.1	Response regulator transcription factor SaeR
NWMN_RS08825	NWMN_1573	590.89	414.773	54.6133	153.263	-1.49564	0.00455387	-0.362838	0.413966	-0.0146967	1	1.52527	0.00179607	0.379161	0.343239	WP_001125540.1	50S ribosomal protein L35 RpmI
NWMN_RS15165	-	34286.3	101022	14207.7	32858.1	-1.49296	1.03e-18	-0.594605	0.000319032	2.06293	1.29825e-33	-0.5699	0.000618746	-1.46831	2.18e-18	WP_001790658.1	Hypothetical protein
NWMN_RS07560	-	436.877	274.867	35.6333	120.747	-1.49261	0.0004923	-0.244732	0.479885	-0.181469	0.598832	1.68789	1.95543e-05	0.427178	0.132304	WP_001788806.1	Zinc-finger domain-containing protein
NWMN_RS13510	NWMN_2345	627.86	120.073	19.1633	70.88	-1.49195	7.82e-17	-0.268119	0.0803743	-1.67572	7.70356e-32	3.1689	2.79679e-80	1.94394	5.35e-42	WP_000721553.1	Osmoprotectant ABC transporter substrate-binding protein OpuCC
NWMN_RS13425	NWMN_2331	166.72	257.777	42.2733	77.2533	-1.48451	1.24e-22	-1.26296	1.95255e-18	1.3576	2.75953e-22	0.127359	0.40304	-0.0944139	0.510373	WP_001176863.1	Glycerate kinase
NWMN_RS05145	NWMN_0919	141.33	33.0367	5.30667	15.36	-1.48143	5.89e-10	-0.615139	0.00137332	-1.38642	5.65198e-18	2.87131	2.85481e-44	2.00228	1.62e-33	WP_000777581.1	Aminotransferase class I/II-fold pyridoxal phosphate-dependent enzyme PatA
NWMN_RS00335	NWMN_0059	91.1	47.9967	7.65667	14.9633	-1.47769	1.5e-08	-1.17977	3.26459e-07	-0.210443	0.307342	1.69103	7.06238e-12	1.39162	1.37e-10	WP_001045111.1	Staphyloferrin B ABC transporter substrate-binding protein SirA
NWMN_RS10400	-	1330.9	2038.08	291.18	987.427	-1.47682	5.88e-13	-0.135911	0.448451	1.19337	1.95549e-11	0.284887	0.166579	-1.05742	2.23e-09	WP_000856472.1	Hypothetical protein
NWMN_RS15110	-	342.417	217.997	31.36	39.8767	-1.47515	4.15e-05	-1.59471	2.27671e-07	-0.123777	0.723555	1.60856	1.62252e-06	1.72602	2.75e-10	WP_001802787.1	Hypothetical protein
NWMN_RS02015	NWMN_0356	200.733	1212.41	162.253	386.71	-1.47269	3.24e-06	-0.574751	0.0225757	3.03105	3.99458e-27	-1.55177	0.000119762	-2.45543	1.68e-17	WP_001052483.1	Hypothetical protein
NWMN_RS02595	NWMN_0454	600.563	452.74	73.63	199.567	-1.47234	2.81e-25	-0.672827	2.45308e-07	0.297463	0.0179692	1.1753	2.21065e-17	0.375461	0.00347089	WP_000904312.1	TatD family hydrolase
NWMN_RS04975	NWMN_0889	106.207	105.217	15.5667	28.23	-1.47019	0.00426409	-1.0486	0.00662027	0.526756	0.0777724	0.9627	0.0793767	0.529705	0.183409	WP_001795833.1	Hypothetical protein
NWMN_RS05265	NWMN_0940	299.423	339.797	54.0067	74.92	-1.46978	3.23e-13	-1.62442	6.0759e-17	0.848123	2.01484e-06	0.622589	0.00218878	0.777036	5.01e-05	WP_000238664.1	Phosphoribosylglycinamide formyltransferase PurN
NWMN_RS13025	NWMN_2262	8.08667	11.1533	1.76333	2.27	-1.4684	0.000103268	-1.7947	7.72669e-08	1.1564	5.35969e-06	0.323494	0.508208	0.649094	0.0668379	WP_000761395.1	ABC transporter permease HrtB
NWMN_RS12615	NWMN_2185	84.78	109.497	18.02	27.8433	-1.46418	2.43e-14	-1.4786	5.68161e-17	1.04954	3.09116e-11	0.416049	0.0412678	0.430025	0.0172294	WP_000735038.1	ABC transporter substrate-binding protein FhuD2
NWMN_RS08715	NWMN_1555	51.2233	14.0367	2.21	4.53	-1.46373	0.00276937	-1.06908	0.00522122	-1.19006	4.39848e-06	2.67105	1.61133e-12	2.2666	8.82e-16	WP_011443640.1	JAB domain-containing protein RadC
NWMN_RS08085	NWMN_1432	303.747	247.473	38.9633	80.6067	-1.4612	1.06e-11	-1.00506	1.36862e-07	0.349835	0.0437586	1.11319	1.30649e-07	0.655943	0.000381079	WP_001009516.1	Acetyl-CoA carboxylase biotin carboxyl carrier protein AccB
NWMN_RS04800	NWMN_0853	188.323	155.077	25.76	56.3633	-1.44454	6.3e-16	-0.956936	3.9618e-09	0.423707	0.0057277	1.02177	5.08537e-09	0.533574	0.000729881	WP_001100525.1	Ketoacyl-ACP synthase III FabH
NWMN_RS07315	NWMN_1299	5.08667	9.4	1.58667	2.21667	-1.43496	0.00575253	-1.52701	0.00095004	1.45149	0.000113491	-0.000438769	1	0.087183	1	WP_000204625.1	Phosphate ABC transporter permease subunit PstC
NWMN_RS12060	NWMN_2082	274.053	102.14	17.4367	35.1067	-1.43324	2.99e-20	-1.07897	1.14074e-13	-0.688697	4.54756e-07	2.12249	2.02668e-45	1.76792	7.02e-36	WP_001052566.1	D-ornithine--citrate ligase SfnaD
NWMN_RS07975	NWMN_1413	899.913	1020.27	172.06	421.24	-1.43117	1.1e-17	-0.780398	1.61847e-06	0.896195	3.24211e-08	0.535122	0.00119794	-0.115755	0.474036	WP_000571108.1	AraC family transcriptional regulator
NWMN_RS02570	NWMN_0451	37.92	20.4567	3.33667	6.84	-1.43105	0.000246017	-1.04475	0.00143663	-0.277685	0.395132	1.71868	3.23258e-06	1.32673	5.85e-06	WP_000910689.1	tRNA1(Val) (adenine(37)-N6)-methyltransferase
NWMN_RS07075	NWMN_1253	130.31	225.933	34.1533	64.7167	-1.42602	0.00189045	-0.867077	0.0243408	1.24932	0.000208235	0.188751	0.800064	-0.378396	0.275968	WP_000071351.1	DUF896 domain-containing protein
NWMN_RS07625	NWMN_1352	18.1067	11.9533	1.96	5.00667	-1.42575	2.15e-05	-0.751706	0.00329293	0.156153	0.552662	1.27719	2.36045e-05	0.597651	0.00671161	WP_000798981.1	PepSY domain-containing protein
NWMN_RS06485	NWMN_1150	61.2067	59.7567	9.97	22.7367	-1.42524	9.77e-08	-0.880632	0.000119079	0.63271	0.00181716	0.795841	0.00346143	0.249026	0.300068	WP_000687328.1	tRNA (guanosine(37)-N1)-methyltransferase TrmD
NWMN_RS05215	NWMN_0931	652.603	617.067	97.5933	232.603	-1.42209	4.34e-12	-0.672828	0.000165781	0.512726	0.00178991	0.911061	7.23286e-06	0.160507	0.38149	WP_001037831.1	DUF5011 domain-containing protein
NWMN_RS11770	NWMN_2038	376.84	258.573	42.59	136.727	-1.42098	6.81e-12	-0.328487	0.063007	0.113955	0.474403	1.30864	7.34184e-11	0.214699	0.219556	WP_000164421.1	S-ribosylhomocysteine lyase LuxS
NWMN_RS12680	NWMN_2197	30.9067	62.08	10.79	65.25	-1.4159	5.65e-07	0.572489	0.0144669	1.72872	1.94727e-12	-0.309675	0.303378	-2.30167	6.7e-22	WP_000032855.1	Transcriptional regulator SarY
NWMN_RS00675	NWMN_0122	958.337	386.28	66.3767	122.297	-1.41579	3.05e-15	-1.18073	1.71595e-11	-0.584032	0.000653368	2.00007	1.38269e-28	1.76489	1.39e-23	WP_000826862.1	MFS transporter
NWMN_RS07215	NWMN_1280	5.80333	3.29333	0.543333	1.05	-1.41332	0.252684	-1.04525	0.210491	-0.287169	0.894967	1.78846	0.152467	1.3705	0.0528486	WP_000604817.1	Aminodeoxychorismate/anthranilate synthase component II TrpG
NWMN_RS05940	NWMN_1050	255.34	156.153	26.76	57.91	-1.41309	5.96e-22	-0.975625	2.79773e-12	0.0256644	0.850812	1.38771	6.02873e-22	0.950075	5.5e-12	WP_000908982.1	Phenylalanine--tRNA ligase subunit beta PheT
NWMN_RS00885	NWMN_0162	66.6867	41.9733	7.18667	176.26	-1.40723	2.79e-12	2.52508	3.24881e-46	0.0692794	0.691757	1.33909	8.08376e-12	-2.59476	2.11e-51	WP_000894660.1	Formate C-acetyltransferase PflB
NWMN_RS03945	NWMN_0697	130.82	74.71	12.14	35.0267	-1.40356	2.3e-06	-0.512769	0.0313343	-0.1055	0.607879	1.51387	3.47321e-08	0.619123	0.00379007	WP_000930014.1	NADPH-dependent 7-cyano-7-deazaguanine reductase QueF
NWMN_RS06635	-	327.057	441.68	70.2033	227.12	-1.4005	4.16e-08	-0.181711	0.384691	1.02532	3.26091e-07	0.378367	0.15839	-0.843455	2.14e-05	WP_000727423.1	YlxR family protein
NWMN_RS01075	NWMN_0192	1279.38	1319.75	229.967	446.857	-1.39968	5.17e-25	-1.10176	1.78228e-16	0.779821	3.97725e-09	0.619907	3.55495e-06	0.321966	0.0150144	WP_000975359.1	Glycosyltransferase family 2 protein TarS
NWMN_RS09560	NWMN_1701	82.89	58.5533	10.1633	12.9	-1.39947	1.97e-05	-1.66191	1.22246e-07	0.216401	0.440331	1.18643	0.000197084	1.44856	1.81e-06	WP_001038688.1	Serine protease SplF
NWMN_RS00125	NWMN_0022	47.7033	37.7267	6.58	11.62	-1.38981	1.87e-13	-1.23641	6.62653e-13	0.389977	0.0127987	1.00105	6.7456e-08	0.847116	3.59e-07	WP_000645780.1	LPXTG-anchored adenosine synthase AdsA
NWMN_RS01855	NWMN_0326	128.237	165.623	27.3567	84.4433	-1.38914	2.59e-08	-0.34559	0.0918679	1.01705	1.5427e-07	0.375214	0.152795	-0.671126	0.000553784	WP_000397416.1	Multidrug efflux transporter transcriptional repressor MepR
NWMN_RS02260	NWMN_0399	52.6333	14.3233	2.38	7.87667	-1.38151	0.000126261	-0.336904	0.260034	-1.2061	2.56269e-06	2.59445	4.28334e-16	1.54379	1.81e-09	WP_000072584.1	Restriction endonuclease subunit S HsdS1
NWMN_RS13250	NWMN_2305	31.95	15.95	2.49667	5.68333	-1.38074	0.0176103	-0.844599	0.0751557	-0.406315	0.307578	1.81313	0.000555642	1.25985	0.000842736	WP_000153344.1	Glutathione S-transferase
NWMN_RS05035	NWMN_0899	758.347	429.607	74.17	265.3	-1.38073	8.77e-16	-0.151003	0.333081	-0.129745	0.399709	1.51107	2.18549e-19	0.280776	0.0654225	WP_001033867.1	CPBP family intramembrane metalloprotease
NWMN_RS14410	NWMN_2511	69.62	87.7233	14.6867	31.0967	-1.37959	2.43e-08	-0.932888	9.93374e-06	0.995709	1.92703e-07	0.387202	0.135034	-0.0615572	0.746615	WP_000198601.1	GbsR/MarR family transcriptional regulator
NWMN_RS05395	NWMN_0962	3291.36	33224	5876.11	12931	-1.37849	5.03e-22	-0.899176	2.01695e-10	4.07201	6.83814e-145	-2.69351	1.30497e-72	-3.17283	3.64e-96	WP_000260117.1	Dihydrolipoyl dehydrogenase PdhD
NWMN_RS13940	NWMN_2425	35.7867	37.3367	6.35333	10.6867	-1.37589	8.21e-06	-1.28478	1.97876e-06	0.807268	0.000744744	0.573698	0.0598476	0.480578	0.053031	WP_001795485.1	Peptide ABC transporter permease
NWMN_RS03815	NWMN_0674	5022.3	1376.75	240.997	666.457	-1.37565	7.87e-19	-0.554161	0.000253683	-1.15304	3.44021e-14	2.52877	2.31696e-56	1.70722	1.88e-28	WP_000244421.1	HAMP domain-containing histidine kinase SaeS
NWMN_RS06610	NWMN_1172	132.333	65.7633	11.6067	38.2767	-1.37542	1.21e-13	-0.300472	0.0583491	-0.296042	0.0465552	1.67281	1.63334e-21	0.596651	5.45e-05	WP_000121116.1	RIP metalloprotease RasP
NWMN_RS06220	NWMN_1098	851.853	413.853	71.98	191.373	-1.36803	3.01e-16	-0.590716	0.000138653	-0.339489	0.0250033	1.70803	1.11354e-25	0.930319	9.66e-10	WP_001548498.1	YggS family pyridoxal phosphate-dependent enzyme
NWMN_RS04575	NWMN_0809	961.947	1563.22	275.617	479.807	-1.36788	1.93e-18	-1.21541	3.72171e-15	1.41957	4.62019e-20	-0.0516191	0.738716	-0.204113	0.181894	WP_000794020.1	NAD(P)/FAD-dependent oxidoreductase
NWMN_RS03980	NWMN_0702	18.2133	22.1367	3.69	3.62	-1.36606	0.000320216	-2.10789	1.50133e-08	0.978587	0.00160766	0.39316	0.299572	1.13744	0.00206017	WP_000876318.1	ABC transporter permease SstA
NWMN_RS03125	NWMN_0544	128.41	42.67	7.31667	17.8267	-1.36553	9.34e-07	-0.722122	0.00116127	-0.911713	2.09968e-07	2.28235	8.44228e-22	1.63531	5.82e-19	WP_000455256.1	Uracil-DNA glycosylase Ung
NWMN_RS07895	NWMN_1398	23.47	25.7633	4.45667	6.96	-1.36479	3.21e-06	-1.39118	9.34283e-08	0.828274	9.8956e-05	0.541715	0.0746183	0.566541	0.0282628	WP_001548912.1	DUF1672 domain-containing protein
NWMN_RS13505	NWMN_2344	578.26	156.617	27.29	81.0267	-1.36201	2.3e-14	-0.433928	0.00483677	-1.18519	2.76327e-17	2.54846	1.59423e-53	1.61932	2.34e-30	WP_000398941.1	ABC transporter permease OpuCD
NWMN_RS09825	NWMN_1744	61.1233	50.9567	8.02667	23.47	-1.36016	0.00403297	-0.484962	0.269975	0.379885	0.315875	0.991165	0.0306577	0.107015	0.797644	WP_000901021.1	Hypothetical protein
NWMN_RS00870	NWMN_0159	91.7633	34.9067	6.07333	14.3867	-1.35084	6.12e-05	-0.7168	0.0115242	-0.730165	0.00410192	2.08607	1.05406e-11	1.44842	2.58e-08	WP_000477521.1	Response regulator transcription factor HptR
NWMN_RS11995	NWMN_2070	212.227	62.0233	11.0733	38.76	-1.35059	5.02e-15	-0.200178	0.164368	-1.05043	5.91495e-16	2.40233	1.07538e-52	1.2507	3.14e-22	WP_001237506.1	MFS transporter SdrM
NWMN_RS03010	NWMN_0519	79.49	14.9933	2.38	6.69	-1.34811	0.0109724	-0.541821	0.153622	-1.77969	8.65486e-10	3.14414	6.17268e-16	2.32489	7.3e-15	WP_001039519.1	Deoxynucleoside kinase Dgk
NWMN_RS02915	NWMN_0500	2353.65	1293.96	228.327	688.163	-1.34324	1.31e-21	-0.384164	0.00451084	-0.167467	0.212511	1.51086	4.11174e-27	0.551651	4.02e-05	WP_001074619.1	50S ribosomal protein L1 RplA
NWMN_RS03595	NWMN_0633	471.223	315.843	56.69	121.23	-1.34182	6.3e-19	-0.884278	5.1135e-10	0.130406	0.337721	1.21179	2.43057e-16	0.754012	7.24e-08	WP_000120368.1	Inorganic phosphate transporter PitA
NWMN_RS12055	NWMN_2081	46.34	11.45	1.99333	4.96333	-1.34021	0.000217668	-0.709407	0.0166051	-1.29521	1.21792e-08	2.64364	2.10037e-18	2.00702	3.68e-17	WP_000170403.1	Staphyloferrin A export MFS transporter SfnaA
NWMN_RS00620	NWMN_0112	63.6533	97.3433	16.4367	17.0567	-1.33768	0.000328235	-1.82806	3.46766e-07	1.31914	4.77097e-05	0.0247625	0.867213	0.515908	0.142353	WP_001237004.1	YbaN family protein
NWMN_RS03005	NWMN_0518	195.657	54.2	9.50667	19.9967	-1.33442	3.48e-07	-0.894334	3.78673e-05	-1.18604	1.1543e-11	2.52432	2.26825e-29	2.08189	2.42e-29	WP_001067262.1	Deoxynucleoside kinase Dck
NWMN_RS10180	NWMN_1781	85.5533	50.7367	7.66	32.0467	-1.33366	0.0129255	0.0499422	0.948894	-0.0476679	0.877197	1.39636	0.00390862	-0.00252394	0.971748	WP_000105584.1	Hypothetical protein
NWMN_RS13435	NWMN_2333	153.643	50.7867	9.10333	25.1567	-1.33195	1.1e-09	-0.516453	0.00565763	-0.883088	3.00725e-07	2.21684	1.04005e-27	1.3999	1.33e-15	WP_001192075.1	Multidrug effflux MFS transporter
NWMN_RS04355	NWMN_0770	1249.28	246.72	42.0367	72.6933	-1.33193	1.09e-09	-1.16042	6.30828e-09	-1.69343	1.39799e-20	3.02675	3.19875e-48	2.85463	7.3e-49	WP_000569884.1	GNAT family N-acetyltransferase
NWMN_RS08375	NWMN_1487	220.647	104.58	18.76	42.4067	-1.33132	8.39e-17	-0.818409	3.61771e-08	-0.364682	0.0101285	1.69654	5.31321e-28	1.18328	2.44e-16	WP_000368341.1	Elongation factor 4 LepA
NWMN_RS03825	NWMN_0676	4949.34	1500.2	261.123	746.22	-1.32778	4.93e-15	-0.403006	0.0133495	-1.06397	5.1899e-11	2.392	3.68494e-44	1.46702	2.86e-19	WP_001037807.1	DoxX family protein SaeQ
NWMN_RS13515	NWMN_2346	435.877	49.6133	8.85667	42.43	-1.32673	1.39e-06	0.306931	0.124316	-2.44758	3.84335e-46	3.7787	6.52544e-69	2.14029	3.85e-39	WP_000569120.1	ABC transporter permease OpuCB
NWMN_RS06630	NWMN_1176	365.223	421.503	77.4967	239.307	-1.32561	3.2e-17	-0.346424	0.0214216	0.936945	4.49582e-10	0.388891	0.0129884	-0.590495	7.97e-05	WP_000097462.1	Transcription termination/antitermination protein NusA
NWMN_RS00705	NWMN_0128	13.6167	3.80667	0.643333	1.98333	-1.32481	0.043921	-0.43298	0.402858	-1.06977	0.0012885	2.42403	1.34848e-06	1.50757	7.74e-06	WP_000598483.1	N-acetyl-gamma-glutamyl-phosphate reductase ArgC
NWMN_RS05260	NWMN_0939	349.553	353.577	63.44	78.63	-1.32481	3.44e-13	-1.67485	2.08104e-20	0.725294	2.41731e-05	0.599833	0.000870911	0.949872	8.55e-08	WP_000030812.1	Phosphoribosylformylglycinamidine cyclo-ligase PurM
NWMN_RS07850	NWMN_1391	190.94	71.5633	12.8733	44.6467	-1.32027	2.13e-10	-0.182995	0.29902	-0.708118	1.50984e-05	2.03008	8.22226e-26	0.89122	3.62e-08	WP_001163801.1	Hypothetical protein
NWMN_RS14520	NWMN_2526	12.6833	7.82	1.42333	2.65667	-1.31673	0.000479942	-1.06005	0.000744848	-0.0469246	1	1.37314	0.000136812	1.11173	7.14e-05	WP_000953744.1	Alkaline phosphatase PhoB
NWMN_RS15785	-	68.6467	21.6233	3.64333	8.93333	-1.31585	0.067309	-0.642831	0.203691	-0.976889	0.00776044	2.32217	1.88348e-05	1.6275	2.13e-05	WP_000277741.1	Transposase
NWMN_RS00825	NWMN_0151	7.67	7.42667	1.25333	1.96	-1.31573	0.00605323	-1.3808	0.000784102	0.70729	0.0502083	0.622417	0.191969	0.683676	0.0813499	WP_000818914.1	Sn-glycerol-3-phosphate ABC transporter ATP-binding protein MalK
NWMN_RS00830	NWMN_0152	16.85	17.1167	3.09667	4.29	-1.31443	5.19e-05	-1.50994	2.64371e-07	0.74524	0.0026442	0.574122	0.0817351	0.768819	0.00733336	WP_000034961.1	Extracellular solute-binding protein MalE
NWMN_RS08980	NWMN_1602	597.593	193.44	35.3167	86.4	-1.30793	1e-17	-0.665996	1.86002e-06	-0.916751	4.25317e-12	2.22522	9.48775e-53	1.5829	7.86e-32	WP_000161661.1	Aminopeptidase P family protein PepQ
NWMN_RS12830	NWMN_2225	65.35	16.4733	2.87	9.55667	-1.30704	0.00115908	-0.261184	0.428879	-1.27642	4.46214e-08	2.59336	3.43838e-16	1.53858	3.19e-11	WP_000477992.1	MurR/RpiR family transcriptional regulator GlvR
NWMN_RS09230	NWMN_1644	802.977	165.133	30.14	82.3267	-1.30564	2.15e-15	-0.512912	0.000840766	-1.57608	1.08605e-25	2.88217	2.36934e-70	2.08909	1.68e-42	WP_000265417.1	Mn(2+)-dependent dipeptidase Sapep
NWMN_RS00340	NWMN_0060	5.58	5.90333	0.993333	1.28333	-1.30193	0.0194942	-1.65087	0.000506392	0.901844	0.02451	0.420067	0.400677	0.768733	0.0730674	WP_000570808.1	2'3-diaminopropionate biosynthesis protein SbnA
NWMN_RS03590	NWMN_0632	546.897	370.457	67.19	137.377	-1.30132	5.31e-18	-0.890511	9.98491e-11	0.137426	0.299169	1.1645	1.5248e-15	0.753326	1.26e-08	WP_000491755.1	DUF47 domain-containing protein PitR
NWMN_RS04885	NWMN_0870	877.49	89.02	16.3133	50.6133	-1.29879	9.59e-13	-0.325714	0.0524301	-2.59646	5.4494e-54	3.89587	1.28212e-98	2.92225	2.42e-66	WP_000082731.1	Oligoendopeptidase F PepF
NWMN_RS07550	NWMN_1340	483.45	206.21	38.0233	108.817	-1.29793	3.64e-17	-0.433483	0.00221611	-0.513558	0.00019109	1.81195	7.36854e-34	0.947119	7.37e-12	WP_000404650.1	Virulence factor C CvfC
NWMN_RS02965	NWMN_0510	16846.1	6310.45	1168.95	3334.99	-1.295	2.26e-19	-0.430109	0.00237769	-0.70298	7.18908e-07	1.998	2.97272e-42	1.13309	2.22e-15	WP_001040568.1	Elongation factor Tu Tuf
NWMN_RS05420	NWMN_0967	40.9933	48.75	8.95667	10.56	-1.28923	1.05e-07	-1.68565	3.53931e-14	0.945653	2.2801e-07	0.346655	0.189108	0.743165	0.000665138	WP_000872390.1	ABC transporter permease PotC
NWMN_RS14170	NWMN_2467	538.087	166.097	30.6733	67.8967	-1.28873	9.94e-19	-0.81193	3.54015e-09	-0.978789	1.96187e-13	2.26784	1.57068e-56	1.79084	2.02e-39	WP_000379821.1	O-acetyltransferase OatA
NWMN_RS10600	NWMN_1845	1264	667.563	113.76	255.613	-1.28868	1.51e-09	-0.617382	0.000971923	-0.349552	0.0504754	1.63977	7.78199e-16	0.967327	5.91e-08	WP_001165363.1	Hypothetical protein HisR
NWMN_RS10445	NWMN_1818	73.6067	109.053	18.04	26.2833	-1.28832	0.122088	-1.02948	0.145248	0.713556	0.169867	0.618688	0.718458	0.337248	1	WP_000180461.1	DUF1128 family protein
NWMN_RS12025	NWMN_2076	94.7633	81.72	14.9467	25.7233	-1.28667	1.2e-09	-1.1563	2.53332e-09	0.498986	0.0056277	0.789113	0.000133635	0.658146	0.000415882	WP_000989091.1	Iron chelate uptake ABC transporter family permease subunit HtsC
NWMN_RS00485	NWMN_0086	9.71667	6.34	1.10667	3.48	-1.28498	0.032321	-0.354249	0.471085	0.0735966	0.877705	1.2364	0.0448564	0.283963	0.537934	WP_000078092.1	Phosphonate ABC transporter ATP-binding protein PhnC
NWMN_RS05280	NWMN_0943	40.1867	67.5333	12.37	28.81	-1.28479	1.01e-09	-0.71387	4.21523e-05	1.49894	2.99691e-18	-0.211904	0.424589	-0.784431	1.61e-05	WP_000273253.1	Energy-coupling factor transporter transmembrane protein EcfT ThiX
NWMN_RS08315	NWMN_1476	5252.37	5463.91	1026.45	1886.44	-1.28106	5.08e-19	-1.04783	2.08885e-13	0.778907	3.97962e-08	0.502172	0.000403129	0.268935	0.0569327	WP_000492114.1	Flotillin-like protein FloA
NWMN_RS00490	-	17.3	18.9	3.52333	4.64667	-1.27946	0.000140153	-1.52718	4.25838e-07	0.814533	0.000967764	0.471131	0.197977	0.718185	0.0164144	WP_000787672.1	Phosphate/phosphite/phosphonate ABC transporter substrate-binding protein
NWMN_RS13930	NWMN_2423	35.3667	42.5767	7.82	15.2567	-1.27774	7.67e-07	-0.9566	1.03143e-05	0.959589	9.84731e-07	0.321693	0.262754	-0.00143834	1	WP_000237518.1	HAD family hydrolase
NWMN_RS03425	NWMN_0601	14682.4	1160.17	217.067	620.46	-1.27126	2.09e-22	-0.400067	0.00155875	-2.95534	2.37122e-108	4.2267	1.902e-193	3.35543	1.8e-134	WP_000737654.1	Metal ABC transporter substrate-binding protein MntC
NWMN_RS06370	NWMN_1128	292.68	73.85	13.89	39.5867	-1.27123	1.42e-13	-0.416989	0.00368113	-1.26469	1.25929e-23	2.5372	1.95439e-61	1.6819	7.46e-39	WP_000626897.1	23S rRNA (adenine(2503)-C(2))-methyltransferase RlmN
NWMN_RS08605	NWMN_1533	59.2533	39.8667	7.46	29.65	-1.26931	2.85e-09	0.0507312	0.763029	0.145459	0.373118	1.12588	3.50361e-08	-0.196224	0.212717	WP_000590826.1	Histidine--tRNA ligase HisS
NWMN_RS04710	NWMN_0835	185.043	75.1067	13.59	40.9433	-1.26647	1.92e-06	-0.30705	0.158992	-0.604247	0.00094679	1.87446	1.4276e-15	0.911743	5.37e-07	WP_000758215.1	Signal peptidase I SpsA
NWMN_RS08310	NWMN_1475	5875.49	6377.52	1200.83	2384.46	-1.26535	1.53e-18	-0.905976	2.01839e-10	0.827823	5.55579e-09	0.437552	0.00208893	0.0781642	0.580486	WP_000110603.1	Hypothetical protein
NWMN_RS02230	NWMN_0394	43.3767	52.1067	9.52667	15.8167	-1.26425	1.41e-06	-1.1939	2.23207e-07	0.972207	2.24531e-06	0.295497	0.25937	0.223816	0.319268	WP_000769836.1	Superantigen-like protein SSL7 Ssl7
NWMN_RS04545	NWMN_0803	384.95	216.54	40.8667	88.5767	-1.26374	7.1e-16	-0.811525	4.95042e-08	-0.108023	0.456724	1.37208	4.39222e-19	0.919663	3.63e-10	WP_000129653.1	D-alanine--poly(phosphoribitol) ligase subunit DltA
NWMN_RS02720	NWMN_0476	97.2033	55.4767	10.36	20.4	-1.26237	4.28e-07	-0.923228	2.91526e-05	-0.122604	0.554641	1.38758	4.27878e-09	1.04699	3.25e-07	WP_000167947.1	Dihydropteroate synthase FolP
NWMN_RS12345	NWMN_2136	775.253	321.71	57.4767	164.337	-1.25872	4.68e-08	-0.286635	0.150924	-0.653536	0.000353249	1.91419	7.74821e-19	0.940388	2.98e-07	WP_000623881.1	50S ribosomal protein L18 RplR
NWMN_RS02615	NWMN_0458	395.513	110.653	20.7133	79.7533	-1.25827	4.75e-10	0.0396806	0.847543	-1.14478	1.15287e-11	2.40424	4.63531e-36	1.10508	3.07e-11	WP_000638870.1	4-(cytidine 5'-diphospho)-2-C-methyl-D-erythritol kinase Ipk
NWMN_RS00645	NWMN_0116	13.35	22.3133	4.18333	7.31	-1.25683	0.000881079	-1.06392	0.000723916	1.64414	1.76359e-07	-0.379709	0.569538	-0.576424	0.164905	WP_000590849.1	ABC transporter ATP-binding protein SsuB
NWMN_RS14860	NWMN_2592	205.523	422.99	80.4767	95.73	-1.25665	4.91e-20	-1.66928	1.68839e-34	1.77339	2.04158e-39	-0.516573	0.000195399	-0.103942	0.459783	WP_000432356.1	Anion permease
NWMN_RS00980	NWMN_0176	98.8033	144.433	27.25	145.127	-1.2524	1.73e-06	0.521805	0.0337367	1.25855	5.64553e-07	-0.00535018	1	-1.78049	1.58e-12	WP_001031882.1	L-lactate dehydrogenase Ldh1
NWMN_RS02990	NWMN_0515	483.81	1076.95	204.983	234.287	-1.25222	2.27e-20	-1.71153	1.48378e-36	1.87455	6.72112e-44	-0.622219	4.21809e-06	-0.1629	0.224552	WP_000723301.1	NAD-dependent epimerase/dehydratase family protein
NWMN_RS10560	NWMN_1837	1160.47	491.483	94.3233	234.337	-1.2505	3.71e-21	-0.593471	3.52413e-06	-0.517375	4.10453e-05	1.76802	1.10517e-40	1.11088	2.91e-18	WP_000545370.1	Asp-tRNA(Asn)/Glu-tRNA(Gln) amidotransferase subunit GatB
NWMN_RS08645	NWMN_1541	382.15	63.5233	12.1467	35.61	-1.24863	1.51e-09	-0.349859	0.0538869	-1.87753	1.89028e-29	3.12754	8.84153e-60	2.22759	3.72e-39	WP_001112045.1	tRNA guanosine(34) transglycosylase Tgt
NWMN_RS08520	NWMN_1515	56.34	28.2067	5.14333	20.23	-1.24561	0.000723538	0.100852	0.759027	-0.34626	0.195447	1.59909	1.7138e-06	0.245154	0.334425	WP_000342266.1	O-methyltransferase
NWMN_RS04225	NWMN_0747	1091.35	1066.16	184.81	685.34	-1.24484	8.28e-06	0.240656	0.323325	0.484179	0.034987	0.762816	0.00640419	-0.725007	0.00146253	WP_000556760.1	Preprotein translocase subunit SecG
NWMN_RS09435	NWMN_1682	145.773	169.68	31.4867	35.27	-1.24425	1.52e-07	-1.68359	1.07075e-13	0.920149	5.67442e-06	0.326017	0.168505	0.765512	0.000484379	WP_000093392.1	IS200/IS605 family transposase Tnp2
NWMN_RS08705	NWMN_1552	79.81	195.147	35.2	43.95	-1.24175	1.39e-08	-1.53836	6.95615e-14	1.89646	1.93871e-23	-0.652904	0.00379373	-0.356476	0.0753881	WP_001236735.1	DUF4930 family protein
NWMN_RS01285	NWMN_0231	53.5433	19.9733	3.52	9.45	-1.2404	0.00374018	-0.495246	0.14849	-0.714045	0.00802196	1.9652	6.90843e-08	1.21152	8.86e-06	WP_000394915.1	DUF5080 family protein
NWMN_RS09300	NWMN_1657	668.16	1372.32	265.55	552.113	-1.23757	1.55e-17	-0.820662	8.05378e-09	1.75922	5.08102e-34	-0.521543	0.000306361	-0.938519	4.79e-11	WP_000266096.1	Alpha/beta hydrolase
NWMN_RS09375	NWMN_1670	140.85	152.763	28.0167	31.0233	-1.23229	1.24e-06	-1.69677	1.1785e-12	0.856394	6.75554e-05	0.378384	0.112584	0.843157	0.000217202	WP_001030465.1	Hypothetical protein
NWMN_RS03285	NWMN_0574	147.713	61.3667	11.1333	29.4133	-1.22742	0.000275599	-0.435099	0.103374	-0.651972	0.00601631	1.88478	2.87959e-10	1.08805	5.19e-06	WP_000477504.1	GNAT family N-acetyltransferase
NWMN_RS08670	NWMN_1546	221.58	82.5	15.97	38.0233	-1.22635	4.25e-13	-0.637989	2.23078e-05	-0.705765	3.17415e-07	1.93301	7.00792e-34	1.34401	1.3e-21	WP_000496100.1	GTPase ObgE ObgE
NWMN_RS06095	NWMN_1075	15.2467	16.6633	3.29667	4.88333	-1.22587	0.0089999	-1.25111	0.00230302	0.948279	0.0156191	0.287387	0.525658	0.309514	0.392917	WP_000041896.1	Superantigen-like protein Ssl12
NWMN_RS10515	NWMN_1830	188.72	166.283	32.48	85.7667	-1.22546	2.29e-16	-0.476132	0.000534446	0.537498	5.78088e-05	0.688403	2.82552e-06	-0.0612803	0.643721	WP_001250336.1	Mur ligase family protein MurT
NWMN_RS07760	NWMN_1378	574.41	288.517	53.45	94.4967	-1.22374	1.18e-10	-1.00169	5.02519e-09	-0.346347	0.0251244	1.57134	2.45953e-18	1.34869	5.29e-17	WP_000442480.1	Nucleoside-diphosphate kinase Ndk
NWMN_RS01225	NWMN_0220	25.97	23.82	4.57667	5.80333	-1.22354	2.64e-09	-1.5639	1.28612e-15	0.590899	0.000742172	0.633834	0.00178528	0.974184	2.9e-07	WP_000728955.1	Type VII secretion protein EsaA
NWMN_RS06105	NWMN_1077	12.2167	8.61	1.58	3.83333	-1.21442	0.0328322	-0.588504	0.151128	0.284799	0.587493	0.948596	0.0609237	0.308568	0.328073	WP_000739523.1	Superantigen-like protein Ssl14
NWMN_RS08840	NWMN_1576	583.183	133.413	26.03	71.17	-1.21263	1.34e-17	-0.436017	0.000958686	-1.40327	1.03701e-27	2.61624	2.71865e-79	1.83935	2.45e-45	WP_000435132.1	Threonine--tRNA ligase ThrS
NWMN_RS05895	NWMN_1042	109.177	16.05	3.05333	3.92	-1.21212	0.00737702	-1.50046	0.000215545	-2.05534	1.37008e-14	3.278	3.36117e-22	3.56617	6.03e-31	WP_000789821.1	Heme uptake protein IsdC
NWMN_RS03430	NWMN_0602	12447.4	853.42	165.327	458.92	-1.20937	5.61e-19	-0.378771	0.00380583	-3.1684	5.42738e-116	4.37792	1.2344e-193	3.5472	2.92e-140	WP_000889252.1	Metal ABC transporter permease MntB
NWMN_RS12235	NWMN_2115	386.987	294.437	58.35	91.1167	-1.20874	5.69e-14	-1.21166	6.67297e-15	0.331003	0.0275454	0.878029	2.8305e-08	0.880859	9.29e-09	WP_000402465.1	ATP-dependent Clp protease ATP-binding subunit
NWMN_RS12460	NWMN_2158	181.883	57.1933	10.87	24.1767	-1.20776	5.46e-07	-0.713413	0.000668031	-0.982471	1.44451e-07	2.19239	3.43967e-23	1.69662	1.46e-18	WP_001159898.1	Glucose uptake protein GlcU
NWMN_RS03130	NWMN_0545	137.147	48.2033	8.91333	23.14	-1.20664	0.00396977	-0.382742	0.251001	-0.905891	0.000618649	2.12312	3.21058e-09	1.29034	5.33e-07	WP_000934517.1	Hypothetical protein
NWMN_RS02435	NWMN_0431	142.337	320.857	60.34	85.0633	-1.20501	7.32e-10	-1.27831	6.96834e-13	1.80213	4.84889e-27	-0.595623	0.00356136	-0.522771	0.00377244	WP_000588527.1	NUDIX domain-containing protein
NWMN_RS07455	NWMN_1325	2483.71	6599.94	1326.09	3254.31	-1.2049	8.89e-14	-0.559414	0.000457748	2.14966	2.10467e-38	-0.94475	4.23899e-09	-1.59024	1.71e-22	WP_001115440.1	Dihydrolipoyllysine-residue succinyltransferase SucB
NWMN_RS06615	NWMN_1173	347.38	174.423	34.79	89.4133	-1.20411	6.86e-18	-0.502548	0.000123337	-0.261266	0.040859	1.46567	6.38942e-27	0.763879	2.63e-09	WP_000814103.1	Proline--tRNA ligase ProS
NWMN_RS08860	NWMN_1579	231.843	183.94	35.05	68.12	-1.20408	3.02e-07	-0.827776	8.20574e-05	0.311997	0.103571	0.893866	9.60432e-05	0.516498	0.011313	WP_000650082.1	Transcriptional repressor NrdR
NWMN_RS00115	NWMN_0020	951.41	1525.87	301.01	872.597	-1.20341	2.78e-17	-0.307522	0.0263771	1.39923	2.29605e-23	-0.195718	0.165458	-1.09169	5.43e-15	WP_001104172.1	Hypothetical protein WalI
NWMN_RS00855	NWMN_0156	55.63	87.72	17.3133	25.9267	-1.20183	4.75e-08	-1.28096	7.95905e-10	1.3884	2.71167e-12	-0.185375	0.414406	-0.106581	0.610242	WP_000690419.1	Sugar phosphate isomerase/epimerase
NWMN_RS02085	NWMN_0368	187.6	85.0333	15.91	31.7533	-1.20083	0.00041074	-0.748636	0.00639332	-0.498663	0.0287031	1.70538	1.77307e-08	1.24942	2.01e-07	WP_000868248.1	Hypothetical protein
NWMN_RS13670	NWMN_2373	59.2	24.6967	4.42667	11.5867	-1.20074	0.0241836	-0.423564	0.294462	-0.72518	0.0443301	1.94264	3.24476e-05	1.1518	0.000821838	WP_000038231.1	DUF1433 domain-containing protein
NWMN_RS10510	NWMN_1829	262.423	279.43	54.7033	118.973	-1.20007	1.11e-16	-0.716042	5.06715e-08	0.789933	2.97576e-10	0.410695	0.00460619	-0.0737079	0.555556	WP_000544969.1	Type 1 glutamine amidotransferase GatD
NWMN_RS03625	NWMN_0639	716.537	778.897	150.723	430.147	-1.19549	2.01e-14	-0.270726	0.0612362	0.791543	2.84592e-08	0.404353	0.009047	-0.520775	0.000252663	WP_000833483.1	Cupin
NWMN_RS07135	NWMN_1266	511.33	189.12	37.0367	75.8833	-1.19417	2.74e-11	-0.774521	1.3361e-06	-0.735907	3.53753e-07	1.93114	1.73735e-30	1.51084	6.76e-24	WP_000972781.1	Glycerol-3-phosphate 1-O-acyltransferase PlsY
NWMN_RS14055	NWMN_2445	617.087	375.9	74.8833	127.25	-1.19252	2.68e-19	-1.08668	3.60228e-17	0.0118934	0.926145	1.18081	2.40539e-19	1.0749	3.16e-17	WP_001180323.1	Hydroxymethylglutaryl-CoA reductase, degradative MvaA
NWMN_RS07965	NWMN_1411	177.727	73.0667	14.2233	24.16	-1.18708	3.79e-08	-1.08707	3.26148e-08	-0.589306	0.000852196	1.77788	2.44843e-18	1.67729	1.52e-19	WP_000454064.1	Ribonuclease Z Rnz
NWMN_RS02590	NWMN_0453	321.66	194.793	38.9267	89.1767	-1.1835	3.8e-20	-0.658367	7.99952e-08	0.00154594	0.993152	1.18218	1.23853e-20	0.656889	5.03e-08	WP_001051127.1	Methionine--tRNA ligase MetS
NWMN_RS07795	NWMN_1384	452.323	152.167	30.5133	77.4633	-1.18342	2.41e-13	-0.487982	0.00116858	-0.860472	3.03965e-09	2.04434	6.23362e-39	1.34856	3.76e-20	WP_000165530.1	Ribosome biogenesis GTPase Der EngA
NWMN_RS06355	NWMN_1125	115.897	63.1267	12.1033	23.4267	-1.18293	0.000176907	-0.858986	0.00128111	-0.213732	0.39702	1.40122	2.4791e-06	1.07473	1.3e-05	WP_000985293.1	Peptide deformylase Def2
NWMN_RS14175	NWMN_2468	32.5667	28.47	5.35667	9.34333	-1.18135	0.00985231	-0.982542	0.0110107	0.355556	0.21679	0.836368	0.0749321	0.632535	0.0867883	WP_000996736.1	GNAT family N-acetyltransferase
NWMN_RS02500	NWMN_0442	110.65	110.29	22.3333	44.7967	-1.18028	2.81e-12	-0.845315	1.27699e-07	0.725052	2.44211e-06	0.455688	0.00695233	0.120457	0.467176	WP_001109047.1	DNA polymerase III subunit gamma/tau DnaX
NWMN_RS15265	NWMN_0904	1813.19	103.563	18.5067	45.51	-1.17809	0.0044452	-0.381908	0.248896	-3.57125	1.03369e-47	4.75905	2.83607e-56	3.95483	4.72e-57	WP_001795544.1	Hypothetical protein
NWMN_RS01700	NWMN_0298	336.97	1166.38	218.757	254.333	-1.17711	0.00499533	-1.5492	0.00023758	2.48854	1.26393e-08	-1.31107	0.00217658	-0.939002	0.0270523	WP_000270192.1	DUF3168 domain-containing protein
NWMN_RS07785	NWMN_1382	70932.9	43110.5	7882.88	18074.6	-1.17662	6.37e-12	-0.445288	0.00834419	-0.14336	0.394826	1.32001	1.44832e-14	0.588653	0.000490455	WP_001043863.1	DNA-binding protein HU Hup
NWMN_RS01320	NWMN_0238	4.70333	5.37667	1.02	2.33	-1.17014	0.288789	-0.526107	0.532265	0.864699	0.264583	0.359788	0.648965	-0.326306	0.736695	WP_000141982.1	TIGR01741 family protein
NWMN_RS13775	NWMN_2392	36.1133	81.2067	16.8033	21.32	-1.16921	4.34e-10	-1.50088	8.48962e-16	1.92678	5.77766e-25	-0.757352	5.43538e-05	-0.425697	0.0211781	WP_001205095.1	YSIRK-type signal peptide-containing protein SasG
NWMN_RS09000	NWMN_1605	876.92	1207.34	246.773	604.55	-1.16635	9.17e-17	-0.519794	0.000156643	1.18441	1.1695e-17	-0.0180021	0.89458	-0.664602	1.32e-06	WP_000040069.1	Acetate kinase AckA
NWMN_RS00810	NWMN_0148	45.19	34.2667	6.87333	15.92	-1.16627	9.85e-05	-0.606645	0.017278	0.302664	0.1683	0.867519	0.00315426	0.3051	0.220231	WP_000643615.1	Tandem-type lipoprotein
NWMN_RS01325	NWMN_0239	5.73	8.72333	1.63667	3.68333	-1.1658	0.151481	-0.595617	0.407257	1.34693	0.0171364	-0.147441	1	-0.742566	0.234636	WP_000142145.1	TIGR01741 family protein
NWMN_RS13540	NWMN_2349	80.3667	70.0333	14.41	32.5167	-1.16561	8.08e-12	-0.642369	3.36506e-05	0.534964	0.000298906	0.631384	0.000163679	0.10763	0.47974	WP_001030711.1	APC family permease
NWMN_RS06520	NWMN_1156	5445.73	8450.86	1745.21	4650.92	-1.16295	2.99e-09	-0.392047	0.042863	1.37422	2.8641e-12	-0.211258	0.275177	-0.982167	4.79e-07	WP_000110253.1	Succinate--CoA ligase subunit alpha SucD
NWMN_RS07230	NWMN_1283	11.9867	3.58667	0.616667	1.05667	-1.16218	0.282433	-1.07316	0.160484	-1.18068	0.0193282	2.39584	0.000841038	2.28664	4.78e-05	WP_000768192.1	Phosphoribosylanthranilate isomerase TrpF
NWMN_RS10550	NWMN_1836	325.167	332.817	67.36	131.163	-1.15544	4.27e-16	-0.850574	2.44757e-10	0.747338	1.03127e-08	0.40841	0.00382436	0.103369	0.443765	WP_001231451.1	Diacylglycerol kinase DgkB
NWMN_RS07830	NWMN_1388	257.2	255.097	52.4167	112.703	-1.15466	5.32e-12	-0.699758	9.89964e-06	0.711777	4.00778e-06	0.443262	0.00779002	-0.0118917	0.926569	WP_001174260.1	YpdA family putative bacillithiol disulfide reductase
NWMN_RS13520	NWMN_2347	377.743	49.3967	9.94333	40.0167	-1.154	1.67e-08	0.176612	0.293103	-2.21907	2.19821e-44	3.37452	5.90408e-76	2.04238	4.11e-40	WP_000948981.1	ABC transporter ATP-binding protein OpuCA
NWMN_RS08440	NWMN_1500	78.6	52.63	10.2833	28.7067	-1.15115	0.000119117	-0.313533	0.204003	0.0364902	0.758095	1.11929	0.000128631	0.277677	0.253332	WP_000524902.1	YqeG family HAD IIIA-type phosphatase
NWMN_RS09850	NWMN_1748	63.1733	75.1767	15.4433	28.17	-1.15094	6.49e-10	-0.931829	4.66721e-08	0.950981	1.5768e-09	0.201023	0.311234	-0.0186249	0.873196	WP_001789049.1	tRNA epoxyqueuosine(34) reductase QueG
NWMN_RS08600	NWMN_1532	181.907	156.433	32.02	79.9467	-1.1505	4.84e-17	-0.500866	9.20734e-05	0.508931	4.82706e-05	0.641869	1.92833e-06	-0.00799658	0.95226	WP_000044799.1	Aspartate--tRNA ligase AspS
NWMN_RS01470	-	137.713	94.1967	17.9933	31.91	-1.14977	0.00623016	-0.811613	0.0273445	-0.0712187	0.970958	1.22929	0.00285756	0.88636	0.0092157	WP_000333630.1	Helix-turn-helix transcriptional regulator
NWMN_RS02170	NWMN_0384	13.4033	9.04667	1.41333	7.98	-1.14866	0.62932	0.706427	0.561495	-0.343294	1	1.63774	0.241283	-0.393137	0.567586	WP_000159787.1	Transposase
NWMN_RS15365	-	8.77667	3.62	0.72	1.17	-1.14818	0.0361229	-1.11328	0.0120654	-0.58331	0.114918	1.74516	0.000154522	1.70553	3.5e-06	WP_000277741.1	IS1182 family transposase
NWMN_RS11725	NWMN_2030	139.14	54.2733	10.9567	28.2733	-1.14261	0.000324982	-0.354905	0.180142	-0.686813	0.00186552	1.83399	3.55604e-11	1.04246	2.9e-06	WP_000036005.1	DUF2529 domain-containing protein
NWMN_RS05995	NWMN_1062	3570.31	22677.9	4637.11	4892.32	-1.14222	9.8e-16	-1.71594	1.34862e-32	3.38491	3.84831e-107	-2.24269	1.58472e-52	-1.66896	6e-31	WP_000139712.1	Succinate dehydrogenase iron-sulfur subunit SdhB
NWMN_RS07045	NWMN_1248	282.357	217.713	41.53	100.67	-1.1421	0.00106982	-0.322701	0.252503	0.185329	0.427566	0.96229	0.00477859	0.138146	0.653567	WP_001085655.1	30S ribosomal protein S14 RpsN2
NWMN_RS02080	NWMN_0367	144.103	76.3467	15.2433	24.44	-1.14185	1.27e-06	-1.08846	9.71458e-08	-0.222584	0.17959	1.3671	2.17457e-10	1.31275	4.21e-13	WP_000158374.1	Histidine phosphatase family protein
NWMN_RS06360	NWMN_1126	142.977	56.54	11.64	26.5833	-1.13886	2.56e-07	-0.601819	0.00169432	-0.62253	0.000278199	1.76314	4.2709e-18	1.22488	2.99e-12	WP_000161299.1	Methionyl-tRNA formyltransferase Fmt
NWMN_RS10195	NWMN_1784	89.33	96.12	17.3833	44.7433	-1.13625	0.142401	-0.420545	0.576321	0.789141	0.284831	0.352011	0.637441	-0.367697	0.632879	WP_000188649.1	Hypothetical protein
NWMN_RS04305	NWMN_0761	16966.2	9242.6	1701.91	4161.47	-1.13545	1.96e-05	-0.137001	0.594826	-0.416561	0.103707	1.55243	4.47726e-09	0.553587	0.0302368	WP_001059082.1	Cold-shock protein CspC
NWMN_RS02610	NWMN_0457	12603.1	2609.13	484.69	1509.61	-1.1321	1.95e-08	0.0627556	0.745908	-1.7268	4.75984e-20	2.8594	3.89022e-45	1.66404	6.18e-19	WP_001126664.1	Hypothetical protein Veg
NWMN_RS11795	NWMN_2042	1184.36	516.64	105.427	239.083	-1.13154	3.55e-13	-0.578498	9.17037e-05	-0.508171	0.000424306	1.64	6.75903e-27	1.08675	8.8e-14	WP_000160304.1	Purine-nucleoside phosphorylase DeoD
NWMN_RS02970	NWMN_0511	53.65	32.0667	6.46333	20.5	-1.126	2.09e-05	-0.133402	0.56449	-0.0573114	0.803865	1.18566	2.40398e-06	0.190845	0.376091	WP_000887915.1	Amidohydrolase
NWMN_RS06530	NWMN_1158	31.4733	46.6733	9.85667	15.9733	-1.12457	1.15e-06	-1.06972	6.00382e-07	1.2845	2.62924e-10	-0.158442	0.47858	-0.213877	0.309396	WP_000672867.1	FemA/FemB family glycyltransferase FmhC
NWMN_RS00840	NWMN_0154	12.06	18.6567	3.8	6.67	-1.12284	0.00120777	-1.0017	0.00107715	1.29355	7.89906e-07	-0.16449	0.595535	-0.288353	0.280245	WP_000162661.1	Sugar ABC transporter permease
NWMN_RS09570	NWMN_1703	90.7533	24.22	4.87333	10.1833	-1.12283	0.00452651	-0.729624	0.0339352	-1.19801	4.68354e-05	2.32659	2.09922e-11	1.9299	1.69e-10	WP_001038704.1	Serine protease SplD
NWMN_RS03830	NWMN_0677	6866.93	3418.22	683.75	1532.26	-1.11938	5.19e-12	-0.537219	0.000720502	-0.351767	0.0256227	1.47125	1.38244e-19	0.889012	2.11e-08	WP_001093553.1	DM13 domain-containing protein SaeP
NWMN_RS14705	NWMN_2562	6.07333	6.65	1.35333	0.96	-1.11896	0.0969006	-2.18695	0.000925717	0.892079	0.0960273	0.250149	0.791373	1.3428	0.0369566	WP_000185864.1	Polysaccharide biosynthesis tyrosine autokinase Cap1B
NWMN_RS06185	NWMN_1091	160.103	116.51	24.16	42.0167	-1.11895	7.39e-12	-0.994516	2.69164e-10	0.251324	0.0959569	0.867928	6.74597e-08	0.743364	1.74e-06	WP_001118663.1	Penicillin-binding protein Pbp1
NWMN_RS04810	NWMN_0855	36.5967	13.1467	2.35	5.66333	-1.11887	0.165929	-0.457506	0.588706	-0.866736	0.0557819	2.02482	0.00266149	1.33298	0.00495464	WP_000915155.1	DUF3899 domain-containing protein
NWMN_RS02645	NWMN_0463	917.017	1370.61	289.223	686.533	-1.11404	4.53e-14	-0.513819	0.000387961	1.303	4.9711e-19	-0.188893	0.194687	-0.789169	5.23e-08	WP_000933774.1	Ribose-phosphate diphosphokinase Prs
NWMN_RS12970	NWMN_2253	24.16	78.3033	16.4367	35.95	-1.11294	8.35e-11	-0.655612	4.54868e-05	2.43021	4.63854e-47	-1.31672	3.78041e-13	-1.77445	5.45e-26	WP_000213874.1	DHA2 family efflux MFS transporter permease subunit EmrB
NWMN_RS12035	NWMN_2078	569.417	537.063	112.747	187.967	-1.11209	1.25e-14	-1.02801	3.0346e-13	0.640701	3.46915e-06	0.471559	0.000966498	0.387413	0.00539357	WP_001214661.1	ABC transporter substrate-binding protein HtsA
NWMN_RS03615	NWMN_0637	103.337	192.283	37.5133	87.9867	-1.11196	4.28e-06	-0.462277	0.021135	1.53098	4.45133e-15	-0.416242	0.113755	-1.06815	7.46e-08	WP_001090985.1	HTH-type transcriptional regulator SarX
NWMN_RS08155	NWMN_1445	6.21333	8.08667	1.60333	2.53333	-1.10979	0.225889	-1.0151	0.152278	1.07043	0.0866347	0.0797158	1	-0.0319632	1	WP_001790850.1	Type II secretion system protein ComGD
NWMN_RS01230	NWMN_0221	26.02	35.3233	7.12333	8.53	-1.10695	0.00569039	-1.43402	7.00164e-05	1.2475	9.47916e-05	-0.131821	0.927108	0.194994	0.470956	WP_000928935.1	Type VII secretion protein EssA
NWMN_RS12685	NWMN_2198	45.01	39.42	8.44	46.8767	-1.10442	1.38e-09	0.708884	3.14248e-06	0.550668	0.000357451	0.554748	0.0017722	-1.25978	1.57e-17	WP_000131832.1	Helix-turn-helix transcriptional regulator
NWMN_RS02910	NWMN_0499	2905.38	1817.8	367.083	964.133	-1.1037	1.78e-14	-0.290079	0.0351942	-0.0277239	0.843721	1.13162	1.94765e-15	0.317829	0.019508	WP_001085794.1	50S ribosomal protein L11 RplK
NWMN_RS03555	NWMN_0625	243.92	448.823	91.3833	116.363	-1.1013	4.39e-11	-1.33333	2.32451e-17	1.56794	1.57835e-25	-0.465844	0.00816186	-0.233926	0.167311	WP_000198504.1	Hypothetical protein
NWMN_RS04930	NWMN_0880	181.6	169.147	36.5	77.3133	-1.10048	6.42e-13	-0.675007	4.07677e-06	0.641246	8.93146e-06	0.459476	0.00231956	0.0338464	0.8119	WP_000395153.1	Sodium:proton antiporter CpaA
NWMN_RS01995	NWMN_0353	36.4167	24.83	5.32	10.7433	-1.09865	0.000652924	-0.713108	0.00914787	0.187116	0.477487	0.915929	0.00293341	0.527658	0.0334601	WP_001550052.1	ParB/RepB/Spo0J family partition protein ParB
NWMN_RS04865	NWMN_0866	127.9	121.003	25.51	50.8867	-1.09821	2.24e-11	-0.749106	4.90902e-07	0.617784	8.7242e-06	0.481169	0.00331941	0.131619	0.383931	WP_000448934.1	Tryptophan--tRNA ligase TrpS
NWMN_RS10495	-	94.1967	38.8133	8.16	14.1467	-1.09777	1.12e-06	-0.94499	1.11027e-06	-0.569171	0.000336823	1.66923	7.92487e-17	1.51545	3.21e-19	WP_000999713.1	Aromatic acid exporter family protein
NWMN_RS00045	NWMN_0008	184.493	85.1567	17.8433	47.97	-1.0966	4.92e-12	-0.336114	0.0151716	-0.407333	0.0017435	1.50468	8.6611e-24	0.743568	1.12e-08	WP_000884334.1	Serine--tRNA ligase SerS
NWMN_RS03015	NWMN_0520	137.013	46.1867	9.44333	19.6433	-1.0957	0.00152627	-0.620556	0.0280155	-0.952273	1.7137e-05	2.05411	1.63514e-12	1.57486	3.84e-12	WP_000180281.1	Nucleoside deaminase TadA
NWMN_RS02395	NWMN_0423	23.1167	14.69	3.12	6.44333	-1.09514	0.000537757	-0.693673	0.0100244	0.0951615	0.757723	1.00411	0.000462722	0.600048	0.0115581	WP_000828726.1	Sodium-dependent transporter
NWMN_RS14255	NWMN_2483	12.59	5.30333	1.06667	1.39333	-1.09499	0.0325953	-1.35445	0.00237507	-0.535696	0.0935674	1.6451	0.000162965	1.90379	3.21e-08	WP_001163751.1	NAD(P)-binding domain-containing protein
NWMN_RS04010	NWMN_0708	99.8767	16.5567	3.46	13.3	-1.09441	0.0370281	0.287647	0.514545	-1.9223	1.99932e-12	3.031	5.02556e-17	1.63314	5.53e-11	WP_000287207.1	GrpB family protein
NWMN_RS05480	NWMN_0978	405.943	74.45	15.7067	53.56	-1.09234	2.35e-10	0.0167884	0.927887	-1.73785	4.71648e-36	2.83108	5.9671e-71	1.72107	3.5e-36	WP_000787940.1	FtsW/RodA/SpoVE family cell cycle protein FtsW
NWMN_RS15675	-	26.5167	30.0133	6.14333	5.32333	-1.08815	0.00845236	-1.88409	1.09327e-06	0.902442	0.00206694	0.194739	0.650788	0.996189	0.00530399	YP_500412.1	IS200/IS605 family transposase
NWMN_RS07370	NWMN_1309	126.047	21.96	4.66333	11.1933	-1.08701	0.000128783	-0.461595	0.0535348	-1.83616	2.00318e-19	2.92646	3.75887e-33	2.29855	1.78e-28	WP_001003793.1	Hydrolase DapI
NWMN_RS05170	NWMN_0923	21.7867	16.4467	3.37333	7.07333	-1.08502	0.0928771	-0.596058	0.219841	0.241427	0.586075	0.863463	0.19393	0.360779	0.392762	WP_000491986.1	GNAT family N-acetyltransferase
NWMN_RS01125	NWMN_0201	61.0667	27.5533	5.82333	9.79667	-1.0808	0.000508143	-0.964593	0.000338063	-0.437546	0.0398759	1.52287	3.43229e-08	1.40482	1.06e-09	WP_000031268.1	Class I SAM-dependent methyltransferase
NWMN_RS07375	NWMN_1310	135.95	29.4967	6.25	9.93333	-1.07913	1.82e-05	-1.06653	1.81652e-06	-1.50501	2.34439e-17	2.58673	1.53515e-33	2.57334	5.58e-41	WP_000127593.1	Alanine racemase Alr2
NWMN_RS02545	NWMN_0447	1959.51	4512.13	926.073	1771.54	-1.0786	2.07e-06	-0.678012	0.00247216	1.84846	6.70318e-16	-0.769715	0.000658773	-1.1704	2.05e-07	WP_000781979.1	Hypothetical protein DarA/pstA
NWMN_RS07885	NWMN_1396	25.2867	11.0833	2.22667	4.78	-1.07749	0.00942762	-0.671914	0.0608167	-0.563812	0.0627346	1.65001	8.25613e-06	1.23898	3.74e-05	WP_000476873.1	DUF1672 domain-containing protein
NWMN_RS04320	NWMN_0764	65.5233	16.4867	3.47333	10.98	-1.07408	0.0349914	0.0209753	1	-1.37914	7.44636e-06	2.46521	3.97446e-10	1.35811	4.16e-06	WP_001106654.1	Hypothetical protein LnsA
NWMN_RS04635	NWMN_0820	861.51	230.603	45.98	82.4533	-1.07368	2.18e-05	-0.754601	0.000485037	-1.3044	1.0678e-12	2.38074	4.4235e-27	2.06016	2.76e-27	WP_011443624.1	Na(+)/H(+) antiporter subunit C MnhC
NWMN_RS06230	NWMN_1100	768.477	403.473	82.35	195.237	-1.07181	6.36e-05	-0.290213	0.221239	-0.342335	0.130741	1.41629	2.37382e-08	0.632852	0.00452259	WP_000354114.1	YggT family protein
NWMN_RS02255	NWMN_0398	44.95	16.4	3.60667	9.66667	-1.06808	1.51e-05	-0.301758	0.135197	-0.70355	2.19731e-05	1.77455	2.14099e-16	1.00575	1.46e-09	WP_000028628.1	Type I restriction-modification system subunit M HsdM1
NWMN_RS01860	NWMN_0327	18.28	15.7	3.29333	6.63333	-1.06761	0.000158352	-0.746304	0.00171031	0.497838	0.0186159	0.573477	0.0373946	0.250018	0.258466	WP_000651060.1	Multidrug efflux MATE transporter MepA
NWMN_RS02215	NWMN_0392	5.46667	9.77667	1.96	3.13333	-1.06575	0.0397441	-1.08628	0.0188241	1.64349	0.000216085	-0.562928	0.497762	-0.547453	0.373186	WP_000784244.1	Superantigen-like protein SSL5 Ssl5
NWMN_RS10565	NWMN_1838	714.01	276.087	59.8467	138.957	-1.06509	5.15e-16	-0.512304	4.50526e-05	-0.649404	1.17696e-07	1.71468	7.47611e-40	1.16176	6.55e-21	WP_000027928.1	Asp-tRNA(Asn)/Glu-tRNA(Gln) amidotransferase subunit GatA
NWMN_RS05105	NWMN_0911	657.337	308.883	67.0833	177.093	-1.06473	9.76e-11	-0.298554	0.0556286	-0.381289	0.0128005	1.44632	3.65223e-19	0.679886	9.22e-06	WP_000070966.1	1,4-dihydroxy-2-naphthoate octaprenyltransferase MenA
NWMN_RS14935	NWMN_2608	11.51	6.78333	1.26	7.77	-1.06231	0.514481	0.824734	0.304082	-0.136663	1	1.27304	0.279286	-0.707746	0.19356	WP_000491382.1	DUF3147 family protein
NWMN_RS03330	NWMN_0582	64.47	10.68	2.37333	7.87667	-1.05697	0.011247	0.0498574	0.885145	-1.8751	9.45398e-16	2.9402	1.56964e-22	1.82513	3.53e-16	WP_001790232.1	Iron ABC transporter permease
NWMN_RS02450	NWMN_0434	78.86	27.4833	5.93	22.4633	-1.05651	1.84e-05	0.207909	0.290938	-0.819897	3.34254e-06	1.87901	8.7349e-18	0.611778	0.00029775	WP_001794550.1	YibE/F family protein
NWMN_RS12240	NWMN_2116	415.41	260.423	56.8667	93.5667	-1.05646	1.35e-09	-0.974606	4.26697e-09	0.0391618	0.792458	1.01777	2.56136e-09	0.935733	6.94e-09	WP_000365049.1	Hypothetical protein
NWMN_RS01400	NWMN_0253	12.31	18.7567	4.05333	5.44333	-1.05369	0.000275381	-1.29127	7.93841e-07	1.30266	8.23042e-09	-0.245033	0.427931	-0.00789365	0.958632	WP_001283977.1	Winged helix-turn-helix transcriptional regulator
NWMN_RS02235	NWMN_0395	10.86	21.9033	4.7	8.34	-1.05348	0.00438877	-0.836257	0.00454852	1.5516	6.63152e-09	-0.491616	0.130967	-0.712344	0.0129998	WP_000673479.1	Superantigen-like protein SSL8 Ssl8
NWMN_RS00850	-	29.4233	41.9233	9.34333	16.04	-1.05315	2.24e-05	-0.904084	5.26303e-05	1.20773	7.7687e-09	-0.152676	0.502222	-0.302644	0.152904	WP_000163809.1	Gfo/Idh/MocA family oxidoreductase
NWMN_RS06365	NWMN_1127	222.12	72.63	15.85	31.7267	-1.05268	3.85e-09	-0.715036	1.04663e-05	-0.891511	1.65587e-09	1.945	4.73838e-31	1.60688	8.12e-26	WP_000572235.1	16S rRNA (cytosine(967)-C(5))-methyltransferase RsmB Sun
NWMN_RS04795	-	2936.97	990.2	184.18	326.543	-1.05232	0.00675623	-0.523168	0.117325	-1.15574	6.37671e-05	2.21324	8.03654e-11	1.68041	1.06e-08	WP_000682089.1	YjzD family protein
NWMN_RS02090	NWMN_0369	576.567	409.617	88.1133	115.443	-1.05081	8.34e-13	-1.28894	7.27958e-20	0.192219	0.134343	0.858984	2.043e-09	1.09708	1.03e-15	WP_000746687.1	NDxxF motif lipoprotein
NWMN_RS09250	NWMN_1648	117.04	57.5567	12.43	20.6933	-1.04908	3.98e-08	-0.97767	2.14218e-08	-0.322067	0.0408778	1.37221	2.73826e-14	1.3004	1.92e-15	WP_000285019.1	NAD(P)/FAD-dependent oxidoreductase
NWMN_RS11385	NWMN_1968	127.293	155.877	33.19	66.5467	-1.04503	3.31e-05	-0.62435	0.00541284	0.960623	8.11868e-06	0.0862353	0.754297	-0.335665	0.13173	WP_001058111.1	SprT family protein
NWMN_RS11195	NWMN_1941	260	269.233	58.64	139.413	-1.04358	1.18e-10	-0.418446	0.00435198	0.72539	2.0099e-07	0.318785	0.0547563	-0.30682	0.0263043	WP_000522384.1	Nitroreductase family protein
NWMN_RS05390	NWMN_0961	1702.71	12524.3	2808.89	6312.68	-1.0434	1.19e-10	-0.531641	0.000934941	3.62189	2.04989e-92	-2.57848	5.19077e-52	-3.09024	5.59e-71	WP_000863440.1	2-oxo acid dehydrogenase subunit E2 PdhC
NWMN_RS10800	NWMN_1877	577.613	219.94	46.51	90.5333	-1.04295	1.51e-06	-0.664917	0.000653438	-0.728083	4.49535e-05	1.77233	2.33375e-18	1.3935	2.18e-14	WP_000727649.1	Chemotaxis-inhibiting protein CHIPS Chp
NWMN_RS03660	NWMN_0644	35.45	15.97	3.39667	9.82667	-1.04268	0.0286094	-0.173305	0.678315	-0.508152	0.118621	1.55947	0.000130192	0.682246	0.0364159	WP_000842860.1	Hypothetical protein
NWMN_RS11260	NWMN_1952	16.08	10.9367	2.36667	7.06333	-1.04108	0.00547081	-0.148304	0.614067	0.0872365	0.62844	0.960913	0.00917459	0.0615565	1	WP_072353927.1	YeeE/YedE family protein
NWMN_RS14575	NWMN_2536	34.66	15.23	3.28667	5.04333	-1.04013	0.000698137	-1.09592	0.000128184	-0.481665	0.0524961	1.52493	1.37757e-07	1.57994	1.84e-09	WP_001225019.1	Zinc metalloproteinase aureolysin Aur
NWMN_RS00805	NWMN_0147	70.1	24.5033	5.38667	9.46	-1.03733	1.19e-06	-0.884538	3.77035e-06	-0.812653	1.28062e-06	1.85142	3.19341e-21	1.69799	4.45e-22	WP_000236429.1	Gamma-glutamyltransferase Ggt
NWMN_RS08940	NWMN_1594	426.483	356.657	79.6933	208.603	-1.03508	1.13e-11	-0.290864	0.0446342	0.464556	0.00109906	0.570767	0.000152727	-0.173658	0.219774	WP_000883645.1	Acetyl-CoA carboxylase carboxyltransferase subunit alpha AccA
NWMN_RS14290	NWMN_2490	68.1033	33.4867	7.24333	16.3233	-1.03479	0.000191578	-0.500943	0.0236419	-0.342231	0.0807656	1.38079	3.90641e-08	0.844205	1.17e-05	WP_000606210.1	Epoxyqueuosine reductase QueH
NWMN_RS10645	NWMN_1853	192.09	51.2267	11.2667	26.36	-1.0342	5.44e-06	-0.452064	0.017976	-1.18121	1.9373e-13	2.21752	1.16503e-29	1.6338	1.27e-23	WP_001177817.1	Prephenate dehydratase PheA
NWMN_RS15430	-	70.58	227.577	41.2767	101.11	-1.03147	0.40174	0.0126495	1	2.18523	0.00639271	-1.10059	0.517392	-2.20002	0.00664679	WP_000066021.1	DUF1270 family protein
NWMN_RS04640	NWMN_0821	609.21	154.243	32.38	54.9967	-1.03051	4.12e-06	-0.859524	1.08896e-05	-1.35047	3.93705e-17	2.38298	1.15578e-34	2.2111	4.93e-39	WP_001081626.1	Na(+)/H(+) antiporter subunit B MnhB
NWMN_RS01630	NWMN_0285	21.2433	101.497	18.34	21.7367	-1.0272	0.0905632	-1.26899	0.0192091	2.86878	7.14643e-08	-1.82231	0.0234431	-1.58502	0.0134419	WP_000608279.1	Hypothetical protein
NWMN_RS06020	NWMN_1066	1724.16	1878.44	389.46	676.957	-1.02472	8.83e-13	-0.756282	2.22801e-08	0.740152	1.54322e-08	0.284885	0.0466648	0.0162688	0.922646	WP_000739209.1	Complement convertase inhibitor Ecb
NWMN_RS07900	NWMN_1399	188.92	88.21	20.0033	55.0233	-1.02396	2.94e-08	-0.229329	0.185107	-0.361925	0.0339469	1.38633	1.43509e-14	0.591306	0.00049177	WP_000987769.1	HAMP domain-containing protein SrrB
NWMN_RS09805	NWMN_1740	121.517	33.0333	7.05667	13.1533	-1.02141	0.00386429	-0.765097	0.0129334	-1.24237	8.84904e-07	2.26851	8.57479e-14	2.00976	3.19e-14	WP_001045133.1	Response regulator transcription factor AirR
NWMN_RS13045	NWMN_2266	184.53	50.67	11.2633	27.4767	-1.02006	0.00316874	-0.296306	0.308519	-1.20742	6.75207e-08	2.23271	3.13269e-15	1.50456	1.37e-11	WP_000793169.1	DUF3021 domain-containing protein
NWMN_RS07820	NWMN_1386	242.287	166.84	36.2967	73.1933	-1.01815	5.9e-08	-0.638121	0.00017004	0.139701	0.376226	0.879309	1.22414e-06	0.498738	0.00227529	WP_000644391.1	(d)CMP kinase Cmk
NWMN_RS11420	NWMN_1974	563.54	411.123	87.0667	168.08	-1.01552	1.05e-05	-0.599242	0.00465342	0.15487	0.428744	0.861753	0.000120087	0.444753	0.0314294	WP_000621175.1	Type II toxin-antitoxin system PemK/MazF family toxin MazF
NWMN_RS00005	NWMN_0001	829.357	357.127	80.4533	203.817	-1.01521	5.8e-12	-0.327822	0.0215234	-0.496453	0.000420822	1.51181	6.88352e-25	0.824301	5.46e-09	WP_001290433.1	Chromosomal replication initiator protein DnaA
NWMN_RS03110	NWMN_0541	83.3133	28.42	5.00667	7.59	-1.01419	0.232861	-1.08789	0.217956	-1.05584	0.0348781	2.10664	0.00110059	2.17236	6.73e-05	WP_000671099.1	Hypothetical protein
NWMN_RS00905	NWMN_0165	34.6967	97.34	19.8	32.1667	-1.01403	0.0091635	-0.887146	0.0120775	2.10183	6.50749e-10	-1.08216	0.0129663	-1.21183	0.000914701	WP_000211597.1	Complement inhibitor SCIN family protein
NWMN_RS12910	NWMN_2240	42.36	35.95	7.67333	14.3433	-1.01327	0.154153	-0.689624	0.273541	0.519622	0.38857	0.508965	0.4562	0.176298	0.764224	WP_000966695.1	YnfA family protein
NWMN_RS09595	NWMN_1708	119.69	34.3433	7.25333	12.69	-1.01295	0.00966464	-0.828541	0.0175159	-1.15975	5.92102e-05	2.17808	2.62025e-10	1.99116	5.51e-11	WP_001092762.1	DUF4888 domain-containing protein
NWMN_RS09770	NWMN_1734	758.27	293.203	65.8567	137.837	-1.0116	2.78e-12	-0.590831	1.50287e-05	-0.662011	5.39633e-07	1.6739	1.3521e-32	1.25294	6.71e-21	WP_001244175.1	3'-5' exoribonuclease YhaM Cbf1
NWMN_RS04385	NWMN_0776	5903.46	2327.4	495.33	940.197	-1.01136	5.88e-13	-0.647961	1.81486e-06	-0.710878	9.00201e-08	1.72241	4.91329e-35	1.3589	6.8e-24	WP_000290485.1	Glycine cleavage system protein GcvH
NWMN_RS08320	NWMN_1477	4881.59	3775.69	845.337	1305	-1.0113	1.51e-12	-1.0147	1.00154e-12	0.337217	0.0164426	0.674115	2.06478e-06	0.677509	1.63e-06	WP_001802667.1	Hypothetical protein
NWMN_RS02485	NWMN_0440	63.6133	119.997	26.9933	30.3433	-1.00623	7.09e-06	-1.48429	1.19653e-11	1.62291	3.80175e-15	-0.615654	0.00677019	-0.137442	0.514946	WP_001118675.1	Trehalose operon repressor TreR
NWMN_RS01365	NWMN_0247	29.0067	15.1967	3.27667	9.95	-1.00224	0.0183978	-0.0990861	0.777769	-0.174793	0.546217	1.18355	0.00162879	0.274167	0.330657	WP_000659770.1	Formate/nitrite transporter family protein
NWMN_RS05415	NWMN_0966	28.5167	31.7133	6.99	8.62667	-1.00167	0.000197614	-1.36026	3.03513e-08	0.918464	1.83627e-05	0.0865589	0.673773	0.445319	0.0494719	WP_001246561.1	ABC transporter permease PotB
NWMN_RS14775	NWMN_2575	5.88333	4.16	0.86	0.886667	-1.00089	0.127316	-1.68059	0.00953473	0.177601	0.784944	0.841891	0.169632	1.53166	0.0105347	WP_000639183.1	Histidinol-phosphate aminotransferase family protein
NWMN_RS01330	NWMN_0240	3.18	10.35	2.09333	3.12	-1.00044	0.160404	-1.10908	0.07012	2.4091	2.7042e-05	-1.38544	0.143305	-1.28418	0.0570123	WP_000142176.1	Antitoxin YezG family protein
NWMN_RS07980	NWMN_1414	204.637	199.44	45.95	72.27	-0.998752	7.9e-10	-1.00359	2.58289e-10	0.700012	6.61189e-06	0.298948	0.0646826	0.30372	0.0529366	WP_001041911.1	Alpha-glucosidase MalA
NWMN_RS05400	NWMN_0963	117.053	471.793	99.2667	202.697	-0.994806	0.00235586	-0.462046	0.129449	2.55127	8.32883e-16	-1.55434	6.20664e-06	-2.08882	3.54e-11	WP_000455597.1	UPF0223 family protein
NWMN_RS01705	NWMN_0299	319.1	968.863	212.727	216.71	-0.992769	0.00729888	-1.58591	2.28184e-05	2.31409	1.72834e-09	-1.32112	0.000472037	-0.727924	0.0523907	WP_000057582.1	Tail protein
NWMN_RS02995	NWMN_0516	788.953	311.85	71.92	197.86	-0.992207	2.23e-09	-0.166551	0.295359	-0.625736	6.71232e-05	1.61816	6.1927e-23	0.792307	4.49e-07	WP_000076036.1	Branched-chain amino acid aminotransferase IlvE
NWMN_RS13980	NWMN_2432	474.563	172.52	30.4367	30.0267	-0.991645	0.104849	-1.40455	0.0184725	-0.993813	0.0114422	2.00372	0.000133327	2.4198	1.37e-07	WP_001177186.1	Hypothetical protein
NWMN_RS11135	NWMN_1930	19.64	18.9867	4.07667	5.73	-0.9913	0.00989094	-1.20674	0.000651304	0.634661	0.0370252	0.361688	0.324856	0.576675	0.0969962	WP_000812008.1	Class I SAM-dependent methyltransferase
NWMN_RS15475	-	839.68	473.2	84.7467	167.923	-0.979916	0.0500316	-0.388527	0.359238	-0.467251	0.212985	1.45763	0.000973471	0.858117	0.0151674	WP_011447016.1	Hypothetical protein
NWMN_RS03480	NWMN_0612	55.49	18.4567	4.22667	13.3567	-0.976142	0.000485417	0.0285806	0.970266	-0.90491	1.40835e-05	1.88393	4.48446e-14	0.876291	1.21e-05	WP_000793070.1	D-alanyl-D-alanine carboxypeptidase Pbp4
NWMN_RS06525	NWMN_1157	28.74	21.1967	4.8	11.0367	-0.97599	0.000479212	-0.442866	0.0672637	0.248421	0.218805	0.730609	0.00851973	0.195206	0.397625	WP_001041662.1	LysM peptidoglycan-binding domain-containing protein LytN
NWMN_RS05155	NWMN_0921	42.13	93.7267	20.3867	28.15	-0.97327	0.000230051	-1.11154	1.56835e-06	1.83362	2.56089e-17	-0.856914	0.00518661	-0.719486	0.00342051	WP_000278015.1	MarR family transcriptional regulator
NWMN_RS12605	NWMN_2182	101.217	11.9933	2.64333	7.04333	-0.972496	0.0852634	-0.198792	0.72169	-2.39729	7.15342e-20	3.38424	1.95802e-21	2.59776	3.39e-24	WP_000208736.1	Biotin transporter BioY
NWMN_RS01495	-	96.6	227.38	43.4567	69.5033	-0.972244	0.0502931	-0.679861	0.126483	1.73292	4.59873e-05	-0.750309	0.184333	-1.04909	0.0192589	WP_000993180.1	Hypothetical protein
NWMN_RS00745	NWMN_0135	217.11	20.17	4.78333	10.5867	-0.971723	0.00552658	-0.455381	0.123921	-2.70278	4.95175e-26	3.67854	4.87942e-36	3.1593	1.3e-33	WP_000432017.1	N-acetylmuramic acid 6-phosphate etherase MurQ
NWMN_RS01690	NWMN_0296	322.457	1117.22	239.797	233.163	-0.971704	0.00845231	-1.54005	3.37043e-05	2.51787	8.82508e-11	-1.54565	6.35294e-05	-0.977208	0.010909	WP_000483040.1	Phage head closure protein
NWMN_RS09780	NWMN_1736	420.477	118.013	27.3333	69.03	-0.971603	1.88e-09	-0.281456	0.0564591	-1.12375	1.43176e-15	2.09585	1.21983e-41	1.40529	2.3e-23	WP_000238227.1	Exonuclease SbcCD subunit D
NWMN_RS00250	NWMN_0042	5.80333	7.19667	1.57333	1.60333	-0.971233	0.0997108	-1.58467	0.00176785	1.27882	0.00776748	-0.292338	0.894387	0.326625	0.397605	WP_000977774.1	Tandem-type lipoprotein Csa1A
NWMN_RS05900	NWMN_1043	46.4233	10.4367	2.3	3.35333	-0.970708	0.0159588	-1.12549	0.00100152	-1.43403	1.86412e-08	2.41104	2.41585e-14	2.56502	6.21e-20	WP_001246698.1	Hypothetical protein IsdD
NWMN_RS13275	NWMN_2308	81.3667	123.633	27.75	31.95	-0.968711	3.98e-05	-1.38861	7.13557e-10	1.23552	1.836e-09	-0.265515	0.22415	0.154521	0.548367	WP_000162813.1	DsbA family protein DsbA
NWMN_RS00960	NWMN_0174	24.77	31.7433	6.87333	16.94	-0.963307	0.0877309	-0.267547	0.597192	0.827653	0.0238922	0.149246	1	-0.558162	0.0934244	WP_000215216.1	DUF488 domain-containing protein
NWMN_RS12920	NWMN_2242	26.12	10.7633	2.48	4.38333	-0.962205	0.0201857	-0.780507	0.0207276	-0.570645	0.0254912	1.54052	8.50098e-06	1.35518	2e-07	WP_000524836.1	ABC transporter ATP-binding protein
NWMN_RS03620	NWMN_0638	487.157	445.213	102.843	311.287	-0.961056	1.11e-10	0.00582153	0.971709	0.563801	4.03714e-05	0.397517	0.00724242	-0.569625	3.05e-05	WP_000532966.1	YebC/PmpR family DNA-binding transcriptional regulator
NWMN_RS07790	NWMN_1383	570.543	144.84	33.58	63.41	-0.959804	2.96e-08	-0.687064	2.21025e-05	-1.27798	6.70496e-17	2.23828	5.24703e-41	1.96527	3.25e-36	WP_000161738.1	NAD(P)H-dependent glycerol-3-phosphate dehydrogenase GpsA
NWMN_RS11045	NWMN_1917	36.1133	24.6533	5.54333	5.56667	-0.958033	0.0117592	-1.58868	3.34963e-06	0.0931774	0.666718	0.870508	0.0164948	1.50373	2.06e-06	WP_000275058.1	Hypothetical protein
NWMN_RS00795	NWMN_0145	33.7467	10.91	2.51667	3.19667	-0.956023	0.00571951	-1.27135	2.60371e-05	-0.930508	9.32013e-06	1.8919	1.33541e-11	2.20751	1.82e-20	WP_000057899.1	ABC transporter permease
NWMN_RS03185	NWMN_0556	138.807	126.463	27.36	53.86	-0.955686	0.000987415	-0.540639	0.0217304	0.429705	0.0219858	0.529773	0.0757136	0.112174	0.740299	WP_000798967.1	DUF1450 domain-containing protein
NWMN_RS08665	NWMN_1545	300.033	74.1267	16.61	46.68	-0.953472	0.00049945	-0.076647	0.76761	-1.36134	2.77103e-15	2.31809	8.01349e-26	1.43815	1.38e-17	WP_000368902.1	ACT domain-containing protein ThrR
NWMN_RS06780	NWMN_1205	139.86	44.92	10.5567	20.0333	-0.953022	5.59e-09	-0.697872	2.54039e-06	-0.911633	1.24308e-11	1.86533	2.07813e-34	1.60982	1.01e-31	WP_000516261.1	DNA mismatch repair endonuclease MutL
NWMN_RS07555	NWMN_1341	367.777	165.64	34.15	93.24	-0.952109	0.0294506	0.0300441	1	-0.67385	0.026242	1.63322	1.79127e-05	0.643764	0.0332645	WP_000691942.1	Hypothetical protein
NWMN_RS07945	NWMN_1408	584.797	196.897	46.09	98.5333	-0.951546	3.17e-09	-0.489589	0.00108138	-0.86716	1.21966e-09	1.81912	2.77295e-32	1.35688	5.38e-21	WP_001171349.1	Aldo/keto reductase
NWMN_RS07745	NWMN_1376	110.443	26.0133	6.06	15.2733	-0.950408	7.44e-05	-0.283636	0.143545	-1.36514	6.60562e-19	2.31803	1.47084e-32	1.6492	6.66e-27	WP_000776323.1	3-dehydroquinate synthase AroB
NWMN_RS11710	NWMN_2027	2210.61	3418.14	751.633	1395.88	-0.950094	2.02e-08	-0.587506	0.000388276	1.2248	1.27487e-13	-0.274562	0.0981897	-0.637247	0.000101826	WP_000451438.1	Helix-turn-helix transcriptional regulator QsrR
NWMN_RS00845	NWMN_0155	28.2167	36.1433	8.56667	12.6533	-0.950006	0.000147255	-1.04243	5.15568e-06	1.09249	2.71157e-07	-0.140669	0.578666	-0.0487071	0.834473	WP_000153466.1	Gfo/Idh/MocA family oxidoreductase
NWMN_RS09810	NWMN_1741	113.42	31.7767	7.37333	17.1367	-0.949707	7.03e-05	-0.381771	0.0547706	-1.14031	1.59802e-10	2.09196	3.89219e-23	1.52252	1.51e-17	WP_000437967.1	GAF domain-containing sensor histidine kinase AirS
NWMN_RS10640	NWMN_1852	201.43	45.0767	10.57	28.27	-0.948449	8.07e-06	-0.188074	0.316553	-1.44456	8.50263e-19	2.39442	1.10046e-36	1.63279	1e-23	WP_000897635.1	Nitric oxide synthase oxygenase Nos
NWMN_RS14335	NWMN_2498	118.663	308.69	71.6367	79.3233	-0.948371	1.64e-08	-1.45176	1.99596e-18	2.08737	2.71037e-37	-1.1386	4.11812e-11	-0.635146	0.000135743	WP_000186119.1	Acetolactate decarboxylase BudA2
NWMN_RS12290	NWMN_2125	1582.05	808.313	178.973	403.937	-0.947744	3.91e-10	-0.333793	0.0152804	-0.346152	0.00878752	1.29438	5.41161e-19	0.680039	2.25e-07	WP_000542274.1	50S ribosomal protein L17 RplQ
NWMN_RS11680	NWMN_2021	304.963	66.81	15.7	41.2667	-0.947217	3.7e-06	-0.190556	0.272575	-1.48126	5.7144e-22	2.42981	1.06869e-41	1.67197	7.54e-28	WP_000248735.1	Peptide chain release factor N(5)-glutamine methyltransferase PrmC
NWMN_RS09775	NWMN_1735	673.563	186.183	44.1567	100.457	-0.944865	2.85e-14	-0.429039	0.000363096	-1.12648	3.06187e-21	2.07145	4.71817e-62	1.55555	3.14e-38	WP_000584623.1	AAA family ATPase
NWMN_RS08115	NWMN_1438	869.98	519.51	117.1	430.4	-0.944843	1.53e-06	0.382912	0.031724	-0.114132	0.534182	1.05964	2.98993e-08	-0.268896	0.112391	WP_001276571.1	Rhodanese-like domain-containing protein
NWMN_RS01405	NWMN_0254	18.73	18.0967	4.35	7.33	-0.941826	0.0116222	-0.83416	0.0114061	0.713255	0.018359	0.232928	0.528414	0.123359	0.681511	WP_000002068.1	Pseudouridine-5'-phosphate glycosidase PsuG
NWMN_RS04290	NWMN_0758	226.04	17.64	4.1	8.13667	-0.941532	0.00238582	-0.605487	0.0250721	-2.97223	6.84881e-47	3.91759	1.68438e-58	3.57929	8.54e-63	WP_000728056.1	Extracellular matrix protein-binding adhesin Emp
NWMN_RS11715	NWMN_2028	319.047	253.827	60.8	111.71	-0.938133	2.54e-10	-0.715512	5.3518e-07	0.398794	0.0040437	0.539544	0.00022922	0.316816	0.0250227	WP_000046602.1	UDP-N-acetylglucosamine 1-carboxyvinyltransferase MurA2
NWMN_RS02695	NWMN_0471	131.22	22.8867	5.34333	15.7033	-0.935925	8.37e-05	-0.0483475	0.825203	-1.8212	2.50125e-29	2.75931	3.30298e-45	1.86962	3.56e-32	WP_001176715.1	tRNA lysidine(34) synthetase TilS TilS
NWMN_RS02700	NWMN_0472	569.463	59.43	13.27	35.65	-0.934826	0.000586117	-0.174228	0.442122	-2.58345	1.57539e-49	3.52116	8.86056e-64	2.75799	9.08e-57	WP_000551283.1	Hypoxanthine phosphoribosyltransferase HprT
NWMN_RS01070	NWMN_0191	1010.42	397.927	96.0067	235.733	-0.929971	1.16e-12	-0.29324	0.0211494	-0.611114	1.22894e-06	1.54118	3.98556e-32	0.90437	8.57e-13	WP_000240920.1	CDP-glycerol glycerophosphotransferase family protein TarL
NWMN_RS05370	NWMN_0957	584.28	189.733	43.94	100.977	-0.92911	1.29e-06	-0.3438	0.0438545	-0.944934	1.81031e-09	1.87492	6.67358e-26	1.28892	4.3e-16	WP_000957036.1	Peptide deformylase Def
NWMN_RS07390	NWMN_1313	6444.54	3366.14	681.223	1317.93	-0.9276	1.54e-05	-0.30369	0.119755	-0.440702	0.0189895	1.36919	3.03531e-11	0.744554	6.92e-05	WP_000809131.1	Cold-shock protein CspA
NWMN_RS09260	NWMN_1650	123.883	58.6433	13.4667	19.6867	-0.925411	0.0599922	-0.902484	0.0410568	-0.363129	0.266537	1.29804	0.00259398	1.27205	0.000403563	WP_000836465.1	Rhodanese-like domain-containing protein
NWMN_RS02380	NWMN_0421	176.837	69.27	16.34	45.4567	-0.925135	0.000112879	-0.0709869	0.722095	-0.67337	0.000429604	1.60021	4.28285e-13	0.744428	7.19e-05	WP_000565820.1	Phosphatase PAP2 family protein
NWMN_RS01680	NWMN_0294	482.943	1336.78	309.84	244.743	-0.924798	0.0270231	-1.91556	7.86775e-06	2.15975	5.97865e-07	-1.23489	0.00345283	-0.244067	0.561739	WP_000235168.1	Phage major capsid protein
NWMN_RS00110	NWMN_0019	1033.04	1190.35	288.583	788.303	-0.924067	6.15e-11	-0.131797	0.343108	0.941174	1.72126e-11	-0.0170665	0.902561	-0.809374	6.63e-09	WP_001060131.1	Hypothetical protein WalH
NWMN_RS02225	NWMN_0393	10.8167	23.71	5.62667	5.47667	-0.920633	0.00992215	-1.57773	1.75931e-06	2.10549	6.18221e-11	-1.17967	0.0113785	-0.520678	0.331959	WP_000769845.1	Superantigen-like protein SSL6 Ssl6
NWMN_RS00410	NWMN_0072	7.16333	6.7	1.54333	1.65667	-0.915118	0.136175	-1.43221	0.011472	0.565725	0.251579	0.360329	0.595997	0.880425	0.111209	WP_001789408.1	NAD-dependent epimerase/dehydratase family protein GalE
NWMN_RS11125	NWMN_1928	122.793	66.8867	15.76	91.8533	-0.91494	1.85e-05	0.964324	1.91317e-07	-0.165542	0.359257	1.08143	1.0975e-07	-0.799144	6.56e-06	WP_000791407.1	Bi-component leukocidin LukGH subunit H LukH
NWMN_RS10045	NWMN_1757	275.397	289.46	69.7533	116.553	-0.912731	2.13e-11	-0.82362	2.95996e-10	0.794531	5.40118e-10	0.118411	0.372722	0.0292113	0.809589	WP_001236371.1	Aromatic acid exporter family protein
NWMN_RS10440	NWMN_1817	349.89	136.02	33.0267	69.1033	-0.907577	1.7e-09	-0.493168	0.000461871	-0.650333	1.17343e-06	1.55828	3.46284e-27	1.14362	2.57e-17	WP_001795438.1	Aminopeptidase AmpS
NWMN_RS06475	NWMN_1148	653.233	314.713	69.4833	190.533	-0.906793	0.0289461	0.119861	0.769355	-0.524848	0.149307	1.43434	0.000285925	0.404827	0.264856	WP_000268754.1	30S ribosomal protein S16 RpsP
NWMN_RS09790	NWMN_1737	6063.54	4480.64	1013.85	2903.33	-0.906682	4.07e-09	0.0746047	0.621086	0.188202	0.207454	0.718577	2.64896e-06	-0.262811	0.0779293	WP_000290301.1	YlbF/YmcA family competence regulator
NWMN_RS01920	NWMN_0339	30.09	11.3133	2.66333	6.65667	-0.90548	0.0617078	-0.210315	0.646685	-0.783198	0.0166038	1.69856	5.64603e-05	0.9948	0.00201097	WP_001795631.1	Twin-arginine translocase subunit TatC
NWMN_RS01430	NWMN_0259	148.623	48.4533	11.7533	22.4967	-0.905306	0.000209803	-0.585491	0.00684649	-0.927471	7.20769e-07	1.83464	7.50744e-17	1.51372	3.03e-15	WP_000667379.1	MurR/RpiR family transcriptional regulator NanR
NWMN_RS11560	NWMN_1998	15.2733	12.7767	2.99	5.12333	-0.905178	0.0479835	-0.792638	0.0286934	0.457699	0.142976	0.456346	0.316375	0.339964	0.290603	WP_000396077.1	Thiaminase II TenA
NWMN_RS06410	NWMN_1136	879.467	356.813	87.15	188.38	-0.90508	1.27e-11	-0.450279	0.000535733	-0.57699	6.91367e-06	1.48217	8.77841e-29	1.0273	1.91e-15	WP_000623903.1	DAK2 domain-containing protein FakA
NWMN_RS01595	NWMN_0282	13.1667	20.7367	4.67667	8.27667	-0.903483	0.107234	-0.677742	0.152325	1.64265	0.000486338	-0.726901	0.435279	-0.959764	0.105507	WP_000982708.1	Hypothetical protein
NWMN_RS05700	NWMN_1010	13.1667	20.7367	4.67667	8.27667	-0.903473	0.1072	-0.677734	0.152274	1.64271	0.000485378	-0.726971	0.435232	-0.959832	0.105459	WP_000982708.1	Hypothetical protein YopX
NWMN_RS10295	NWMN_1798	13.1667	20.7367	4.67667	8.27667	-0.903434	0.107055	-0.6777	0.152057	1.64296	0.000481329	-0.727264	0.435035	-0.96012	0.105256	WP_000982708.1	Hypothetical protein
NWMN_RS10610	NWMN_1847	85.8367	20.0133	4.71	7.58	-0.901865	0.018267	-0.864073	0.0140289	-1.41457	1.02617e-05	2.31919	5.28056e-11	2.28048	8.58e-12	WP_000827749.1	Cysteine protease staphopain A ScpA
NWMN_RS11780	NWMN_2040	748.36	1359.46	336.927	575.787	-0.90156	1.37e-07	-0.785211	3.91999e-06	1.60698	1.43491e-20	-0.705381	3.555e-05	-0.821747	1.37e-06	WP_001242318.1	Pyrimidine-nucleoside phosphorylase Pdp
NWMN_RS12230	-	296.997	350.25	85.4033	101.09	-0.901368	2.57e-08	-1.31556	3.54253e-16	0.966924	1.1029e-09	-0.0654303	0.697124	0.348777	0.0277753	YP_500939.1	Hypothetical protein
NWMN_RS01490	NWMN_0268	99.38	248.883	58.05	60.76	-0.897986	0.0493048	-1.47912	0.00133344	2.03462	1.62714e-05	-1.13619	0.0154818	-0.554931	0.238065	WP_001148586.1	Antirepressor
NWMN_RS01255	NWMN_0225	11.4467	15.1767	3.21	5.5	-0.893145	0.327978	-0.788372	0.297173	1.25301	0.103505	-0.324491	1	-0.445253	0.714823	WP_000509668.1	WXG100 family type VII secretion effector EsxB
NWMN_RS08445	NWMN_1501	54.31	50.2467	12.0567	22.79	-0.88703	0.00136505	-0.604723	0.0154001	0.548566	0.013879	0.340693	0.238314	0.0570845	0.882516	WP_000579275.1	5'-methylthioadenosine/S-adenosylhomocysteine nucleosidase MtnN
NWMN_RS12510	NWMN_2166	36.47	28.3267	6.84333	13.0633	-0.886912	0.000544317	-0.622329	0.00679945	0.395753	0.0822473	0.492979	0.0387879	0.227352	0.248156	WP_000184419.1	MFS transporter
NWMN_RS14740	NWMN_2569	5804.18	610.133	152.953	216.387	-0.885782	1.35e-08	-1.05066	1.44908e-11	-2.5015	2.62047e-54	3.38733	1.40239e-90	3.5522	1.84e-98	WP_000842036.1	YSIRK domain-containing triacylglycerol lipase Lip1 GehA
NWMN_RS06625	NWMN_1175	326.823	353.253	83.3333	201.86	-0.885724	7.25e-09	-0.215921	0.108407	0.771062	2.32202e-09	0.115274	0.483722	-0.555068	1.49e-05	WP_000036631.1	Ribosome maturation factor RimP
NWMN_RS11740	NWMN_2033	341.233	96.7967	23.5433	49.0133	-0.885566	1.11e-07	-0.476913	0.00116643	-1.11547	5.04085e-18	2.00184	2.03325e-40	1.59265	1.45e-33	WP_001040736.1	GNAT family N-acetyltransferase
NWMN_RS05085	NWMN_0908	46.0033	64.1467	15.8367	12.1333	-0.882641	4e-05	-1.91099	1.25766e-18	1.18953	2.46096e-10	-0.3058	0.142012	0.723806	0.000817399	WP_001081351.1	ABC transporter substrate-binding protein
NWMN_RS01485	NWMN_0267	149.417	206.607	48.1033	51.7667	-0.882368	0.00160172	-1.37838	5.53892e-07	1.16712	1.44627e-05	-0.283732	0.368018	0.21253	0.395361	WP_000394410.1	Hypothetical protein
NWMN_RS03700	NWMN_0652	191.18	103.637	25.3633	50.0633	-0.882215	1.93e-07	-0.540501	0.000365825	-0.177562	0.206012	1.06052	3.47423e-11	0.718341	3.66e-07	WP_000469890.1	Undecaprenyl-diphosphate phosphatase UppP
NWMN_RS02940	NWMN_0505	1836.85	3222.89	809.39	3129.96	-0.879985	2.79e-10	0.405124	0.00343778	1.55167	5.36327e-28	-0.671685	1.36687e-06	-1.9568	1.63e-42	WP_001788197.1	DNA-directed RNA polymerase subunit beta' RpoC
NWMN_RS12885	NWMN_2236	205.547	59.6833	14.71	58.5933	-0.877558	6.63e-07	0.458907	0.00197876	-1.07633	1.87747e-14	1.95469	6.83208e-34	0.617253	5.28e-06	WP_000794443.1	CPBP family intramembrane metalloprotease SdpC LyrA
NWMN_RS11670	NWMN_2019	176.837	31.84	7.51667	20.5867	-0.877134	0.0353181	-0.0239825	1	-1.82579	3.09582e-12	2.71086	2.29363e-16	1.84997	2.81e-13	WP_000697334.1	Low molecular weight protein arginine phosphatase PtpB
NWMN_RS08435	NWMN_1499	99.9833	42.4433	10.2967	22.04	-0.876812	3.12e-05	-0.445567	0.016621	-0.53347	0.00108565	1.41161	2.49066e-13	0.979443	3.32e-09	WP_001280141.1	Ribosome biogenesis GTPase YqeH
NWMN_RS01425	NWMN_0258	51.7967	17.2233	4.21333	5.22667	-0.874448	0.0143704	-1.20113	0.000207733	-0.942642	0.00013362	1.82162	2.21723e-09	2.14873	1.96e-15	WP_000291445.1	ROK family protein NanK
NWMN_RS06785	NWMN_1206	168.953	62.6867	15.1667	29.6367	-0.873676	0.000637892	-0.53494	0.0155522	-0.735162	3.56904e-05	1.61131	4.80039e-13	1.27105	5.03e-12	WP_001077635.1	Glycerol-3-phosphate responsive antiterminator GlpP
NWMN_RS12975	NWMN_2254	14.3533	61.3867	14.8967	36.83	-0.872773	0.000817057	-0.215424	0.343903	2.74751	2.79768e-29	-1.87253	3.44092e-10	-2.53197	1.37e-25	WP_000738247.1	HlyD family secretion protein
NWMN_RS13735	NWMN_2385	40.1367	23.9333	5.71	8.49	-0.869939	0.013597	-0.95975	0.00254702	-0.116459	0.787695	0.990161	0.00263714	1.07921	0.00025807	WP_001792494.1	Tandem-type lipoprotein
NWMN_RS09815	NWMN_1742	280.18	113.347	28.2233	66.4733	-0.865898	2.08e-05	-0.250617	0.176795	-0.604704	0.000633002	1.47132	3.32566e-14	0.85544	1.29e-06	WP_000669376.1	RluA family pseudouridine synthase
NWMN_RS08780	NWMN_1566	1138.47	499.8	124.403	289.56	-0.864142	2.52e-10	-0.301806	0.0234561	-0.474559	0.000319739	1.33879	8.00643e-23	0.776382	4.39e-09	WP_000545451.1	Glutamyl-tRNA reductase HemA
NWMN_RS03965	NWMN_0701	1450.95	322.603	79.2067	387.69	-0.863975	2.09e-07	0.780341	8.25279e-07	-1.47791	1.29885e-20	2.34208	6.02254e-45	0.697496	7.02e-06	WP_000562498.1	Class 1b ribonucleoside-diphosphate reductase subunit beta NrdF
NWMN_RS14735	NWMN_2568	43.09	23.3967	5.79333	8.39	-0.863658	0.00160309	-0.969538	9.36979e-05	-0.146983	0.470224	1.01315	6.93285e-05	1.11854	4.07e-07	WP_000723836.1	Intercellular adhesion protein IcaC
NWMN_RS14110	NWMN_2455	102.717	24.4633	5.98	15.2133	-0.861697	0.0142911	-0.1143	0.716911	-1.39769	3.69862e-11	2.26473	3.27752e-16	1.5124	1.24e-13	WP_000136500.1	Sugar O-acetyltransferase
NWMN_RS05440	NWMN_0971	2833.22	1542.68	387.91	757.06	-0.861032	3.43e-10	-0.547282	5.5961e-05	-0.15556	0.249254	1.01662	1.22065e-13	0.702853	2.22e-07	WP_001060842.1	Divalent metal cation transporter MntH
NWMN_RS12610	NWMN_2183	20.9733	12.75	3.15	4.76333	-0.857383	0.0361093	-0.894437	0.0100275	-0.00154146	0.969879	0.864359	0.0159446	0.899923	0.00375955	WP_000163416.1	Nucleoside hydrolase
NWMN_RS14655	NWMN_2552	49.84	21.92	5.40333	11.3733	-0.856375	0.00127968	-0.458035	0.0487517	-0.449636	0.0256083	1.30821	6.80328e-08	0.908382	9.14e-06	WP_000916119.1	Accessory Sec system protein translocase subunit SecY2
NWMN_RS03095	NWMN_0538	47.3967	5.97333	1.43	2.76	-0.856326	0.06755	-0.603794	0.10634	-2.29428	9.7848e-15	3.15748	2.13339e-19	2.90121	1.41e-21	WP_001100835.1	Long-chain fatty acid--CoA ligase VraA
NWMN_RS00950	NWMN_0172	61.9533	22.38	5.56667	17.0767	-0.85335	0.00316322	0.114211	0.672203	-0.753296	0.000776315	1.60895	5.97079e-10	0.638942	0.00330687	WP_001789851.1	PrsW family intramembrane metalloprotease PrsS
NWMN_RS02155	NWMN_0381	570.15	299.42	74.7133	126.007	-0.852539	6.12e-10	-0.767671	1.18351e-08	-0.214529	0.102928	1.06719	4.95736e-15	0.982273	1.64e-13	WP_000424966.1	Glutamine-hydrolyzing GMP synthase GuaA
NWMN_RS04365	NWMN_0772	98.1933	58.0267	14.5267	34.1833	-0.850334	0.000209934	-0.23633	0.227488	-0.0476475	0.788972	0.899667	2.46284e-05	0.28423	0.0961517	WP_000150017.1	Type I 3-dehydroquinate dehydratase AroD
NWMN_RS14330	NWMN_2497	142.653	65	16.34	38.1933	-0.84934	5.86e-05	-0.251895	0.17001	-0.434608	0.00970489	1.2851	3.99594e-11	0.686695	3.93e-05	WP_000953568.1	Oxidoreductase PanE
NWMN_RS06480	NWMN_1149	22.6233	23.2233	5.72	11.4967	-0.849116	0.0465003	-0.449618	0.193837	0.58926	0.0285573	0.267446	0.787534	-0.137333	0.52797	WP_001261987.1	Ribosome maturation factor RimM
NWMN_RS10715	NWMN_1865	377.913	70.66	17.1033	42.25	-0.848209	0.00148388	-0.149773	0.508095	-1.7652	5.36125e-20	2.61569	6.00971e-31	1.91521	6.39e-24	WP_000966288.1	Membrane protein
NWMN_RS11390	NWMN_1969	99.7167	116.543	29.7	57.4567	-0.846374	1.44e-09	-0.558863	2.68115e-05	0.958815	3.00294e-13	-0.112227	0.422326	-0.39987	0.00251922	WP_000370124.1	RNA-binding transcriptional accessory protein
NWMN_RS07735	NWMN_1374	259.157	178.927	45.1533	107.667	-0.844804	7.71e-09	-0.243798	0.0756154	0.185263	0.173404	0.659801	3.71265e-06	0.0585759	0.649873	WP_000389524.1	Hypothetical protein
NWMN_RS05990	NWMN_1061	2042.44	10202	2627.1	2741.28	-0.843869	2.79e-07	-1.45112	2.75888e-18	3.07107	7.07102e-68	-2.22719	5.99492e-39	-1.61994	3.45e-22	WP_000818278.1	Succinate dehydrogenase flavoprotein subunit SdhA
NWMN_RS12580	NWMN_2177	161.987	350.237	87.2333	167.747	-0.842913	3.86e-08	-0.529249	0.0002252	1.79644	4.21917e-35	-0.953148	1.20189e-09	-1.26707	2.48e-18	WP_000913019.1	ATP-binding cassette domain-containing protein ModC
NWMN_RS14460	NWMN_2518	93.16	63.4533	16.2667	41.4367	-0.841557	1.78e-08	-0.153144	0.261567	0.173108	0.1733	0.668892	3.97492e-06	-0.0199216	0.860261	WP_000775152.1	Assimilatory sulfite reductase (NADPH) flavoprotein subunit CysJ
NWMN_RS09100	NWMN_1622	78.8567	30.6	7.68	16.6633	-0.841474	0.000221099	-0.383184	0.0549545	-0.677167	0.000117078	1.52012	1.90207e-13	1.06076	2.3e-09	WP_000186029.1	Tyrosine--tRNA ligase TyrS
NWMN_RS01675	NWMN_0293	690.263	1832.49	443.1	357.143	-0.840168	0.0290014	-1.77895	5.9966e-06	2.0939	1.39373e-07	-1.25365	0.00129674	-0.314797	0.4177	WP_001019219.1	DUF4355 domain-containing protein
NWMN_RS12030	NWMN_2077	68.48	21.6333	5.32	11.7167	-0.839237	0.00391625	-0.361109	0.144435	-0.963616	4.20736e-06	1.80554	5.52011e-13	1.3254	1.92e-10	WP_000974906.1	Iron ABC transporter permease HtsB
NWMN_RS02580	NWMN_0452	45.7167	26.01	6.47	11.4433	-0.838725	0.0119825	-0.69084	0.0239432	-0.123085	0.668584	0.964727	0.00211983	0.815523	0.0037219	WP_000279926.1	16S rRNA (cytidine(1402)-2'-O)-methyltransferase RsmI
NWMN_RS04100	NWMN_0724	11.38	14.24	3.65667	6.7	-0.837156	0.0808357	-0.60223	0.168814	1.01042	0.0116802	-0.167818	0.727554	-0.405906	0.311167	WP_000749380.1	CHAP domain-containing protein
NWMN_RS00860	NWMN_0157	10.2067	25.2033	6.18667	8.36667	-0.835307	0.0404833	-1.00918	0.00528011	1.91231	7.32811e-09	-1.06948	0.0273911	-0.897176	0.0179292	WP_000603755.1	Isoprenylcysteine carboxyl methyltransferase family protein
NWMN_RS11465	NWMN_1982	2.6	4.37333	1.04667	1.68667	-0.833968	0.112823	-0.868341	0.0496821	1.36872	0.000691017	-0.527083	0.313674	-0.495097	0.222116	WP_000402656.1	Potassium-transporting ATPase subunit A KdpA
NWMN_RS02540	NWMN_0446	49.8433	20.5833	5.25667	11.28	-0.832857	0.0486622	-0.343727	0.323535	-0.633359	0.0376501	1.47191	5.57099e-05	0.978461	0.000773756	WP_001272126.1	dTMP kinase Tmk
NWMN_RS12930	NWMN_2245	38.7567	13.2867	3.22	7.26333	-0.827824	0.0841816	-0.285776	0.46717	-0.933528	0.00183918	1.77061	7.24828e-06	1.22116	2.96e-05	WP_000348300.1	DNA-3-methyladenine glycosylase Aag
NWMN_RS07240	NWMN_1285	45.0067	47.28	11.63	11.5233	-0.826389	0.00683846	-1.50893	5.43989e-07	0.808375	0.00319408	0.0199929	0.927369	0.703718	0.0145436	WP_000163627.1	Tryptophan synthase subunit alpha TrpA
NWMN_RS09065	NWMN_1616	200.387	43.37	11.0533	34.8133	-0.822833	0.000177397	0.183343	0.32938	-1.50228	1.42022e-17	2.32624	1.52146e-31	1.31883	1.85e-14	WP_000291415.1	Alanine--glyoxylate aminotransferase family protein
NWMN_RS11550	NWMN_1996	36.9767	26.3367	6.66333	10.6067	-0.822601	0.0068015	-0.799142	0.00256995	0.217609	0.363401	0.608097	0.0413529	0.583559	0.0160071	WP_001108479.1	Hydroxyethylthiazole kinase ThiM
NWMN_RS04820	NWMN_0857	175.727	23.2533	5.99	10.8933	-0.821678	0.0024396	-0.616222	0.00729993	-2.19917	3.40663e-34	3.02312	1.66712e-45	2.81653	8.24e-51	WP_000829632.1	ABC transporter permease Opp3C
NWMN_RS00835	NWMN_0153	21.8333	23.1667	5.91	6.5	-0.818362	0.00634632	-1.34494	2.29949e-06	0.801509	0.00193232	0.0187623	0.975399	0.545997	0.0463814	WP_000166888.1	Sugar ABC transporter permease MalF
NWMN_RS00740	NWMN_0134	312.663	52.9267	13.7433	21.77	-0.813484	0.000104416	-0.804525	2.76419e-05	-1.82915	2.68998e-27	2.64363	2.36149e-44	2.63438	2.53e-50	WP_001802887.1	DUF871 domain-containing protein MupG
NWMN_RS07460	NWMN_1326	2234.38	4258.74	1133.22	2527.05	-0.807654	1.28e-07	-0.311119	0.0406617	1.67941	4.64668e-27	-0.87175	1.24263e-08	-1.36829	8.62e-19	WP_000180666.1	2-oxoglutarate dehydrogenase E1 component SucA
NWMN_RS10750	-	231.717	188.693	45.1833	161.757	-0.806493	0.368253	0.888126	0.0967631	0.644352	0.538435	0.188146	0.51112	-1.54326	0.00572689	WP_000681968.1	Hypothetical protein
NWMN_RS09125	NWMN_1625	2762.53	1345.26	357.617	1055.3	-0.806304	4.89e-07	0.109061	0.491726	-0.301897	0.0568079	1.10822	5.49039e-12	0.192834	0.22338	WP_000149404.1	Formate--tetrahydrofolate ligase Fhs
NWMN_RS02385	NWMN_0422	295.513	162.613	41.7633	93.8433	-0.804188	6.81e-07	-0.277128	0.0574616	-0.152514	0.271612	0.957236	5.11397e-10	0.429747	0.00173891	WP_001220813.1	Alpha/beta fold hydrolase
NWMN_RS03540	NWMN_0623	573.317	246.55	65.07	197.357	-0.803879	3.07e-06	0.14369	0.383901	-0.478187	0.00332334	1.28227	3.98361e-14	0.334479	0.0391238	WP_000980137.1	Membrane protein
NWMN_RS13935	NWMN_2424	10.6233	9.52333	2.32	3.48667	-0.7986	0.130261	-0.890262	0.0477704	0.360721	0.226937	0.449543	0.577301	0.538749	0.301523	WP_000773921.1	ATP-binding cassette domain-containing protein
NWMN_RS00900	NWMN_0164	19.9933	10.7067	2.76	5.25667	-0.798503	0.0130119	-0.538332	0.0516497	-0.167933	0.496561	0.969099	0.000947271	0.707373	0.00468921	WP_000822608.1	Glycerophosphoryl diester phosphodiesterase
NWMN_RS08945	NWMN_1595	445.583	283.877	73.9667	184.527	-0.797473	1.08e-08	-0.126385	0.335013	0.0703228	0.589533	0.727395	7.9412e-08	0.056083	0.653628	WP_000471564.1	Acetyl-CoA carboxylase carboxyltransferase subunit beta AccD
NWMN_RS11840	NWMN_2051	967.793	361.03	94.5967	213.217	-0.79599	7.83e-09	-0.269582	0.0422397	-0.707857	5.66346e-08	1.50399	2.26984e-28	0.977466	7.67e-14	WP_000495671.1	Lytic regulatory protein
NWMN_RS03735	NWMN_0659	158.68	156.777	41.5867	61.7233	-0.7955	1e-07	-0.884812	8.57776e-10	0.720357	2.71807e-07	0.0753535	0.619612	0.164616	0.250597	WP_001288049.1	DASS family sodium-coupled anion symporter
NWMN_RS06515	NWMN_1155	2122.02	2938.51	795.433	1931.43	-0.794643	0.00192019	-0.165449	0.515546	1.23229	1.77623e-06	-0.437633	0.0861004	-1.06684	3.31e-05	WP_001020801.1	ADP-forming succinate--CoA ligase subunit beta SucC
NWMN_RS02445	NWMN_0433	149.26	54.4533	13.8533	33.6267	-0.793871	0.0010311	-0.174414	0.421671	-0.763736	5.42286e-05	1.55905	9.75881e-13	0.938337	6.43e-07	WP_000994678.1	YibE/F family protein
NWMN_RS02195	NWMN_0389	11.3733	23.7133	5.98667	13.84	-0.792107	0.0330332	-0.218874	0.474948	1.72493	3.11193e-08	-0.928558	0.0222111	-1.50558	1.34e-06	WP_000782618.1	Superantigen-like protein SSL2 Ssl2
NWMN_RS15640	-	1607.19	209.987	45.6	90.9667	-0.791702	0.280779	-0.117089	0.89347	-2.49557	1.85356e-09	3.30466	6.20685e-11	2.61416	8.45e-11	WP_049955361.1	Hypothetical protein
NWMN_RS05945	NWMN_1051	54.38	17.3933	4.47	10.44	-0.791425	0.0121686	-0.2196	0.416011	-0.961329	6.71648e-06	1.75625	5.48816e-11	1.1815	2.35e-08	WP_001284258.1	Ribonuclease HIII RnhC
NWMN_RS09275	NWMN_1653	135.393	43.78	11.27	30.45	-0.791349	0.000957406	-0.0150195	0.979077	-0.937583	6.23156e-07	1.7303	1.29679e-15	0.952631	3.02e-07	WP_000526539.1	TIGR01212 family radical SAM protein
NWMN_RS02725	NWMN_0477	123.797	48.05	12.01	31.54	-0.791182	0.0661802	0.0357144	1	-0.749141	0.00845114	1.5466	1.3664e-05	0.713296	0.00781711	WP_001154302.1	Dihydroneopterin aldolase FolB
NWMN_RS08710	NWMN_1554	394.463	372.03	90.56	135.413	-0.787106	0.000610545	-0.674231	0.000722271	0.471224	0.0050015	0.317559	0.202149	0.203931	0.330793	WP_000171859.1	Hypothetical protein
NWMN_RS07765	NWMN_1379	450.993	81.5133	21.27	45.46	-0.783509	5.26e-06	-0.335594	0.0279889	-1.76977	7.98964e-40	2.554	2.18641e-62	2.10555	1.37e-53	WP_001817755.1	Heptaprenyl diphosphate synthase subunit II HepT
NWMN_RS12245	NWMN_2117	106.533	70.42	17.3267	30.7733	-0.781565	0.155682	-0.432006	0.357674	-0.125081	0.926608	0.91449	0.0770453	0.559682	0.183082	WP_001549623.1	Hypothetical protein
NWMN_RS07740	NWMN_1375	190.787	62.6333	16.38	41.63	-0.781284	1.49e-06	-0.0982057	0.497677	-0.895266	4.4757e-12	1.67718	7.90587e-30	0.993518	7.15e-15	WP_000245895.1	3-phosphoshikimate 1-carboxyvinyltransferase AroA
NWMN_RS03135	NWMN_0546	177.763	60.3467	15.0033	28.67	-0.78089	0.0514736	-0.390818	0.21727	-0.960673	0.000292073	1.74654	7.1726e-08	1.353	2.31e-07	WP_000765183.1	DUF423 domain-containing protein
NWMN_RS07380	NWMN_1311	291.437	145.583	38.5267	72.1267	-0.780357	1.77e-08	-0.532871	4.09124e-05	-0.280108	0.0242154	1.06074	1.82678e-15	0.813099	7.79e-11	WP_000216936.1	Diaminopimelate decarboxylase LysA
NWMN_RS09765	NWMN_1733	957.513	473.86	125.747	253.25	-0.779554	7.73e-05	-0.397708	0.0402527	-0.309448	0.107672	1.08912	3.00581e-08	0.707194	0.000247068	WP_000782121.1	Foldase PrsA
NWMN_RS11490	NWMN_1986	381.4	249.107	65.9433	122.777	-0.779461	9.68e-10	-0.541105	9.8299e-06	0.104166	0.377908	0.675446	7.20557e-08	0.437004	0.000274666	WP_000611465.1	UDP-N-acetylmuramoyl-tripeptide--D-alanyl-D-alanine ligase MurF
NWMN_RS05875	NWMN_1038	50.33	43.9833	10.89	16.4033	-0.778774	0.054501	-0.810439	0.0208683	0.575287	0.0918629	0.208273	0.510571	0.238493	0.38698	WP_000354119.1	Phage holin
NWMN_RS10170	NWMN_1779	52.2133	52.8	13.6133	16.7767	-0.776229	0.0176377	-1.12199	0.000406888	0.750819	0.0176073	0.0265638	0.881215	0.372439	0.211408	WP_000350680.1	Phage tail family protein
NWMN_RS09280	NWMN_1654	148.597	45.3633	11.7433	36.8967	-0.775158	0.00756207	0.256067	0.263285	-1.04544	2.45355e-07	1.82335	1.5142e-13	0.788959	4.06e-05	WP_000764419.1	Methyltransferase domain-containing protein
NWMN_RS08650	NWMN_1542	228.79	42.5433	11.0933	25.47	-0.774468	0.000452559	-0.233823	0.223731	-1.73622	1.26847e-24	2.5119	9.79649e-39	1.97027	2.56e-31	WP_001019172.1	tRNA preQ1(34) S-adenosylmethionine ribosyltransferase-isomerase QueA
NWMN_RS04030	NWMN_0712	625.627	713.227	190.52	327.56	-0.772906	2.62e-09	-0.639959	5.64238e-07	0.9078	1.01767e-12	-0.134833	0.294786	-0.267809	0.0348061	WP_000795826.1	Peptidase T PepT
NWMN_RS08080	NWMN_1431	335.427	154.657	40.89	80.42	-0.772501	9.43e-07	-0.455353	0.00251421	-0.409051	0.00518627	1.18179	1.4811e-14	0.864491	4.2e-09	WP_000756612.1	Acetyl-CoA carboxylase biotin carboxylase subunit AccC
NWMN_RS12295	NWMN_2126	1716.74	708.44	187.293	370.95	-0.770607	2.91e-09	-0.434061	0.000607121	-0.567286	5.58296e-06	1.33797	3.46424e-25	1.00138	1.66e-15	WP_000569649.1	DNA-directed RNA polymerase subunit alpha RpoA
NWMN_RS13985	NWMN_2433	130.04	35.3667	9.67	16.9033	-0.770309	0.00523462	-0.587045	0.0184692	-1.15513	2.2038e-07	1.92707	1.6819e-14	1.74299	2.55e-14	WP_011447074.1	EamA family transporter
NWMN_RS12655	NWMN_2193	115.737	138.34	36.03	85.57	-0.770287	0.000165348	-0.163559	0.388385	0.960587	1.16297e-07	-0.189498	0.36372	-0.796948	1.01e-05	WP_000002973.1	Urease accessory protein UreG
NWMN_RS02440	NWMN_0432	261.597	555.997	142.643	180.263	-0.768257	4.6e-08	-1.04235	1.4637e-14	1.7513	9.98245e-40	-0.982726	9.19502e-12	-0.708653	1.7e-07	WP_000183669.1	GNAT family N-acetyltransferase
NWMN_RS01990	NWMN_0351	17.2967	5.82	1.46333	1.25333	-0.76705	0.116054	-1.63786	0.000228159	-0.873085	0.00225358	1.6483	1.18114e-05	2.52818	3.58e-13	WP_000655692.1	Aminotransferase class I/II-fold pyridoxal phosphate-dependent enzyme MetI
NWMN_RS02455	NWMN_0435	29.1167	12.2533	3.26667	3.39	-0.76595	0.0524171	-1.32834	0.000225583	-0.496818	0.0489343	1.26793	0.000122779	1.83286	8.36e-10	WP_000403916.1	LysR family transcriptional regulator GltC
NWMN_RS01635	NWMN_0286	43.2567	105.74	25.4533	28.4	-0.764354	0.0938528	-1.20488	0.00594579	2.07716	5.34489e-06	-1.31009	0.0100645	-0.869275	0.0830423	WP_031765538.1	Phage protein
NWMN_RS01985	NWMN_0350	24.3533	8.58333	2.32	2.76	-0.764286	0.064418	-1.15118	0.00222567	-0.787762	0.00599476	1.55718	7.83755e-06	1.94517	5.5e-10	WP_000175846.1	PLP-dependent transferase MetC
NWMN_RS08690	NWMN_1550	175.067	143.623	37.8267	78.6333	-0.76391	0.000120981	-0.31967	0.0700889	0.419572	0.0113103	0.345304	0.0703798	-0.0996741	0.558661	WP_001259925.1	Rod shape-determining protein MreD
NWMN_RS02510	NWMN_0444	792.277	455.603	118.83	225.943	-0.761868	3.75e-08	-0.463413	0.00038111	-0.114316	0.368887	0.876431	6.27013e-11	0.577822	4.74e-06	WP_000559156.1	Recombination protein RecR
NWMN_RS15390	-	5.33667	3.37333	0.866667	1.28333	-0.76134	0.145607	-0.868761	0.0379171	0.0286909	0.947889	0.741419	0.0890708	0.847237	0.0218781	WP_000277741.1	IS1182 family transposase
NWMN_RS04690	NWMN_0831	17.48	24.5933	6.45	7.67333	-0.761323	0.00488936	-1.19215	2.54875e-06	1.18482	3.07876e-07	-0.421965	0.109721	0.00915947	1	WP_000066053.1	Argininosuccinate lyase ArgH
NWMN_RS08745	NWMN_1560	2292.76	764.997	206.943	384.827	-0.758569	1.3e-06	-0.506882	0.00104137	-0.861588	2.17664e-08	1.62022	1.13036e-24	1.3685	1.42e-18	WP_001240848.1	AbrB family transcriptional regulator
NWMN_RS05930	NWMN_1048	84.0833	78.2833	21.06	40.78	-0.755469	0.00286387	-0.410713	0.0810967	0.563154	0.0111625	0.193351	0.464345	-0.15211	0.474696	WP_000435374.1	RNA methyltransferase
NWMN_RS00800	NWMN_0146	36.92	8.07667	2.18667	4.75667	-0.755306	0.0197947	-0.289985	0.30599	-1.47082	2.59962e-12	2.22934	6.66251e-18	1.76158	1.18e-16	WP_000720804.1	Peptide ABC transporter substrate-binding protein
NWMN_RS04645	NWMN_0822	645.773	124.923	33.6533	62.2967	-0.754121	4.98e-08	-0.535799	6.07992e-05	-1.64636	7.03572e-36	2.40063	6.26056e-68	2.18223	1.06e-59	WP_000054609.1	Na+/H+ antiporter subunit A MnhA
NWMN_RS14715	NWMN_2564	1092.1	1328.93	351.493	964.543	-0.752015	1.42e-08	0.0859157	0.504498	0.975817	3.67749e-14	-0.223707	0.0897517	-1.06174	1.46e-16	WP_000653261.1	TetR/AcrR family transcriptional regulator IcaR
NWMN_RS02465	NWMN_0437	60.9733	50.5967	13.72	34.52	-0.751708	0.000112316	-0.0937637	0.612196	0.464108	0.00659635	0.288244	0.137036	-0.370304	0.0276342	WP_000503583.1	Glutamate synthase subunit beta GltD
NWMN_RS14370	NWMN_2504	4306.59	2887.83	786.82	1642.23	-0.751255	3.72e-07	-0.338217	0.0212544	0.146049	0.319179	0.605217	4.01742e-05	0.19217	0.189696	WP_001130051.1	Malate dehydrogenase (quinone) Lqo
NWMN_RS09545	NWMN_1699	49.8167	15.9	4.11333	7.78	-0.75059	0.0187331	-0.497264	0.0692912	-0.962754	5.06472e-05	1.71596	7.58384e-10	1.46113	1.2e-09	WP_000072576.1	Restriction endonuclease subunit S HsdS2
NWMN_RS01725	NWMN_0303	112.297	253.223	66.0233	53.5833	-0.749867	0.0788299	-1.70842	8.60386e-05	1.8783	1.8647e-05	-1.12818	0.00948234	-0.169366	0.711811	WP_000560181.1	Phage tail protein
NWMN_RS03295	NWMN_0576	444.527	117.483	31.5433	77.8467	-0.749106	0.000593252	-0.0429011	0.830681	-1.22503	2.29107e-13	1.97528	7.79573e-25	1.26798	1.18e-14	WP_001788287.1	Hypothetical protein
NWMN_RS08695	NWMN_1551	209.017	188.437	50.7333	104.97	-0.746632	3.75e-06	-0.349795	0.0208131	0.560754	0.0001101	0.186228	0.260486	-0.210865	0.141349	WP_000911041.1	Rod shape-determining protein MreC
NWMN_RS12660	NWMN_2194	117.593	175.267	47.8667	104.23	-0.746324	1.25e-05	-0.256621	0.108396	1.27783	6.483e-16	-0.531113	0.00160286	-1.02114	8.06e-11	WP_000344352.1	Urease accessory protein UreD
NWMN_RS06375	NWMN_1129	261.477	46.5633	12.52	30.5767	-0.744629	0.00155103	-0.0991028	0.631521	-1.7771	6.3214e-27	2.52335	2.69376e-38	1.87634	1.42e-30	WP_000888494.1	Protein-serine/threonine phosphatase Stp1
NWMN_RS06395	NWMN_1133	536.23	378.957	101.613	177.493	-0.742848	3.66e-05	-0.561602	0.00119448	0.199283	0.239954	0.543821	0.00205406	0.362442	0.0331617	WP_000547905.1	Thiamine diphosphokinase ThiN
NWMN_RS08655	NWMN_1543	290.81	57.7667	15.5533	29.3467	-0.741457	0.000110343	-0.495324	0.00391299	-1.61419	7.81744e-27	2.35651	1.94816e-43	2.1099	8.61e-43	WP_001005767.1	Holliday junction branch migration DNA helicase RuvB
NWMN_RS04110	-	186.42	53.0967	13.0533	44.43	-0.740564	0.415504	0.605064	0.233958	-1.3675	0.00233847	2.12772	0.000390813	0.755757	0.0658217	WP_000638419.1	CsbA family protein
NWMN_RS06325	NWMN_1120	301.32	175.73	46.4833	85.1967	-0.740343	2.24e-05	-0.496758	0.00186336	-0.100504	0.522409	0.841426	4.95422e-07	0.597506	7.5e-05	WP_000368227.1	Guanylate kinase Gmk
NWMN_RS13575	NWMN_2355	359.127	380.63	94.71	120.937	-0.740131	0.00654585	-0.805409	0.00136706	0.631618	0.00314812	0.11065	0.77171	0.175389	0.525936	WP_000587616.1	Type II toxin-antitoxin system Phd/YefM family antitoxin
NWMN_RS10055	NWMN_1758	89.7167	120.8	33.0233	87.2733	-0.737749	3.85e-08	0.00039582	1	1.16061	1.46525e-20	-0.422633	0.00168386	-1.16101	7.2e-21	WP_000597238.1	SAV1866 family putative multidrug efflux ABC transporter
NWMN_RS00080	NWMN_0015	620.497	103.46	28.1333	93.4333	-0.735844	2.93e-06	0.338568	0.0192961	-1.87326	3.91451e-40	2.60942	1.20344e-67	1.53462	1.38e-28	WP_000375647.1	Replicative DNA helicase DnaC
NWMN_RS12790	NWMN_2218	254.007	141.737	38.9167	64.1433	-0.73469	1.79e-06	-0.674904	5.29309e-06	-0.112722	0.436774	0.847648	1.66308e-08	0.787772	4.76e-08	WP_000429674.1	Amino acid permease
NWMN_RS08560	NWMN_1524	144.703	114.42	31.3733	74.7833	-0.733792	2.97e-06	-0.131442	0.367319	0.386133	0.00580585	0.348035	0.0229974	-0.254656	0.0670816	WP_000409167.1	Cysteine desulfurase IscS
NWMN_RS01005	NWMN_0179	6.53	3.84667	1.03	2.18333	-0.733072	0.053693	-0.324209	0.308695	-0.0543765	0.874171	0.792894	0.026066	0.380014	0.153417	WP_001012747.1	Transcription antiterminator
NWMN_RS11685	NWMN_2022	200.6	70.49	18.89	36.1933	-0.73002	0.000214407	-0.461809	0.0108586	-0.806252	1.4778e-06	1.53692	8.64933e-17	1.26832	8.27e-14	WP_000460242.1	Peptide chain release factor 1 PrfA
NWMN_RS01685	NWMN_0295	587.71	1563.82	394.34	315.387	-0.729969	0.0496482	-1.59296	2.48916e-05	2.09804	5.26078e-08	-1.36784	0.000340854	-0.504656	0.187982	WP_000177352.1	Hypothetical protein
NWMN_RS14285	NWMN_2489	269.957	246.993	61.7233	109.543	-0.727374	0.00855973	-0.368164	0.115595	0.44397	0.025648	0.285939	0.345558	-0.0750617	0.704887	WP_000159837.1	Hypothetical protein
NWMN_RS07255	NWMN_1288	115.77	27.8433	7.63333	22.58	-0.726626	0.0229631	0.220832	0.368434	-1.35745	2.71693e-09	2.08666	6.48667e-15	1.13628	2.75e-07	WP_001213019.1	Cof-type HAD-IIB family hydrolase
NWMN_RS09070	NWMN_1617	277.083	48.1	13.23	37.51	-0.725486	2.58e-05	0.118411	0.434226	-1.80362	1.44069e-37	2.52967	4.58944e-58	1.68516	4.89e-34	WP_000808845.1	Phosphoglycerate dehydrogenase SerA
NWMN_RS03205	NWMN_0559	69.1733	32.33	8.92333	11.2333	-0.725399	0.000287542	-1.05674	1.91669e-08	-0.38043	0.01729	1.10682	1.98648e-09	1.43831	2.38e-17	WP_000020800.1	Transposase
NWMN_RS07280	NWMN_1293	41.6433	50.5533	13.9067	28.9	-0.724816	0.000553204	-0.321579	0.0840103	0.972256	2.87003e-08	-0.246408	0.209859	-0.650431	0.000188635	WP_000469949.1	ABC transporter permease Opp2B
NWMN_RS08950	NWMN_1596	355.117	209.207	57.9767	133.077	-0.723534	5.07e-07	-0.177862	0.194848	-0.0375698	0.781139	0.761286	6.19956e-08	0.215457	0.107252	WP_000058383.1	NAD-dependent malic enzyme 4
NWMN_RS08555	NWMN_1523	277.617	155.52	42.6433	95.56	-0.723078	3.16e-07	-0.21572	0.0996434	-0.115625	0.357509	0.838978	6.42181e-10	0.331392	0.0081436	WP_000066097.1	tRNA 2-thiouridine(34) synthase MnmA
NWMN_RS04000	NWMN_0706	297.903	176.45	43.2533	92.1533	-0.721157	0.0151405	-0.187953	0.471355	-0.180325	0.483416	0.903797	0.00116438	0.368624	0.126334	WP_001127269.1	Hypothetical protein
NWMN_RS07385	NWMN_1312	13.46	5.8	1.46333	3.66	-0.720235	0.758893	-0.0666426	1	-0.546345	0.386894	1.30452	0.175139	0.615246	0.332134	WP_000876201.1	SarA expression modulator protein Msa
NWMN_RS05475	NWMN_0977	1219.03	1119.47	283.83	368.33	-0.714574	0.00051886	-0.809359	4.26878e-05	0.442569	0.0151921	0.272546	0.196872	0.367219	0.0632306	WP_001118417.1	YlaN family protein
NWMN_RS08610	NWMN_1534	608.523	97.58	26.8067	79.89	-0.713228	0.000108354	0.221683	0.174388	-1.94657	1.9007e-36	2.66039	5.73011e-55	1.72481	4.62e-30	WP_000717800.1	Cell wall amidase LytH
NWMN_RS07220	NWMN_1281	10.6133	4.68333	1.18667	1.73333	-0.709742	0.178193	-0.875442	0.0930671	-0.480194	0.225078	1.20033	0.00809609	1.36529	0.00112373	WP_000173832.1	Anthranilate phosphoribosyltransferase TrpD
NWMN_RS06890	NWMN_1224	39.61	22.19	5.01333	0	-0.709571	0.768956	-4.5902	0.010982	-0.437935	0.591951	1.18539	0.235923	6.53285	0.000109098	WP_000906224.1	Hypothetical protein
NWMN_RS06990	NWMN_1238	664.483	238.15	65.5233	141.25	-0.707225	5.91e-05	-0.215448	0.18536	-0.785391	2.66806e-07	1.49306	3.16335e-19	1.00092	5.69e-11	WP_001803470.1	Hypothetical protein
NWMN_RS00695	NWMN_0126	30.3367	18.42	4.90667	4.67333	-0.704553	0.0611141	-1.44093	9.91296e-05	-0.0209461	1	0.729236	0.0400541	1.46898	9.52e-06	WP_000668894.1	Acetylglutamate kinase ArgB
NWMN_RS12635	NWMN_2189	45.4167	41.42	11.43	39.35	-0.702433	0.112098	0.510321	0.107158	0.587119	0.0843307	0.120335	0.785721	-1.09901	0.000207625	WP_000612129.1	Urease subunit beta UreB
NWMN_RS10435	NWMN_1816	799.687	241.98	65.5767	118.703	-0.698294	3.11e-05	-0.458488	0.00281788	-1.05441	5.55639e-14	1.75321	1.73161e-29	1.51312	1.29e-26	WP_000184383.1	Acyl-CoA thioesterase
NWMN_RS02095	NWMN_0370	413.207	89.06	21.8667	42.16	-0.693695	0.0960705	-0.274204	0.383038	-1.66602	3.31468e-12	2.36505	5.85401e-15	1.94156	2.09e-16	WP_001795623.1	Hypothetical protein
NWMN_RS12815	NWMN_2222	48.8267	9.43	2.63667	4.61333	-0.690514	0.0789824	-0.56768	0.126453	-1.62204	6.8069e-11	2.31789	5.118e-14	2.19279	2.58e-17	WP_000486816.1	Bile acid:sodium symporter family protein
NWMN_RS06420	NWMN_1138	520.553	201.227	55.8833	129.057	-0.686482	0.000400728	-0.0860912	0.639798	-0.686931	5.27281e-05	1.37393	8.34127e-14	0.773062	4.52e-06	WP_001548538.1	Transcription factor FapR
NWMN_RS05455	-	599.367	2663.93	652.903	428.793	-0.686451	0.0105552	-1.59387	3.35071e-09	2.48834	4.07609e-22	-1.80081	6.1258e-11	-0.892435	0.000632729	WP_000810620.1	YlaF family protein
NWMN_RS08625	NWMN_1537	119.343	96.4267	26.0833	47.4433	-0.686139	0.00390092	-0.466018	0.0264326	0.360943	0.0542544	0.326495	0.168232	0.105623	0.637935	WP_000364542.1	Adenine phosphoribosyltransferase Apt
NWMN_RS05175	NWMN_0924	543.39	330.907	90.7667	241.03	-0.685104	8.91e-06	0.130198	0.338478	-0.0515277	0.710957	0.737086	4.9719e-07	-0.0787137	0.518797	WP_000088431.1	DUF2538 family protein
NWMN_RS10585	NWMN_1842	144.01	108.17	31.0733	61.9067	-0.680075	1.18e-06	-0.349474	0.0086215	0.326101	0.0120101	0.354159	0.00997647	0.0234297	0.859975	WP_000774565.1	NAD-dependent DNA ligase LigA
NWMN_RS05305	NWMN_0946	1181.96	1913.77	546.02	600.93	-0.678695	5.4e-07	-1.19493	1.83946e-18	1.42098	2.56981e-25	-0.74227	4.44812e-08	-0.226032	0.0939046	WP_000009069.1	Hypothetical protein
NWMN_RS11060	NWMN_1918	14.7267	23.1767	6.41	6.18667	-0.677326	0.072748	-1.4092	8.30008e-05	1.45102	1.59427e-05	-0.770573	0.0627308	-0.0363472	1	WP_001148605.1	Oxidoreductase
NWMN_RS12905	NWMN_2239	82.27	104.1	29.1267	44.7933	-0.677192	3.8e-05	-0.716677	2.85037e-06	1.03783	1.31288e-12	-0.360191	0.0253363	-0.320845	0.0314596	WP_000634685.1	Galactose mutarotase GalM
NWMN_RS07120	NWMN_1263	1480.68	193.64	56.0433	26.7167	-0.674953	2.75e-06	-2.40227	5.56511e-56	-2.19861	2.2628e-52	2.87363	1.99591e-82	4.60124	5.42e-179	WP_000729744.1	Aconitate hydratase AcnA CitB
NWMN_RS13755	NWMN_2389	282.97	64.7267	16.9733	47.9067	-0.674651	0.274064	0.342808	0.473283	-1.57814	5.48088e-05	2.26189	6.64226e-07	1.23319	0.000795232	WP_000678764.1	Hypothetical protein
NWMN_RS11495	NWMN_1987	210.5	182.847	51.8567	92.79	-0.673847	2.71e-06	-0.485102	0.000345779	0.504107	0.000112317	0.169973	0.239754	-0.0189005	0.873906	WP_000159631.1	D-alanine--D-alanine ligase Ddl
NWMN_RS03225	NWMN_0563	72.66	13.7967	3.89	8.03	-0.672294	0.14927	-0.274374	0.507614	-1.64117	2.24349e-10	2.31957	1.44391e-12	1.91714	7.93e-14	WP_000882146.1	DUF443 domain-containing protein
NWMN_RS14495	NWMN_2522	44.51	15.2333	4.3	11.5867	-0.672095	0.0792611	0.0980103	0.728798	-0.835265	0.000770328	1.51165	1.51507e-06	0.736982	0.00189179	WP_000923760.1	ABC transporter ATP-binding protein NsaA
NWMN_RS13740	NWMN_2386	123.467	71.1633	20.3633	29.64	-0.671769	6.69e-07	-0.808204	5.28206e-10	-0.0605829	0.629646	0.732536	2.44241e-08	0.868948	6.47e-12	WP_000088722.1	DUF3427 domain-containing protein
NWMN_RS09035	NWMN_1611	1377.13	983.22	283.083	478.483	-0.669462	1.85e-07	-0.568924	8.03071e-06	0.240292	0.0577594	0.429194	0.000777042	0.328645	0.00951745	WP_000244865.1	Septation ring formation regulator EzrA
NWMN_RS09445	NWMN_1684	67.4067	10.2933	2.69667	14.8233	-0.66898	0.370538	1.09425	0.0177	-2.11501	1.06917e-07	2.79742	3.3778e-09	1.0124	0.00350741	WP_000672014.1	Nucleoside triphosphatase YtkD RppH
NWMN_RS14815	NWMN_2583	27.6333	9.64333	2.61333	5.72667	-0.668016	0.322494	-0.184754	0.796678	-0.859833	0.0186236	1.5388	0.000926117	1.04646	0.00260713	WP_000743717.1	ECF-type riboflavin transporter substrate-binding protein
NWMN_RS05385	NWMN_0960	1595.48	7926.74	2288.29	4616.14	-0.667753	1.34e-05	-0.306396	0.0447451	3.04699	2.45138e-76	-2.37923	1.15047e-49	-2.74059	1.17e-63	WP_000068176.1	Alpha-ketoacid dehydrogenase subunit beta PdhB
NWMN_RS14300	NWMN_2492	90.0267	99.9067	27.6633	57.5467	-0.667469	0.00159408	-0.257581	0.172328	0.837826	2.83081e-06	-0.16936	0.440296	-0.580038	0.00107926	WP_000151112.1	TetR/AcrR family transcriptional regulator
NWMN_RS00910	NWMN_0166	21.5	34.3367	9.81	11.6667	-0.667352	0.000118608	-1.08178	3.75755e-11	1.41957	5.5284e-20	-0.751577	3.31186e-05	-0.337024	0.0497926	WP_000744074.1	Staphylocoagulase Coa
NWMN_RS02420	NWMN_0428	65.5333	51.93	14.8433	22.9	-0.666437	0.00167752	-0.683111	0.000320844	0.348894	0.0318738	0.318634	0.149833	0.334976	0.0750235	WP_000825521.1	Dipeptide ABC transporter glycylmethionine-binding lipoprotein GmpC
NWMN_RS00225	NWMN_0037	16.94	8.24	2.25	5.68667	-0.664451	0.226352	0.0312679	1	-0.345618	0.34446	1.01845	0.0281783	0.314127	0.349134	WP_001793250.1	LysR family transcriptional regulator
NWMN_RS13840	NWMN_2407	123.41	38.91	11.33	22.94	-0.661281	0.000806555	-0.30581	0.0942447	-0.937749	4.1674e-08	1.59957	6.84625e-18	1.24372	3.68e-13	WP_000586392.1	FUSC family protein
NWMN_RS12980	NWMN_2255	104.62	51.7033	14.18	44.4433	-0.661274	0.024844	0.357525	0.136496	-0.377085	0.0999049	1.04045	0.000106044	0.0190254	0.984296	WP_000828570.1	TetR/AcrR family transcriptional regulator
NWMN_RS00650	NWMN_0117	13.48	17.52	4.91667	8.08	-0.659651	0.0476293	-0.617384	0.0343618	1.08637	5.83654e-05	-0.423936	0.207855	-0.467358	0.0974273	WP_000826685.1	ABC transporter substrate-binding protein SsuA
NWMN_RS14260	NWMN_2484	88.1733	23.6767	6.41	16.49	-0.65883	0.529841	0.229815	0.761387	-1.40351	0.00223719	2.0801	0.00056194	1.1707	0.00589307	WP_000447710.1	DUF4176 domain-containing protein
NWMN_RS06315	NWMN_1118	1415.09	1335.59	364.57	362.353	-0.658082	2.19e-06	-1.24406	2.44066e-19	0.5605	1.8768e-05	0.0977341	0.485392	0.683798	4.47e-07	WP_000354184.1	VOC family protein
NWMN_RS07890	NWMN_1397	41.2567	44.7433	12.98	18.3433	-0.653149	0.000102835	-0.831019	1.65994e-07	0.84977	1.77921e-08	-0.196221	0.232256	-0.0183958	0.901293	WP_001033768.1	Hypothetical protein
NWMN_RS02600	NWMN_0455	104.713	35.28	9.98667	13.6467	-0.651756	0.0395892	-0.807746	0.00434882	-0.894054	9.99379e-06	1.54891	2.72861e-09	1.70467	3.15e-15	WP_000700080.1	Ribonuclease M5 RnmV
NWMN_RS02620	NWMN_0459	446.753	301.34	86.0133	197.99	-0.650384	6.4e-06	-0.0958594	0.48196	0.137054	0.300512	0.513519	0.000265617	-0.0411794	0.754511	WP_001269643.1	Pur operon repressor PurR
NWMN_RS02495	NWMN_0441	39.25	33.74	9.92	19.14	-0.650315	0.140024	-0.277797	0.493559	0.463982	0.17868	0.189715	0.685605	-0.185374	0.59169	WP_001167828.1	N-acetyltransferase
NWMN_RS02010	NWMN_0355	179.52	161.903	46.7033	70.9867	-0.648071	1.05e-05	-0.707957	4.93818e-07	0.567636	2.19159e-05	0.0806762	0.600031	0.140501	0.321175	WP_001218732.1	Redox-regulated ATPase YchF
NWMN_RS06470	NWMN_1147	402.593	306.317	90.12	242.563	-0.643215	4.79e-06	0.130312	0.338196	0.335066	0.0129612	0.308244	0.0272771	-0.465389	0.000529121	WP_000863479.1	Signal recognition particle protein Ffh
NWMN_RS01110	NWMN_0199	16.6033	21.1133	6.05333	8.88667	-0.642947	0.0282913	-0.74506	0.00325787	1.02261	2.01116e-06	-0.376749	0.187552	-0.275285	0.216345	WP_000066938.1	Hypothetical protein
NWMN_RS11285	NWMN_1956	143.17	129.633	38.3833	100.733	-0.642381	0.00161001	0.1049	0.583021	0.588959	0.00200138	0.0537452	0.811938	-0.693888	0.000236503	WP_000159034.1	tRNA (adenosine(37)-N6)-threonylcarbamoyltransferase complex transferase subunit TsaD Gcp
NWMN_RS00765	NWMN_0139	159.23	46.63	13.72	26.5033	-0.639113	1.59e-05	-0.360016	0.00990032	-1.03843	3.11084e-15	1.67781	7.57913e-33	1.39855	4.33e-26	WP_000331347.1	Type I restriction endonuclease subunit R HsdR
NWMN_RS01695	NWMN_0297	345.82	1020.51	281.02	272.583	-0.638847	0.0482261	-1.26945	9.8406e-05	2.28176	1.52539e-11	-1.6427	1.03883e-06	-1.01201	0.00238231	WP_001151330.1	HK97 gp10 family phage protein
NWMN_RS11410	NWMN_1973	684.967	217.193	63.41	111.82	-0.637906	1.2e-05	-0.464853	0.00080308	-0.942046	1.53122e-12	1.58014	2.40601e-29	1.40699	1.42e-25	WP_000390829.1	PP2C family protein-serine/threonine phosphatase RsbU
NWMN_RS14165	NWMN_2466	17.4333	14.4633	4.31333	7.10333	-0.636721	0.128111	-0.533366	0.131883	0.505332	0.129783	0.135609	0.75475	0.0302565	0.883186	WP_000725225.1	CHAP domain-containing protein
NWMN_RS12020	NWMN_2075	29.3333	22.76	6.65	10.9567	-0.636095	0.00782717	-0.575669	0.00777233	0.335076	0.0773623	0.302284	0.217427	0.241351	0.265245	WP_001813694.1	YjiH family protein
NWMN_RS01570	NWMN_0278	23.8833	48.3433	13.1433	23.15	-0.635095	0.14118	-0.364584	0.269298	2.04414	9.98521e-08	-1.40324	0.0174035	-1.67807	2.42e-05	WP_000117792.1	Hypothetical protein
NWMN_RS10320	NWMN_1802	23.8833	48.3433	13.1433	23.15	-0.635095	0.141276	-0.364595	0.269454	2.04401	1.00841e-07	-1.40312	0.0174284	-1.67793	1.78e-05	WP_000117792.1	Hypothetical protein
NWMN_RS05675	NWMN_1006	23.8833	48.3433	13.1433	23.15	-0.635094	0.141387	-0.364608	0.269635	2.04386	1.02005e-07	-1.40296	0.0174575	-1.67776	3.08e-05	WP_000117792.1	Hypothetical protein
NWMN_RS07130	NWMN_1265	842.093	179.103	48.4267	135.817	-0.633937	0.033106	0.347192	0.136748	-1.6513	1.81173e-16	2.28748	7.52788e-22	1.30354	7.17e-12	WP_001165377.1	Hypothetical protein
NWMN_RS03950	NWMN_0698	66.2633	44.4733	12.6233	19.8667	-0.633581	0.00657386	-0.646794	0.0020947	0.102081	0.538018	0.532657	0.018608	0.545525	0.00653108	WP_001068497.1	DMT family transporter
NWMN_RS01965	NWMN_0346	744.9	458.633	134.863	249.49	-0.632976	3.58e-06	-0.399146	0.0028376	0.0277569	0.839666	0.605293	7.33266e-06	0.371419	0.00487677	WP_000199070.1	Acetyl-CoA C-acetyltransferase
NWMN_RS02605	NWMN_0456	114.817	27.5533	7.92667	13.47	-0.632167	0.022763	-0.524474	0.0274028	-1.38141	1.33768e-12	2.01532	1.07082e-18	1.90689	1.29e-21	WP_000886498.1	16S rRNA (adenine(1518)-N(6)/adenine(1519)-N(6))-dimethyltransferase KsgA
NWMN_RS06760	NWMN_1201	244.203	102.48	29.9067	55.3367	-0.630412	1.88e-05	-0.413135	0.00293921	-0.529035	6.34803e-05	1.15968	2.07506e-16	0.942271	1.47e-12	WP_001001523.1	tRNA (N6-isopentenyl adenosine(37)-C2)-methylthiotransferase MiaB
NWMN_RS14210	NWMN_2474	56.37	28.3267	8.2	22.3633	-0.627476	0.280289	0.306152	0.45964	-0.479774	0.242794	1.11478	0.0222055	0.17184	0.757299	WP_000616227.1	Glyoxalase
NWMN_RS09245	NWMN_1647	161.547	59.48	17.71	35.04	-0.627387	0.00018597	-0.291969	0.0582668	-0.716692	8.66438e-07	1.34445	1.98498e-17	1.00877	4.32e-12	WP_000004335.1	Polysaccharide biosynthesis protein
NWMN_RS10520	NWMN_1831	644.787	457.43	128.017	353.933	-0.626907	0.00195049	0.226718	0.244102	0.167409	0.389613	0.459765	0.0203736	-0.394177	0.0394322	WP_000949467.1	H-type ferritin FtnA FtnA
NWMN_RS12330	NWMN_2133	1340.47	458.763	128.597	274.587	-0.625885	0.000121289	-0.136857	0.367999	-0.886775	4.44964e-10	1.51299	7.80726e-23	1.02368	4.8e-13	WP_000766074.1	50S ribosomal protein L15 RplO
NWMN_RS13815	NWMN_2402	87.82	52.83	15.66	23.3967	-0.62555	0.000816773	-0.716952	5.37222e-05	-0.00805228	1	0.634051	0.000506527	0.725373	2.3e-05	WP_000876663.1	Gluconokinase GntK
NWMN_RS00700	NWMN_0127	24.22	11.3	3.31	4.95	-0.623399	0.052338	-0.692187	0.00847273	-0.34715	0.0954771	0.97331	0.000307133	1.04152	2.4e-06	WP_000682611.1	Bifunctional glutamate N-acetyltransferase/amino-acid acetyltransferase ArgJ
NWMN_RS10815	NWMN_1881	6.29333	4.11333	1.2	1.08333	-0.623209	0.425172	-1.29796	0.0535903	0.156111	0.825023	0.482129	0.497934	1.16957	0.0230832	WP_000861038.1	CHAP domain-containing protein Ami
NWMN_RS00145	NWMN_0024	353.137	96.7533	28.6433	52.3267	-0.620067	2.2e-05	-0.409867	0.0031659	-1.14651	5.06398e-18	1.76679	1.83173e-36	1.55647	2.79e-31	WP_000700190.1	Hypothetical protein
NWMN_RS06795	NWMN_1208	119.55	27.9767	8.52667	11.5867	-0.61891	0.0105711	-0.815481	0.000333775	-1.36039	1.91243e-11	1.98015	4.30327e-19	2.17673	6.54e-25	WP_000417369.1	Glycerol kinase GlpK
NWMN_RS03505	NWMN_0616	389.88	150.867	44.4967	99.9033	-0.618039	0.000153285	-0.091498	0.542291	-0.660526	2.50422e-06	1.27893	7.06202e-17	0.752058	6.43e-08	WP_001080809.1	ABC transporter ATP-binding protein FhuC
NWMN_RS01610	NWMN_0284	16.67	31.9767	9.05	12.3033	-0.617957	0.118682	-0.799934	0.0244135	1.92793	3.87732e-07	-1.30623	0.00991157	-1.12505	0.00873332	WP_000185669.1	Hypothetical protein
NWMN_RS10280	NWMN_1796	16.67	31.9767	9.05	12.3033	-0.617956	0.118698	-0.799933	0.0244208	1.9279	3.88331e-07	-1.3062	0.00991482	-1.12502	0.00873681	WP_000185669.1	Hypothetical protein
NWMN_RS05715	NWMN_1012	16.67	31.9767	9.05	12.3033	-0.617949	0.118809	-0.799925	0.0244701	1.92773	3.92433e-07	-1.30604	0.00993701	-1.12485	0.00876067	WP_000185669.1	Hypothetical protein
NWMN_RS15710	-	844.513	1006.48	254.91	281.843	-0.617007	0.0310052	-0.792249	0.00207504	0.690433	0.00135852	-0.0712219	0.718974	0.103822	0.797177	WP_001803359.1	Hypothetical protein
NWMN_RS05785	NWMN_1021	426.51	434.2	117.787	130.36	-0.616634	0.0620729	-1.00256	0.00197587	0.718343	0.0276563	-0.101007	0.817403	0.285086	0.343969	WP_000208960.1	Phage head-tail connector protein
NWMN_RS10210	NWMN_1787	426.51	434.2	117.787	130.36	-0.616631	0.0624075	-1.00256	0.00200308	0.718224	0.027877	-0.100892	0.817647	0.285206	0.344637	WP_000208960.1	Phage head-tail connector protein
NWMN_RS12710	NWMN_2202	101.633	63.3367	17.5833	26.0733	-0.61401	0.067219	-0.63514	0.0380649	-0.0374743	0.90394	0.654095	0.033583	0.674524	0.0141795	WP_000206108.1	DUF4870 domain-containing protein
NWMN_RS03450	NWMN_0606	292.227	56.93	16.7	39.0967	-0.612328	0.00907168	-0.0107452	0.978017	-1.67624	8.56049e-20	2.28958	8.16916e-29	1.68701	1.36e-20	WP_000215388.1	WecB/TagA/CpsF family glycosyltransferase TagA
NWMN_RS01745	NWMN_0307	158.69	251.67	69.38	66.2033	-0.611213	0.0710689	-1.248	0.000164863	1.40103	2.90827e-05	-0.788908	0.0278267	-0.151559	0.741872	WP_000705895.1	DUF2977 domain-containing protein
NWMN_RS06840	NWMN_1217	1175.11	1006.07	299.163	1421.75	-0.609926	3.82e-06	0.986974	4.90984e-14	0.487376	0.000182575	0.122578	0.350831	-1.47437	5.65e-29	WP_001126603.1	Type I glutamate--ammonia ligase GlnA
NWMN_RS03885	NWMN_0687	4037.07	1657.41	498.143	1503.42	-0.608213	1.55e-06	0.325151	0.0096796	-0.556143	9.73213e-06	1.16437	6.24767e-20	0.230989	0.0652376	WP_000098285.1	Polyglycerol-phosphate lipoteichoic acid synthase LtaS
NWMN_RS06980	NWMN_1236	112.443	30.2333	8.89667	14.6433	-0.606591	0.104469	-0.510513	0.100844	-1.22395	4.99871e-08	1.83383	6.57592e-11	1.73641	5.72e-14	WP_000841351.1	Thermonuclease family protein Nuc2
NWMN_RS10155	NWMN_1776	29.8933	25.3	7.24	8.39667	-0.602855	0.176163	-1.09775	0.0115128	0.481744	0.268028	0.121903	0.764056	0.617158	0.143285	WP_000259598.1	BppU family phage baseplate upper protein
NWMN_RS10590	NWMN_1843	101.773	51.84	15.8533	36.0267	-0.598833	0.00046923	-0.0675373	0.67786	-0.243647	0.118173	0.842774	3.26714e-07	0.311204	0.0439632	WP_000992921.1	DNA helicase PcrA
NWMN_RS12645	NWMN_2191	71.7967	93.6533	27.51	67.78	-0.598719	0.0212742	0.11922	0.617421	1.02582	9.83664e-07	-0.425593	0.0848713	-1.14523	1.76e-08	WP_000634589.1	Urease accessory protein UreE
NWMN_RS10230	-	212.72	200.313	48.8767	111.6	-0.595261	0.468172	0.332003	0.605093	0.908316	0.341374	-0.292111	1	-1.2462	0.0683461	WP_000072207.1	Hypothetical protein
NWMN_RS05765	-	212.72	200.313	48.8767	111.6	-0.595259	0.46819	0.332005	0.605118	0.908267	0.341412	-0.292064	1	-1.24615	0.0683728	WP_000072207.1	Hypothetical protein
NWMN_RS02005	-	67.6667	73.19	18.4233	21.1167	-0.591731	0.471831	-0.796757	0.285997	0.511228	0.364798	0.100982	1	0.305381	0.869991	WP_000157345.1	DUF951 domain-containing protein
NWMN_RS04665	NWMN_0826	458.673	124.747	37.2533	77.0333	-0.591511	0.00026691	-0.195413	0.196628	-1.17642	4.67361e-16	1.76819	1.33404e-30	1.37188	2.75e-21	WP_000838037.1	NADH-dependent flavin oxidoreductase
NWMN_RS07175	NWMN_1272	732.377	189.927	57.9533	106.9	-0.590511	8.93e-06	-0.370485	0.00442813	-1.21454	5.89541e-21	1.80512	7.60787e-42	1.58505	5.57e-34	WP_001071135.1	Bifunctional lysylphosphatidylglycerol flippase/synthetase MprF
NWMN_RS06535	NWMN_1159	19.9767	9.19333	2.77	2.87	-0.588601	0.197235	-1.14532	0.00203894	-0.333136	0.184512	0.926753	0.00636279	1.48685	8.27e-07	WP_000593192.1	DNA-protecting protein DprA
NWMN_RS07940	NWMN_1407	102.56	29.8867	8.76333	18.32	-0.586018	0.123292	-0.163032	0.650098	-1.13178	5.45385e-06	1.72088	7.26283e-09	1.29539	1.17e-07	WP_000365246.1	NUDIX hydrolase NudF
NWMN_RS00105	NWMN_0018	868.403	722.423	222.2	541.613	-0.584738	2.23e-05	0.0378334	0.782702	0.475247	0.000487917	0.109517	0.425948	-0.513081	0.000164962	WP_000871602.1	Cell wall metabolism sensor histidine kinase WalK
NWMN_RS03440	NWMN_0604	1202.55	935.807	281.15	455.72	-0.583268	0.000150569	-0.509552	0.000763281	0.330592	0.0259615	0.252753	0.100439	0.179004	0.238203	WP_000954654.1	Metal-dependent transcriptional regulator MntR
NWMN_RS09580	NWMN_1705	101.237	13.3267	4.01	6.62667	-0.583256	0.233663	-0.521803	0.24365	-2.18147	1.39379e-10	2.76896	4.64559e-13	2.70602	1.14e-14	WP_001039447.1	Serine protease SplB
NWMN_RS03710	NWMN_0654	184.06	136.43	41.8767	71.5067	-0.582944	6.98e-05	-0.473174	0.000804862	0.305831	0.0267547	0.277261	0.0543743	0.167421	0.226066	WP_000857602.1	Amino acid ABC transporter ATP-binding/permease protein CydC
NWMN_RS05825	NWMN_1029	135.25	124.233	37.0067	34.6533	-0.578289	0.114891	-1.32428	0.000327228	0.596718	0.103471	-0.0180902	0.982937	0.728251	0.0430531	WP_000350684.1	Phage tail family protein
NWMN_RS12840	NWMN_2227	57.2733	20.31	6.23333	11.0333	-0.577212	0.0208093	-0.399038	0.0622932	-0.7833	1.16435e-05	1.36182	1.23479e-10	1.18294	6.27e-11	WP_000451837.1	Na+/H+ antiporter NhaC family protein
NWMN_RS02640	NWMN_0462	480.557	584.47	181.633	386.56	-0.573747	0.000504173	-0.1397	0.391715	1.02213	4.35318e-10	-0.448338	0.0062321	-0.882425	6.5e-08	WP_001252529.1	Bifunctional UDP-N-acetylglucosamine diphosphorylase/glucosamine-1-phosphate N-acetyltransferase GlmU
NWMN_RS04610	NWMN_0815	16.0333	5.99333	1.82333	2.21	-0.572759	0.193723	-0.903233	0.0197777	-0.694487	0.0181848	1.27233	0.000495531	1.60407	2.09e-07	WP_000558769.1	SidA/IucD/PvdA family monooxygenase
NWMN_RS05780	NWMN_1020	319.74	276.617	75.4267	78.9167	-0.569523	0.148208	-0.990768	0.00816292	0.490212	0.202175	0.0808169	0.779451	0.502616	0.15059	WP_001114085.1	Hypothetical protein
NWMN_RS10215	NWMN_1788	319.74	276.617	75.4267	78.9167	-0.569522	0.148181	-0.990768	0.00815858	0.490223	0.20214	0.0808062	0.779435	0.502605	0.150559	WP_001114085.1	Hypothetical protein
NWMN_RS00330	NWMN_0058	33.0467	10.8233	3.29333	5.05333	-0.569334	0.149858	-0.612676	0.0594131	-0.854032	0.0010095	1.42669	6.24967e-06	1.46929	4.53e-08	WP_000924997.1	Staphyloferrin B ABC transporter permease subunit SirB
NWMN_RS07750	NWMN_1377	89.7167	25.4833	7.75667	14.6	-0.56648	0.0224875	-0.319973	0.146509	-1.10556	3.39867e-09	1.67321	8.42564e-15	1.42598	5.1e-14	WP_001269929.1	Chorismate synthase AroC
NWMN_RS14090	NWMN_2451	21.5033	23.8667	7.30667	8.81	-0.565751	0.00587167	-0.979359	6.5191e-07	0.913387	1.36997e-06	-0.347091	0.104561	0.0666885	0.66853	WP_001803121.1	Fatty acid efflux MMPL transporter FarE
NWMN_RS05830	NWMN_1030	130.653	154.067	46.3433	43.3733	-0.565051	0.131841	-1.33562	0.000425714	0.945408	0.012068	-0.38024	0.315663	0.39045	0.29177	WP_000156406.1	Peptidase
NWMN_RS01670	-	159.65	284.05	73.0533	76.0833	-0.56402	0.265603	-0.863797	0.0537226	1.86507	0.000163993	-1.29549	0.0636207	-0.99587	0.0974621	WP_000346033.1	Hypothetical protein
NWMN_RS09155	NWMN_1630	410.54	278.763	85.7967	176.163	-0.563527	2.36e-05	-0.179739	0.161619	0.162683	0.192915	0.400962	0.00222866	0.017078	0.901142	WP_000066378.1	3-deoxy-7-phosphoheptulonate synthase AroA2
NWMN_RS10160	NWMN_1777	48.1733	49.9067	15.0567	17.1033	-0.563306	0.0651094	-1.05486	0.00049658	0.782954	0.00963868	-0.219297	0.499864	0.272425	0.344496	WP_000369015.1	Hypothetical protein
NWMN_RS08620	NWMN_1536	434.923	67.2	20.4767	63.8433	-0.562458	0.000544136	0.402677	0.00816076	-1.97995	2.17715e-39	2.54261	2.60431e-58	1.5772	1.22e-26	WP_001058583.1	Bifunctional (p)ppGpp synthetase/guanosine-3',5'-bis(diphosphate) 3'-pyrophosphohydrolase RelA
NWMN_RS03460	NWMN_0608	790.647	503.973	153.767	288.673	-0.562207	4.36e-05	-0.292657	0.0284752	0.0559299	0.672655	0.506374	0.000183021	0.236758	0.0711136	WP_001273058.1	Teichoic acids export ABC transporter permease subunit TagG
NWMN_RS15665	-	15.4733	7.5	2.18667	3.37667	-0.561864	0.289076	-0.586375	0.165406	-0.287859	0.358768	0.855361	0.0418976	0.87833	0.0111248	WP_002440612.1	Replication initiation factor domain-containing protein
NWMN_RS06830	NWMN_1215	116.667	93.4767	29.0633	56.4033	-0.557886	0.000508896	-0.251065	0.0916488	0.405262	0.00484683	0.152922	0.334703	-0.154119	0.287099	WP_000652047.1	Aminotransferase class I/II-fold pyridoxal phosphate-dependent enzyme
NWMN_RS07185	NWMN_1274	206.123	150.863	46.1367	81.4433	-0.557842	0.000833559	-0.386026	0.0150296	0.25115	0.0977512	0.306941	0.0624419	0.134985	0.391715	WP_000356975.1	LCP family protein MsrR
NWMN_RS06100	NWMN_1076	11.08	7.57	2.23	2.38333	-0.557654	0.375817	-1.13285	0.0172462	0.221991	0.620425	0.343166	0.474213	0.923774	0.0262326	WP_001063559.1	Superantigen-like protein Ssl13
NWMN_RS14525	NWMN_2527	246.18	81.3633	24.3667	66.3467	-0.557176	0.0349014	0.298014	0.189104	-0.927546	3.23796e-06	1.48621	1.47657e-10	0.629137	0.000924361	WP_000106185.1	Winged helix-turn-helix transcriptional regulator
NWMN_RS06390	NWMN_1132	411.47	282.653	86.6233	162.02	-0.553764	0.000248782	-0.277696	0.0501063	0.157928	0.241997	0.396072	0.00722194	0.11984	0.387509	WP_000164332.1	Ribulose-phosphate 3-epimerase CfxE
NWMN_RS10220	NWMN_1789	491.137	427.37	128.503	117.737	-0.55189	0.104656	-1.33483	0.000103149	0.493081	0.146672	0.0588994	0.857159	0.841948	0.0131291	WP_000438504.1	Phage major capsid protein
NWMN_RS05775	NWMN_1019	491.137	427.37	128.503	117.737	-0.55189	0.104695	-1.33483	0.000103335	0.493079	0.146718	0.0589005	0.857174	0.841949	0.0131393	WP_000438504.1	Phage major capsid protein
NWMN_RS06730	NWMN_1195	4040.93	6537.5	2058.63	5290.51	-0.551556	8.27e-05	0.160014	0.251723	1.4262	1.19099e-23	-0.874642	5.14606e-10	-1.58622	1.22e-28	WP_001050913.1	Ribonuclease Y Rny
NWMN_RS02460	NWMN_0436	37.9	26.99	8.38	20.87	-0.549854	0.00135518	0.0755164	0.643997	0.248341	0.115004	0.30175	0.0718782	-0.323876	0.0380894	WP_000551371.1	Glutamate synthase large subunit GltB
NWMN_RS06815	NWMN_1212	626.727	945.893	258.803	275.69	-0.549788	0.00880528	-0.871586	8.69275e-06	1.05052	1.13178e-09	-0.499867	0.00991815	-0.177936	0.256502	WP_000561358.1	RNA chaperone Hfq
NWMN_RS02705	NWMN_0473	2076.95	388.997	122.037	366.727	-0.548885	1.14e-05	0.376231	0.00214888	-1.6848	1.00928e-41	2.23373	2.03858e-68	1.30856	1.91e-26	WP_001167887.1	ATP-dependent metallopeptidase FtsH/Yme1/Tma family protein FtsH
NWMN_RS05835	NWMN_1031	171.027	196.19	59.5467	52.42	-0.548815	0.150302	-1.40755	0.000271481	0.900155	0.0187892	-0.351252	0.361015	0.507605	0.180432	WP_012068325.1	Hypothetical protein
NWMN_RS09390	NWMN_1673	105.583	20.8233	5.85	21.6667	-0.54545	0.681986	0.803748	0.16808	-1.85304	0.000113928	2.41387	9.41263e-05	1.03981	0.0209832	WP_000091445.1	Hypothetical protein
NWMN_RS11040	NWMN_1916	9.63333	9.62333	2.33667	0	-0.543396	0.764398	-4.42153	0.0187035	0.480463	0.560724	0.0940628	1	5.43994	0.00538578	WP_001120197.1	DUF771 domain-containing protein
NWMN_RS14215	NWMN_2475	31.8967	19.3533	6.07667	10.3933	-0.541039	0.0846829	-0.395064	0.142213	0.0164007	1	0.526951	0.0616982	0.379754	0.0921071	WP_000651837.1	NmrA/HSCARG family protein
NWMN_RS10190	NWMN_1783	149.323	152.487	46.4233	65.72	-0.540614	0.053453	-0.659667	0.0152376	0.772414	0.00514814	-0.231273	0.460637	-0.11231	0.747979	WP_000002577.1	Phage major tail protein
NWMN_RS05665	NWMN_1005	20.7467	44.21	12.78	14.99	-0.540064	0.191252	-0.893413	0.0114973	2.00528	8.72553e-08	-1.46118	0.003465	-1.10761	0.0114973	WP_000401950.1	RusA family crossover junction endodeoxyribonuclease RusA
NWMN_RS10330	NWMN_1803	20.7467	44.21	12.78	14.99	-0.540061	0.191211	-0.893408	0.0114888	2.00532	8.69443e-08	-1.46122	0.00346215	-1.10765	0.0114888	WP_000401950.1	RusA family crossover junction endodeoxyribonuclease
NWMN_RS01560	NWMN_0277	20.7467	44.21	12.78	14.99	-0.540053	0.191085	-0.893396	0.0114625	2.00543	8.59971e-08	-1.46134	0.00345344	-1.10778	0.0114625	WP_000401950.1	RusA family crossover junction endodeoxyribonuclease
NWMN_RS08905	NWMN_1587	3884.28	13117.4	4168.94	5144.61	-0.53978	0.00173205	-0.886694	3.01279e-07	2.49287	5.74732e-43	-1.95309	5.04206e-28	-1.60618	7.2e-20	WP_000123165.1	NADP-dependent isocitrate dehydrogenase CitC
NWMN_RS06620	NWMN_1174	217.38	104.73	33.3733	70.68	-0.538037	5.14e-05	-0.122033	0.347559	-0.311912	0.0149867	0.85001	9.87835e-11	0.433953	0.000702347	WP_001820550.1	DNA polymerase III subunit alpha PolC
NWMN_RS13630	NWMN_2365	30.9133	6.73667	2.01667	3.95	-0.536943	0.211395	-0.236782	0.5016	-1.52593	8.01726e-08	2.06646	4.99357e-10	1.76375	2.69e-10	WP_000040580.1	Staphylopine dehydrogenase CntM
NWMN_RS02430	NWMN_0430	510.33	539.337	149.41	310.887	-0.53661	0.0131494	0.0422176	0.862546	0.633133	0.000317612	-0.095647	0.633673	-0.675404	7.5e-05	WP_001129473.1	Hypothetical protein
NWMN_RS10780	-	247.62	77.9967	24.5633	38.4767	-0.53586	0.762786	-0.046648	1	-0.755233	0.171388	1.32102	0.103805	0.803778	0.149665	WP_000669789.1	Hypothetical protein
NWMN_RS12210	NWMN_2110	24.8233	93.81	28.9333	39.1767	-0.53539	0.00628084	-0.747372	5.1469e-05	2.59009	2.53243e-41	-2.05396	5.44083e-21	-1.84217	1.29e-20	WP_000186134.1	Acetolactate decarboxylase BudA1
NWMN_RS06675	NWMN_1184	1230.09	1082.9	345.133	991.483	-0.535273	0.000148032	0.329616	0.0184902	0.555513	7.32325e-05	-0.0202231	0.885252	-0.885135	2.98e-10	WP_000052590.1	Ribonuclease J RnjB
NWMN_RS07985	NWMN_1415	94.0333	48.2333	15.3567	24.3367	-0.535233	0.0158635	-0.50119	0.0135086	-0.231439	0.219619	0.767352	0.00019938	0.733067	0.000110881	WP_000256338.1	LacI family transcriptional regulator MalR
NWMN_RS05770	NWMN_1018	1670.69	1661.64	496.18	399.307	-0.534838	0.122793	-1.48283	2.57581e-05	0.669777	0.0535614	-0.134895	0.699862	0.813172	0.019111	WP_000354307.1	DUF4355 domain-containing protein
NWMN_RS09430	NWMN_1681	3790.46	3047.1	972.017	2215.31	-0.534566	0.000233795	-0.00085633	0.995385	0.423816	0.00341759	0.110756	0.444464	-0.42296	0.00347593	WP_000109906.1	Phosphoenolpyruvate carboxykinase (ATP) PckA
NWMN_RS12565	NWMN_2174	301.4	271.873	82.4967	162.92	-0.532622	0.0034596	-0.158489	0.34508	0.509464	0.00147833	0.0235378	0.95622	-0.350914	0.0266593	WP_000134528.1	Cyclic pyranopterin monophosphate synthase MoaC
NWMN_RS09650	NWMN_1719	26.2467	8.25667	2.47	2.30333	-0.530357	0.263626	-1.27084	0.00262563	-0.949215	0.00109304	1.48409	3.00907e-05	2.23024	1.8e-11	WP_000473596.1	Beta-channel forming cytolysin LukE
NWMN_RS08660	NWMN_1544	318.633	73.7933	22.5767	37.7733	-0.527657	0.0275145	-0.400774	0.0589786	-1.44733	4.70862e-15	1.97592	1.12569e-21	1.8486	5.23e-23	WP_000271547.1	Holliday junction branch migration protein RuvA
NWMN_RS06405	NWMN_1135	453.543	243.3	72.97	142.743	-0.527179	0.0180635	-0.122988	0.534413	-0.285252	0.137768	0.813152	9.6973e-05	0.408343	0.0290151	WP_000171418.1	Asp23/Gls24 family envelope stress response protein
NWMN_RS02240	NWMN_0396	6.56	14.6667	4.4	6.06667	-0.526877	0.217671	-0.709156	0.0731094	1.79859	2.30525e-06	-1.26747	0.00654535	-1.08591	0.00663434	WP_000779446.1	Superantigen-like protein SSL9 Ssl9
NWMN_RS05840	NWMN_1032	52.4533	62.2367	19.2367	14.4167	-0.526247	0.150454	-1.60574	1.68558e-05	0.962911	0.00875842	-0.436384	0.245134	0.643668	0.0755922	WP_000634517.1	BppU family phage baseplate upper protein
NWMN_RS13910	NWMN_2419	734.963	1015.38	289.8	341.78	-0.526233	0.00285847	-0.779478	3.99136e-06	1.05813	6.78294e-11	-0.531513	0.00294722	-0.278254	0.0998815	WP_000067115.1	N-acetyltransferase
NWMN_RS03325	NWMN_0581	127.453	62.2267	19.6433	27.5033	-0.525368	0.0068317	-0.677372	0.000137338	-0.320745	0.0401412	0.846797	2.0498e-06	0.998767	4.44e-10	WP_001813976.1	ABC transporter substrate-binding protein
NWMN_RS06430	NWMN_1140	689.927	270.253	85.4733	184.023	-0.522041	0.000395412	-0.0683591	0.628451	-0.630321	4.78401e-06	1.15249	9.42651e-16	0.698691	3.49e-07	WP_000047348.1	ACP S-malonyltransferase FabD
NWMN_RS05640	NWMN_1002	1808.65	1233.08	385.263	697.853	-0.521869	0.000231069	-0.312787	0.0256448	0.153967	0.271428	0.367935	0.0088926	0.158833	0.252449	WP_000371250.1	DUF4393 domain-containing protein
NWMN_RS10355	NWMN_1806	1808.65	1233.08	385.263	697.853	-0.521869	0.000230737	-0.312787	0.0256299	0.153967	0.271379	0.367935	0.00888578	0.158832	0.252401	WP_000371250.1	DUF4393 domain-containing protein
NWMN_RS01535	NWMN_0274	1808.65	1233.08	385.263	697.853	-0.521869	0.000229693	-0.312787	0.0255828	0.153968	0.271223	0.367934	0.00886433	0.158831	0.25225	WP_000371250.1	DUF4393 domain-containing protein
NWMN_RS11675	NWMN_2020	138.697	21.8167	7	20.46	-0.521796	0.0666577	0.398036	0.0857255	-1.96123	1.25934e-20	2.48434	5.82057e-26	1.56271	9.18e-15	WP_011447046.1	Threonylcarbamoyl-AMP synthase
NWMN_RS05520	NWMN_0984	257.57	62.9	19.76	45.42	-0.520239	0.00738941	0.0372295	0.841817	-1.32506	2.11991e-17	1.84586	1.3388e-26	1.28781	4.75e-17	WP_000757569.1	Glycerophosphodiester phosphodiesterase
NWMN_RS01065	NWMN_0190	959.997	308.567	97.8467	195.423	-0.519413	6.81e-05	-0.167584	0.181309	-0.920612	4.73431e-14	1.44013	9.70318e-30	1.08822	5.02e-19	WP_000610203.1	Zinc-binding dehydrogenase TarJ
NWMN_RS10480	NWMN_1825	101.58	56.81	17.16	31.9033	-0.517379	0.140255	-0.228478	0.499493	-0.14583	0.578238	0.66598	0.03249	0.375108	0.149751	WP_001110179.1	Hypothetical protein VraU
NWMN_RS10575	NWMN_1840	233.56	27.7633	8.83667	15.9033	-0.516954	0.00885215	-0.324744	0.0653942	-2.3539	1.55991e-54	2.87152	6.90599e-66	2.67894	6.03e-69	WP_000957010.1	Sodium/proline symporter PutP
NWMN_RS06835	NWMN_1216	652.24	770.787	231.083	1289.44	-0.512913	0.000595294	1.41193	3.06087e-26	0.866679	1.63203e-10	-0.353523	0.0154619	-2.27885	5.89e-67	WP_000624945.1	MerR family transcriptional regulator GlnR
NWMN_RS06765	NWMN_1202	463.92	316.983	94.27	143.14	-0.512623	0.0117498	-0.469821	0.0127082	0.0674614	0.668675	0.445735	0.0248005	0.402713	0.0263039	WP_000282388.1	Hypothetical protein
NWMN_RS05680	NWMN_1007	24.02	46.6067	13.6267	22.2233	-0.51239	0.558005	-0.235012	0.87576	1.9636	0.00310582	-1.43818	0.168913	-1.72616	0.00595893	WP_000022735.1	DUF3310 domain-containing protein
NWMN_RS01575	NWMN_0279	24.02	46.6067	13.6267	22.2233	-0.512388	0.558015	-0.235009	0.875764	1.96358	0.00310688	-1.43817	0.168923	-1.72615	0.00596077	WP_000022735.1	DUF3310 domain-containing protein
NWMN_RS10315	NWMN_1801	24.02	46.6067	13.6267	22.2233	-0.512365	0.558114	-0.234976	0.875809	1.96341	0.00311769	-1.43802	0.169029	-1.72601	0.00597948	WP_000022735.1	DUF3310 domain-containing protein
NWMN_RS03040	NWMN_0525	23.85	46.1833	14.83	13.76	-0.511159	0.000106433	-1.2935	4.8938e-23	1.70218	6.46542e-41	-1.19084	2.12492e-18	-0.408306	0.00245316	WP_000610306.1	MSCRAMM family adhesin SdrE
NWMN_RS10475	NWMN_1824	195.493	61.5033	19	65.3467	-0.507289	0.0231815	0.623308	0.000670184	-0.989812	9.86166e-09	1.49794	1.94232e-14	0.36602	0.0256322	WP_000149064.1	Cell wall-active antibiotics response protein VraT
NWMN_RS01600	NWMN_0283	7.78	16.5467	4.49	2.65333	-0.505504	0.780247	-1.70468	0.101627	2.14277	0.0244015	-1.6115	0.23789	-0.357346	1	WP_001105621.1	Hypothetical protein
NWMN_RS05705	NWMN_1011	7.78	16.5467	4.49	2.65333	-0.505501	0.780242	-1.70468	0.10162	2.14278	0.0243973	-1.61152	0.237881	-0.357358	1	WP_001105621.1	Hypothetical protein
NWMN_RS10290	NWMN_1797	7.78	16.5467	4.49	2.65333	-0.505494	0.780231	-1.70468	0.101602	2.1428	0.0243868	-1.61155	0.237859	-0.357387	1	WP_001105621.1	Hypothetical protein
NWMN_RS08095	NWMN_1434	707.867	188.287	60.3	144.91	-0.505094	0.000853995	0.116747	0.416938	-1.19842	1.33269e-17	1.70367	3.24068e-31	1.08166	7.32e-15	WP_000087107.1	Aminopeptidase P family protein PepQ2
NWMN_RS14695	NWMN_2560	16.9867	14.3333	4.34667	5.85333	-0.502725	0.385246	-0.729269	0.120669	0.313502	0.303525	0.195617	0.915187	0.422631	0.410302	WP_000244278.1	GNAT family N-acetyltransferase
NWMN_RS05375	NWMN_0958	547.327	349.26	108.817	218.667	-0.502615	0.000848691	-0.130583	0.361065	0.0373473	0.781077	0.465447	0.00153017	0.0932635	0.507158	WP_000668339.1	Cell-wall-binding lipoprotein
NWMN_RS11445	NWMN_1978	165.437	49.5	16.0267	27.97	-0.502253	0.00248631	-0.352731	0.0218256	-1.01816	1.83274e-13	1.52077	1.77653e-23	1.37106	7.76e-23	WP_001294631.1	PH domain-containing protein
NWMN_RS10625	NWMN_1849	435.9	162.07	50.8933	117.053	-0.502071	0.00312732	0.0764106	0.613317	-0.748272	1.02798e-07	1.25075	1.24761e-15	0.671832	1.11e-06	WP_000011542.1	DUF2179 domain-containing protein
NWMN_RS03985	NWMN_0703	14.79	14.7	4.5	3.19	-0.501806	0.151733	-1.66415	2.61698e-06	0.665653	0.0186128	-0.161464	0.693518	1.0069	0.00296629	WP_001245577.1	Iron chelate uptake ABC transporter family permease subunit SstB
NWMN_RS00245	NWMN_0041	52.0467	14.2667	4.49	6.71667	-0.501454	0.140252	-0.578952	0.0513558	-1.17997	6.55308e-07	1.68364	1.346e-09	1.76083	4.69e-13	WP_000710576.1	Phosphatidylinositol-specific phospholipase C Plc
NWMN_RS02345	NWMN_0416	111.483	72.6467	21.1	48.4367	-0.499997	0.406024	0.217895	0.688294	0.0500255	0.942977	0.4563	0.369403	-0.269419	0.517459	WP_001795576.1	Hypothetical protein
NWMN_RS11870	NWMN_2055	70.3633	26.3567	8.47667	15.7233	-0.494707	0.0876898	-0.254238	0.304809	-0.717454	0.00064783	1.21376	1.06259e-06	0.97224	2.82e-06	WP_000908177.1	ABC transporter ATP-binding protein
NWMN_RS01055	NWMN_0188	130.287	69.8567	22.6667	51.96	-0.488423	0.00558981	0.0551465	0.744901	-0.182856	0.240287	0.671636	6.15946e-05	0.127688	0.408627	WP_000594814.1	CDP-glycerol--glycerophosphate glycerophosphotransferase TarF
NWMN_RS02360	NWMN_0418	24.2667	44.7667	14.6667	53.5033	-0.488263	0.0128355	0.711973	3.57664e-05	1.62394	5.54945e-19	-1.13521	1.13376e-08	-2.33621	1.48e-39	WP_000948279.1	NADH dehydrogenase subunit 5 MpsA
NWMN_RS05860	NWMN_1035	22.2033	20.0767	6.36667	6.53667	-0.487018	0.143075	-1.11888	0.000526686	0.59994	0.0639403	-0.112181	0.797244	0.52037	0.0903722	WP_000524009.1	CHAP domain-containing protein
NWMN_RS10135	NWMN_1773	22.2033	20.0767	6.36667	6.53667	-0.487018	0.142998	-1.11888	0.00052535	0.599962	0.0638812	-0.112203	0.797202	0.520348	0.0903032	WP_000524009.1	CHAP domain-containing protein
NWMN_RS12300	NWMN_2127	2129.52	730.89	223.107	475.893	-0.481364	0.00224221	0.0245017	0.875844	-0.906565	2.48842e-10	1.38812	3.39327e-20	0.88206	5.27e-10	WP_000101625.1	30S ribosomal protein S11 RpsK
NWMN_RS00435	NWMN_0077	747.703	314.203	99.9367	168.813	-0.478118	0.00357612	-0.338109	0.0312281	-0.57246	0.000148098	1.05078	3.20761e-11	0.910664	1.68e-09	WP_000874681.1	Superoxide dismutase [Mn/Fe] 2 SodM
NWMN_RS04660	NWMN_0825	1639.25	1789.8	556.54	1185.22	-0.475812	0.00072757	0.0571582	0.679124	0.772505	1.25362e-08	-0.296603	0.0337876	-0.829671	8.21e-10	WP_001067294.1	S1 RNA-binding domain-containing protein
NWMN_RS02000	NWMN_0354	57.5967	49.0667	16.2967	18.33	-0.475745	0.0531844	-0.931418	4.95248e-05	0.491467	0.018718	-0.0149872	0.963588	0.44108	0.0475464	WP_001077602.1	Mechanosensitive ion channel family protein
NWMN_RS01970	NWMN_0347	213.437	164.94	53.1733	118.867	-0.474669	0.0043829	0.0506338	0.764433	0.330981	0.0276	0.143961	0.372746	-0.381634	0.0102904	WP_000195907.1	Cyclase family protein Mdh
NWMN_RS05750	NWMN_1015	101.263	79.6833	25.5033	37.6233	-0.474545	0.149534	-0.572925	0.0765201	0.368069	0.262193	0.106762	0.722274	0.205094	0.504951	WP_000169946.1	PBSX family phage terminase large subunit
NWMN_RS10245	NWMN_1793	101.263	79.6833	25.5033	37.6233	-0.474545	0.149492	-0.572924	0.0764894	0.368073	0.26214	0.106758	0.722246	0.20509	0.50491	WP_000169946.1	PBSX family phage terminase large subunit
NWMN_RS11555	NWMN_1997	23.4333	10.7333	3.45333	6.75333	-0.471821	0.237038	-0.163133	0.670454	-0.507864	0.104074	0.983143	0.00807371	0.671777	0.0176854	WP_000594959.1	Bifunctional hydroxymethylpyrimidine kinase/phosphomethylpyrimidine kinase ThiD
NWMN_RS04005	NWMN_0707	208.227	114.59	37.38	77.6367	-0.470957	0.00324828	-0.0689265	0.65116	-0.149334	0.292192	0.620576	4.75879e-05	0.218288	0.121507	WP_000608440.1	UDP-N-acetylmuramate dehydrogenase MurB
NWMN_RS03705	NWMN_0653	179.357	97.15	32.0067	59.4033	-0.470351	0.00110489	-0.240084	0.0774198	-0.157043	0.235477	0.627559	6.41724e-06	0.397181	0.00243889	WP_000737143.1	ABC transporter ATP-binding protein/permease CydD
NWMN_RS04090	NWMN_0723	125.573	113.753	37.25	68.7067	-0.467629	0.00135248	-0.246797	0.0689835	0.582194	7.84166e-06	-0.114335	0.434712	-0.335325	0.010002	WP_010956549.1	Peptide chain release factor 2 PrfB
NWMN_RS04815	NWMN_0856	158.75	25.7133	8.52	13.1233	-0.467404	0.0820167	-0.476347	0.0494995	-1.9149	2.78091e-22	2.38351	1.1695e-26	2.39216	2.27e-32	WP_000521533.1	ABC transporter permease Opp3B
NWMN_RS12150	NWMN_2100	129.807	97.8633	31.77	79.3867	-0.466762	0.0158958	0.210361	0.231999	0.28569	0.0847745	0.181487	0.349564	-0.496155	0.002438	WP_001793365.1	DeoR/GlpR transcriptional regulator LacR
NWMN_RS11100	-	249.103	288.68	86.4033	162.813	-0.465525	0.424034	0.261636	0.553374	0.46464	0.159087	0.00798688	0.902122	-0.7284	0.0178627	WP_000705248.1	Hypothetical protein
NWMN_RS12305	NWMN_2128	1952.69	719.06	222.293	418.193	-0.46483	0.00136662	-0.117101	0.38242	-0.809466	1.44485e-10	1.27452	5.42735e-21	0.926604	1.44e-13	WP_000090796.1	30S ribosomal protein S13 RpsM
NWMN_RS11140	NWMN_1931	9.34	4.90667	1.55	2.18667	-0.464125	0.450714	-0.612654	0.239822	-0.262181	0.521952	0.733186	0.15728	0.881487	0.0359414	WP_000825510.1	Iron-hydroxamate ABC transporter substrate-binding protein FhuD1
NWMN_RS09240	NWMN_1646	244.45	78.7667	26.0133	43.8633	-0.46257	0.0246891	-0.340205	0.072761	-0.927427	3.03231e-08	1.39059	8.421e-14	1.26793	5.82e-14	WP_001217125.1	rRNA pseudouridine synthase
NWMN_RS00455	NWMN_0080	22.0967	46.1133	15.3133	15.6133	-0.460464	0.093204	-1.06046	5.14867e-05	1.80088	9.33176e-13	-1.33926	3.267e-06	-0.738506	0.00706637	WP_000843292.1	Purine-nucleoside phosphorylase DeoD1
NWMN_RS06810	NWMN_1211	208.113	122.587	40.47	51.01	-0.460035	0.00322834	-0.768788	2.07585e-07	-0.0573526	0.705275	0.517643	0.00055447	0.826469	4.29e-09	WP_001548613.1	tRNA (adenosine(37)-N6)-dimethylallyltransferase MiaA
NWMN_RS06775	NWMN_1204	67.9833	21.9133	7.39667	11.0567	-0.457271	0.00945188	-0.540949	0.000827373	-0.888997	6.7465e-10	1.34667	2.84437e-17	1.4303	2.2e-22	WP_000073352.1	DNA mismatch repair protein MutS
NWMN_RS10090	NWMN_1764	280.75	104.57	30.32	52.6867	-0.455384	0.272356	-0.233214	0.569628	-0.83208	0.010675	1.28972	0.000515288	1.0661	0.0012935	WP_000435806.1	YfhH family protein
NWMN_RS13595	NWMN_2358	62.24	24.98	8.05333	17.2033	-0.454997	0.121691	-0.00570979	1	-0.645235	0.0019557	1.10189	8.22448e-06	0.650966	0.000909955	WP_000072443.1	Hypothetical protein LnsB
NWMN_RS05950	NWMN_1053	326.463	364.493	110.003	190.853	-0.454228	0.0978854	-0.114799	0.667619	0.639293	0.00243346	-0.18397	0.360501	-0.524343	0.0103633	WP_000191455.1	Cell division protein ZapA
NWMN_RS12650	NWMN_2192	70.65	84.46	28.5567	68.1167	-0.45078	0.0907464	0.192913	0.435963	0.957781	7.94765e-05	-0.506412	0.0495358	-1.15084	1.6e-06	WP_000565255.1	Urease accessory protein UreF
NWMN_RS13160	NWMN_2287	642.067	472.197	149.973	309.687	-0.445423	0.00260574	0.0145638	0.926198	0.20415	0.115093	0.241505	0.0930928	-0.218719	0.0864561	WP_001797427.1	Hsp20/alpha crystallin family protein
NWMN_RS05380	NWMN_0959	1572.14	6795.67	2294.09	4126.26	-0.444592	0.00228264	-0.249134	0.0865991	2.8465	1.04544e-74	-2.40191	1.7272e-55	-2.59737	9.71e-64	WP_000035320.1	Pyruvate dehydrogenase (acetyl-transferring) E1 component subunit alpha PdhA
NWMN_RS01740	NWMN_0306	147.673	239.843	79.12	64.16	-0.443831	0.221058	-1.41164	0.000125172	1.41247	0.000127801	-0.968579	0.00830808	-0.0006567	0.993517	WP_000634521.1	Phage baseplate upper protein
NWMN_RS10595	NWMN_1844	55.1367	48.0067	15.7333	25.3167	-0.443334	0.0751484	-0.39966	0.0670602	0.431138	0.0184901	0.0131725	0.918932	-0.0309038	0.750442	WP_000272070.1	Heptaprenylglyceryl phosphate synthase PcrB
NWMN_RS05795	NWMN_1023	341.927	376.483	116.903	120.717	-0.441322	0.151396	-0.939859	0.0019448	0.856724	0.00514246	-0.414913	0.213275	0.0839426	0.72059	WP_001017815.1	HK97 gp10 family phage protein
NWMN_RS10200	NWMN_1785	341.927	376.483	116.903	120.717	-0.441322	0.151378	-0.939859	0.00194385	0.856729	0.00514021	-0.414919	0.213253	0.0839374	0.720577	WP_001017815.1	HK97 gp10 family phage protein
NWMN_RS10080	NWMN_1762	348.49	81.4367	27.1467	67.1533	-0.441209	0.0104735	0.226784	0.125928	-1.3877	3.85207e-25	1.82932	1.61293e-34	1.16081	1.51e-19	WP_000886468.1	Membrane protein
NWMN_RS03250	NWMN_0567	11.4633	4.56667	1.60333	2.19333	-0.44068	0.676786	-0.549959	0.466253	-0.652451	0.207376	1.10423	0.0604594	1.2126	0.0129762	WP_000923036.1	DUF443 domain-containing protein
NWMN_RS06825	NWMN_1214	74.81	63.32	21.5333	38.4533	-0.439904	0.0156951	-0.247602	0.145636	0.48782	0.00285996	-0.0475831	0.793902	-0.240104	0.141697	WP_000068630.1	GTPase HflX
NWMN_RS07485	NWMN_1329	364.53	279.15	92.2433	141.57	-0.437822	0.00700224	-0.439469	0.00462961	0.30013	0.0415856	0.13789	0.396967	0.139473	0.367959	WP_000084780.1	Phosphatase PAP2 family protein PgpB
NWMN_RS08755	NWMN_1561	393.567	473.483	159.5	217.09	-0.437357	0.000602953	-0.652304	2.30925e-07	0.995108	2.27504e-15	-0.557708	1.19909e-05	-0.34276	0.0063741	WP_001270868.1	Glutamate-1-semialdehyde aminotransferase HemL
NWMN_RS05180	NWMN_0925	295.74	187.507	63.26	153.507	-0.435488	0.00216645	0.19555	0.148746	0.0625335	0.643499	0.373067	0.00688425	-0.258112	0.0506536	WP_001031975.1	Polyisoprenyl-teichoic acid--peptidoglycan teichoic acid transferase
NWMN_RS00955	NWMN_0173	97.51	91.5367	30.68	53.0567	-0.431934	0.00654657	-0.313251	0.0375387	0.636561	1.39295e-05	-0.204431	0.190809	-0.323223	0.027804	WP_000556246.1	ABC transporter substrate-binding protein Opp5A
NWMN_RS13795	-	17.94	36.54	12.3067	18.5367	-0.429445	0.00536786	-0.51791	0.000364304	1.78392	3.95206e-33	-1.35422	3.92476e-17	-1.26584	3.29e-17	WP_001566815.1	Fibronectin-binding protein FnbB
NWMN_RS04650	NWMN_0823	104.453	48.9	15.8467	22.5967	-0.429091	0.277939	-0.469285	0.151098	-0.513218	0.0551849	0.944951	0.0039537	0.984592	0.000166338	WP_000781156.1	Kinase KapB
NWMN_RS07345	NWMN_1304	37.8933	26.36	8.91333	10.51	-0.427915	0.0628451	-0.846486	6.33371e-05	0.189371	0.28829	0.239336	0.291325	0.658356	0.00078954	WP_000258712.1	Aspartate kinase LysC
NWMN_RS08855	NWMN_1578	241.207	94.47	31.92	50.3633	-0.427729	0.00734155	-0.425031	0.00504486	-0.633716	1.0736e-05	1.06162	2.53943e-12	1.05887	2.77e-13	WP_000533485.1	Helicase DnaB DnaB
NWMN_RS03915	NWMN_0692	43.86	14.6033	4.83	8.49333	-0.425415	0.148135	-0.275787	0.29373	-0.90832	9.57092e-06	1.33536	5.62742e-08	1.18484	4.59e-09	WP_000663030.1	Histidinol-phosphate transaminase HisC
NWMN_RS14350	NWMN_2500	90.6767	20.3533	6.77	9.93667	-0.422588	0.0770759	-0.54926	0.0117287	-1.44064	4.3503e-15	1.86401	1.04926e-19	1.99068	5.98e-26	WP_000534425.1	Amino acid permease
NWMN_RS00065	NWMN_0012	531.477	138.013	46.9867	110.67	-0.421236	0.0173366	0.180772	0.283833	-1.2358	3.17362e-14	1.65724	1.59636e-22	1.05499	4.75e-11	WP_001791710.1	YybS family protein
NWMN_RS09080	NWMN_1618	238.847	78.3133	26.8	33.9167	-0.418595	0.0153538	-0.735599	7.72958e-06	-0.877613	5.49368e-09	1.29648	1.12904e-15	1.61359	2.76e-25	WP_000721710.1	HAD family hydrolase
NWMN_RS06755	NWMN_1200	40.5633	29.4467	10.21	15.0233	-0.417869	0.617165	-0.249861	0.791369	0.165548	0.800757	0.260895	0.662577	0.0874303	0.932975	WP_000655666.1	Hypothetical protein
NWMN_RS04560	NWMN_0806	964.153	428.753	146.207	307.497	-0.417238	0.00244104	0.00889958	0.950745	-0.454291	0.000668342	0.871577	1.58167e-10	0.445391	0.000816952	WP_000769411.1	D-alanyl-lipoteichoic acid biosynthesis protein DltD
NWMN_RS03605	NWMN_0635	378.323	100.727	33.89	75.0033	-0.416112	0.0300052	0.109198	0.545837	-1.22038	1.46826e-15	1.63695	3.43556e-22	1.11112	6.95e-14	WP_000081602.1	Hypothetical protein
NWMN_RS06435	NWMN_1141	1076.42	416.76	141.923	303.777	-0.413313	0.0034283	0.0515646	0.709756	-0.657104	7.92231e-07	1.07051	7.64252e-15	0.605534	4.59e-06	WP_000167269.1	3-oxoacyl-[acyl-carrier-protein] reductase FabG
NWMN_RS07845	NWMN_1390	304.777	73.5667	25.2433	62.5133	-0.410157	0.0121777	0.246278	0.0994755	-1.33393	6.85295e-21	1.74431	2.7714e-30	1.08758	5.92e-15	WP_000902119.1	ATP-dependent DNA helicase RecQ2
NWMN_RS05025	NWMN_0897	394.223	130.35	44.28	77.7333	-0.410031	0.0131152	-0.242441	0.12434	-0.888485	2.03619e-09	1.29871	1.05272e-16	1.13101	2.83e-14	WP_000668820.1	Lipoate--protein ligase LplA1
NWMN_RS01280	NWMN_0230	32.76	9.35667	3.01	5.26667	-0.407766	0.436138	-0.254577	0.599011	-1.08882	0.0011023	1.50101	0.000142065	1.3453	3.52e-05	WP_000208414.1	DUF5079 family protein
NWMN_RS06925	-	202.507	177.367	55.0667	60.0233	-0.407558	0.660074	-0.528015	0.390672	0.12817	0.711326	0.286222	0.850918	0.405931	0.526477	WP_001217295.1	Hypothetical protein
NWMN_RS10075	-	754.137	227.933	68.45	187.717	-0.407321	0.314244	0.640516	0.0182771	-1.18205	2.34141e-07	1.59184	2.11704e-08	0.539645	0.00811074	WP_001791879.1	Hypothetical protein
NWMN_RS11520	NWMN_1992	201.627	38.36	12.94	26.9833	-0.407275	0.0228902	-0.018047	0.911802	-1.68467	7.78993e-32	2.09232	1.78067e-40	1.70273	1.42e-33	WP_000571549.1	Cardiolipin synthase Cls2
NWMN_RS07275	NWMN_1292	65.14	66.7333	23.1	43.8267	-0.405184	0.0586305	-0.122479	0.556004	0.737484	8.43556e-05	-0.331805	0.0981744	-0.614924	0.00086689	WP_000548932.1	ABC transporter permease Opp2C
NWMN_RS06650	NWMN_1179	411.087	545.24	176.16	278.04	-0.403647	0.0223335	-0.299905	0.0697495	1.01667	1.1477e-10	-0.612719	0.000285836	-0.716632	4.52e-06	WP_000097322.1	30S ribosome-binding factor RbfA
NWMN_RS01115	NWMN_0200	44.4067	24.2	8.25333	15.3733	-0.4029	0.0488374	-0.168026	0.362897	-0.171016	0.319943	0.574557	0.00264438	0.339213	0.0356262	WP_000163988.1	6-phospho-beta-glucosidase BglA
NWMN_RS13845	NWMN_2408	631.593	182.623	63.52	63.8133	-0.4	0.0190287	-1.05473	5.88072e-10	-1.04983	1.55825e-10	1.44992	7.4021e-18	2.10478	2.26e-35	WP_000660709.1	MFS transporter
NWMN_RS01975	NWMN_0348	76.7567	22.9867	7.88	8.99667	-0.398522	0.042278	-0.872918	3.07839e-06	-1.01505	7.95807e-10	1.41396	3.14754e-15	1.88871	7.83e-28	WP_000207614.1	5-methyltetrahydropteroyltriglutamate--homocysteine S-methyltransferase MetE
NWMN_RS05790	NWMN_1022	457.067	522.913	161.89	172.217	-0.398358	0.261394	-0.820125	0.018614	0.887165	0.0120823	-0.488341	0.187573	-0.0663279	0.909703	WP_001268314.1	Hypothetical protein
NWMN_RS10205	NWMN_1786	457.067	522.913	161.89	172.217	-0.398357	0.261291	-0.820124	0.0185879	0.887186	0.0120622	-0.488363	0.187473	-0.0663501	0.909682	WP_001268314.1	Hypothetical protein
NWMN_RS00010	NWMN_0002	1413.66	385.613	132.99	321.717	-0.398015	0.00406673	0.229294	0.0894509	-1.1607	5.75376e-18	1.55876	1.00605e-29	0.931387	2.69e-12	WP_000969811.1	DNA polymerase III subunit beta DnaN
NWMN_RS05805	NWMN_1025	398.913	433.32	144.7	133.027	-0.396485	0.243562	-1.13812	0.000844415	0.825331	0.0151966	-0.428713	0.213793	0.313112	0.343427	WP_000002578.1	Phage major tail protein
NWMN_RS10165	NWMN_1778	42.82	48.1067	16.3233	17.4233	-0.39622	0.205659	-0.976568	0.00159929	0.901108	0.0037335	-0.504638	0.116144	0.0759443	0.772564	WP_000156404.1	Peptidase
NWMN_RS03315	NWMN_0579	286.717	139.407	48.0233	56.3367	-0.394867	0.00425637	-0.835345	6.45634e-10	-0.316741	0.0138693	0.711699	1.09803e-07	1.15225	2.21e-18	WP_001021145.1	Arginine--tRNA ligase ArgS
NWMN_RS00880	NWMN_0161	49.57	19.7567	6.68667	10.1833	-0.39357	0.22105	-0.427699	0.120242	-0.66109	0.00548041	1.05591	9.47766e-05	1.08977	5.06e-06	WP_000837105.1	Extracellular solute-binding protein HptA
NWMN_RS14605	NWMN_2542	269.847	121.16	42.2167	76.2567	-0.393485	0.00246501	-0.209827	0.0976964	-0.423989	0.000684752	0.817528	1.65206e-10	0.633836	3.73e-07	WP_000785110.1	YhgE/Pip domain-containing protein
NWMN_RS11690	NWMN_2023	124.59	76.6933	25.7367	40.46	-0.392922	0.0863818	-0.363361	0.0831697	-0.0233796	0.927032	0.416967	0.0516494	0.38716	0.0416798	WP_000273356.1	Thymidine kinase Tdk
NWMN_RS01730	NWMN_0304	113.433	260.07	88.3867	67.41	-0.389532	0.291322	-1.4521	0.000108909	1.90498	5.76153e-07	-1.5154	6.09526e-05	-0.452715	0.226897	WP_001122001.1	Peptidase
NWMN_RS12445	NWMN_2156	171.893	63.21	22.0033	41.7067	-0.38928	0.00998045	-0.124853	0.381626	-0.725738	1.1651e-07	1.11517	9.09392e-15	0.850624	4.19e-10	WP_000838479.1	DNA topoisomerase III TopB
NWMN_RS00715	NWMN_0130	200.327	69.67	24.2133	62.71	-0.389182	0.014145	0.33021	0.022404	-0.799078	5.62445e-09	1.18848	9.87255e-16	0.468766	0.000421078	WP_000728173.1	Branched-chain amino acid transport system II carrier protein BrnQ1
NWMN_RS10345	NWMN_1804	35.5933	76.5967	25.84	37.05	-0.386488	0.169475	-0.513406	0.0561575	1.91863	2.25015e-11	-1.53161	4.24026e-07	-1.40486	1.48e-06	WP_000803062.1	AAA domain-containing protein
NWMN_RS01545	NWMN_0276	35.5933	76.5967	25.84	37.05	-0.386487	0.169115	-0.513401	0.0559384	1.91883	2.15789e-11	-1.53181	4.14586e-07	-1.40506	1.45e-06	WP_000803062.1	AAA domain-containing protein
NWMN_RS05650	NWMN_1004	35.5933	76.5967	25.84	37.05	-0.386487	0.169087	-0.513401	0.0559213	1.91884	2.1508e-11	-1.53182	4.13854e-07	-1.40507	1.45e-06	WP_000803062.1	AAA domain-containing protein
NWMN_RS13290	NWMN_2311	1638.15	2591.72	890.723	1402.73	-0.384175	0.00141119	-0.367989	0.00208186	1.36392	2.06675e-29	-0.979727	5.90937e-16	-0.99592	1.26e-16	WP_000615461.1	Amino acid ABC transporter ATP-binding protein TcyC
NWMN_RS09440	NWMN_1683	101.25	80.7333	27.8167	81.5	-0.382881	0.099866	0.530057	0.0109437	0.351224	0.0830114	0.0320999	0.946774	-0.881581	8.56e-06	WP_002868962.1	S9 family peptidase
NWMN_RS02710	NWMN_0474	117.597	98.72	34.71	71.86	-0.380469	0.0424374	0.0206645	0.906132	0.471985	0.0046692	-0.0912343	0.592976	-0.492662	0.00267867	WP_000148605.1	Hsp33 family molecular chaperone HslO
NWMN_RS06425	NWMN_1139	606.193	231.533	81.2133	158.463	-0.379695	0.0113181	-0.0643706	0.657146	-0.667051	2.27709e-06	1.04684	7.32112e-13	0.731433	1.9e-07	WP_000239744.1	Phosphate acyltransferase PlsX
NWMN_RS14445	NWMN_2516	46.9167	9.45333	3.18667	3.95333	-0.378651	0.264298	-0.739716	0.0218595	-1.62951	2.30874e-11	2.00974	4.02168e-13	2.37185	2.33e-20	WP_001083499.1	CitMHS family transporter CitM
NWMN_RS04550	NWMN_0804	579.583	275.427	96.74	183.663	-0.375896	0.00688397	-0.0987102	0.466255	-0.353815	0.00759105	0.729775	8.5754e-08	0.452537	0.000619518	WP_000613541.1	PG:teichoic acid D-alanyltransferase DltB
NWMN_RS01085	NWMN_0194	97.9133	23.42	8.14	15.1033	-0.372571	0.0952979	-0.154727	0.468341	-1.35679	1.11443e-12	1.72983	2.75433e-17	1.51166	1.58e-15	WP_000925394.1	Sensor histidine kinase LytS
NWMN_RS01945	NWMN_0343	119.963	121.017	42.4033	52.39	-0.372307	0.0604304	-0.719587	0.000178866	0.735414	6.03141e-05	-0.362863	0.059533	-0.0154828	0.92821	WP_000209565.1	ABC transporter ATP-binding protein
NWMN_RS05745	NWMN_1014	198.017	172.31	57	76.8	-0.365667	0.30126	-0.530829	0.122325	0.513594	0.148321	-0.147428	0.730115	0.017736	0.911648	WP_001003272.1	Terminase small subunit
NWMN_RS10250	NWMN_1794	198.017	172.31	57	76.8	-0.365667	0.301249	-0.530829	0.122316	0.513597	0.148311	-0.14743	0.730109	0.0177335	0.911645	WP_001003272.1	Terminase small subunit
NWMN_RS11990	NWMN_2069	775.893	140.673	47.28	95.8433	-0.364437	0.118931	0.0480932	0.811728	-1.79597	2.34929e-21	2.16089	4.2851e-26	1.74785	8.62e-21	WP_000636857.1	Multidrug efflux transporter SepA
NWMN_RS08175	NWMN_1449	543.65	1292.74	451.323	488.333	-0.362611	0.0158777	-0.879886	4.52748e-09	1.94369	3.38247e-37	-1.58104	4.05704e-25	-1.06374	1.52e-12	WP_001223008.1	MBL fold metallo-hydrolase
NWMN_RS13890	NWMN_2415	101.4	23.8767	8.48667	16.33	-0.360117	0.183841	-0.0603187	0.817049	-1.37983	1.14143e-12	1.74093	5.5912e-15	1.44028	2.43e-14	WP_011443661.1	Membrane protein
NWMN_RS12985	NWMN_2256	46.4733	11.6667	4.11667	9.23333	-0.359577	0.23311	0.146718	0.588683	-1.28021	1.36014e-11	1.64117	6.83362e-13	1.13318	1.28e-10	WP_000999131.1	Multidrug effflux MFS transporter TcaB
NWMN_RS05810	NWMN_1026	194.827	205.07	66.5	58.1333	-0.358891	0.372676	-1.11462	0.00361765	0.782108	0.0422519	-0.422573	0.305284	0.334198	0.343084	WP_001100161.1	Hypothetical protein
NWMN_RS04555	NWMN_0805	941.55	514.603	161.51	270.427	-0.357742	0.142185	-0.0147397	0.93192	-0.348108	0.0805652	0.706715	0.00179538	0.36287	0.0549594	WP_000395692.1	D-alanine--poly(phosphoribitol) ligase subunit 2 DltC
NWMN_RS06500	NWMN_1152	146.103	148.247	53.3933	80.42	-0.357439	0.0110941	-0.428118	0.00198842	0.760893	3.34219e-08	-0.403405	0.00405166	-0.332737	0.0159743	WP_000915229.1	YfhO family protein
NWMN_RS06505	NWMN_1153	41.72	34.9867	12.4167	16.0967	-0.357318	0.124501	-0.616943	0.00311122	0.440979	0.0155077	-0.0829199	0.68054	0.176894	0.38619	WP_000236722.1	Ribosome biogenesis GTPase YlqF RbgA
NWMN_RS04825	NWMN_0858	229.15	22.4467	7.85333	13.0667	-0.35473	0.163983	-0.285028	0.192798	-2.65185	5.45449e-53	3.00738	5.65221e-55	2.93737	2.6e-64	WP_000140050.1	ABC transporter ATP-binding protein Opp3D
NWMN_RS10390	-	2278.41	3441.97	1074.34	1262.14	-0.35451	0.0602124	-0.531896	0.00386253	1.14927	3.37165e-10	-0.794605	2.6418e-05	-0.617224	0.00075499	WP_000395455.1	Hypothetical protein
NWMN_RS00425	NWMN_0075	13.8567	10.01	3.42333	4.88	-0.352557	0.300826	-0.529345	0.0896676	0.160938	0.458454	0.193248	0.639545	0.370209	0.226353	WP_000431234.1	O-antigen ligase family protein
NWMN_RS09295	NWMN_1656	5.62333	3.85	1.31667	4.05667	-0.352035	0.821419	0.613933	0.328906	-0.0431611	0.895837	0.405819	0.753551	-0.58003	0.141974	WP_002494449.1	Transposase
NWMN_RS01760	NWMN_0309	113.733	105.18	36.9333	32.9633	-0.351531	0.317532	-1.18448	0.000836367	0.602565	0.0874784	-0.250935	0.484938	0.58221	0.0946486	WP_000524021.1	CHAP domain-containing protein
NWMN_RS01645	NWMN_0287	35.1833	120.217	40.54	35.59	-0.349474	0.325795	-1.08745	0.00106238	2.57996	4.4078e-13	-2.22932	5.62345e-09	-1.49044	8.82e-05	WP_000286968.1	Hypothetical protein
NWMN_RS00240	NWMN_0040	127.793	106.24	36.6133	50.95	-0.349438	0.128244	-0.48857	0.0202483	0.376714	0.0403283	-0.0266575	0.822925	0.11246	0.651042	WP_000410568.1	Hypothetical protein
NWMN_RS01665	NWMN_0291	123.797	280.327	97.22	75.22	-0.348888	0.347631	-1.37602	0.000255834	1.89622	7.82394e-07	-1.54723	5.20579e-05	-0.519882	0.173094	WP_000184135.1	Hypothetical protein
NWMN_RS01410	NWMN_0255	19.6433	30.3167	10.76	13.6167	-0.346646	0.207553	-0.66835	0.0107	1.37826	1.69172e-07	-1.03103	0.000289175	-0.709164	0.00920311	WP_001022961.1	NupC/NupG family nucleoside CNT transporter
NWMN_RS05820	NWMN_1028	210.537	229.387	80.9767	74.24	-0.345613	0.295111	-1.1457	0.000590096	0.83039	0.012316	-0.484755	0.143519	0.315373	0.336808	WP_000141464.1	Hypothetical protein
NWMN_RS00375	NWMN_0067	14.0633	24.9733	8.89	11.3967	-0.344502	0.143842	-0.65423	0.00257615	1.57575	5.32286e-14	-1.23049	4.93243e-07	-0.920619	2.28e-05	WP_001223700.1	Staphyloferrin B biosynthesis decarboxylase SbnH
NWMN_RS06240	NWMN_1102	725.69	1161.9	409.94	694.067	-0.341184	0.0132852	-0.203373	0.13364	1.37129	1.31631e-23	-1.03006	9.29135e-14	-1.1679	1.08e-17	WP_001117064.1	DivIVA domain-containing protein
NWMN_RS12285	NWMN_2124	105.017	64.3633	22.75	48.2367	-0.339597	0.0887532	0.0962222	0.604578	0.00763163	0.987783	0.332381	0.0718441	-0.103926	0.542372	WP_000389662.1	Energy-coupling factor transporter ATPase CbiO
NWMN_RS04105	NWMN_0725	131.773	63.33	21.9233	37.6733	-0.338654	0.129191	-0.190419	0.347237	-0.379124	0.032946	0.718362	0.000354652	0.569765	0.00110524	WP_000538141.1	HD domain-containing protein
NWMN_RS01060	NWMN_0189	582.22	226.87	80.3067	159.913	-0.338129	0.0204733	0.0215427	0.883913	-0.661919	3.29928e-07	1.00019	3.23118e-13	0.640373	5.74e-07	WP_000872486.1	D-ribitol-5-phosphate cytidylyltransferase TarI
NWMN_RS12270	NWMN_2121	222.167	84.6033	30.0933	68.2467	-0.337804	0.057708	0.195927	0.221886	-0.6851	3.57745e-06	1.02321	2.87189e-10	0.48907	0.000596008	WP_001221860.1	tRNA pseudouridine(38-40) synthase TruA
NWMN_RS06310	NWMN_1117	438.553	684.817	217.077	193.067	-0.335837	0.218393	-0.852279	0.000570448	1.01264	6.4418e-07	-0.675762	0.00356136	-0.158374	0.331066	WP_000998556.1	Hypothetical protein
NWMN_RS14945	NWMN_2610	275.4	179.027	63.3933	92.35	-0.335533	0.0302371	-0.430303	0.00318465	0.0812141	0.564948	0.254497	0.0869474	0.349249	0.0119087	WP_000215595.1	16S rRNA (guanine(527)-N(7))-methyltransferase RsmG GidB
NWMN_RS12915	NWMN_2241	68.6367	32.63	11.8267	15.15	-0.335506	0.0915757	-0.627019	0.000491223	-0.352961	0.0240373	0.688927	0.000103509	0.980656	8.72e-10	WP_000548707.1	ABC transporter permease
NWMN_RS13060	NWMN_2269	236.647	102.78	37.16	78.8967	-0.334133	0.0154732	0.0920321	0.489565	-0.480138	0.000146168	0.814371	7.51381e-10	0.38809	0.00183974	WP_000595298.1	CDP-glycerol glycerophosphotransferase family protein
NWMN_RS12310	NWMN_2129	9200.3	7932	2799	8632.45	-0.333165	1	0.611576	0.492052	0.0400353	1	0.313318	1	-0.669648	0.196015	WP_000868342.1	50S ribosomal protein L36 RpmJ
NWMN_RS15145	-	1794.51	291.053	78.56	253.52	-0.330906	1	0.943074	0.182314	-2.1044	0.000182656	2.45417	0.000414268	1.13677	0.0120825	WP_001788193.1	50S ribosomal protein L33
NWMN_RS09705	NWMN_1722	142.803	24.7367	8.97	25.89	-0.330308	0.373037	0.592895	0.0357046	-1.85022	1.09095e-13	2.18231	3.26504e-14	1.25572	5.04e-08	WP_000132890.1	Serine hydrolase family protein
NWMN_RS15360	NWMN_1553	34.75	33.9867	7.29667	45.3333	-0.32956	1	1.57025	0.0853497	0.148565	1	0.210094	1	-1.77054	0.00428896	WP_000025835.1	Hypothetical protein
NWMN_RS01475	-	70.86	145.877	45.6667	44.3033	-0.329356	0.557803	-0.746338	0.13963	1.87587	0.000362954	-1.54284	0.0131452	-1.12457	0.0587713	WP_001121116.1	Helix-turn-helix transcriptional regulator
NWMN_RS08225	NWMN_1458	130.573	73.0033	26.6267	83.8267	-0.327731	0.0791267	0.693517	1.51709e-05	-0.10991	0.464724	0.437964	0.0105015	-0.583938	0.000103019	WP_000564316.1	Metal ABC transporter permease ZnuB
NWMN_RS12215	NWMN_2111	22.1533	68.5167	25.0833	36.1167	-0.326245	0.0547904	-0.467186	0.00458025	2.36642	1.84514e-42	-2.03997	2.11232e-29	-1.8991	3.63e-28	WP_000130149.1	Acetolactate synthase AlsS BudB
NWMN_RS03290	NWMN_0575	288.75	70.5033	25.4633	55.65	-0.32535	0.0445995	0.147407	0.320194	-1.32139	3.79891e-21	1.64693	5.24982e-28	1.17394	1.47e-17	WP_000180230.1	HD domain-containing protein
NWMN_RS10370	NWMN_1809	57.6467	137.927	49.2067	87.46	-0.325279	0.172704	-0.135261	0.561156	2.04874	6.91572e-17	-1.7232	1.02558e-11	-1.91345	4.92e-15	WP_000134097.1	ATP-binding protein
NWMN_RS01520	NWMN_0271	57.6467	137.927	49.2067	87.46	-0.325279	0.172713	-0.135261	0.561164	2.04873	6.92609e-17	-1.7232	1.02655e-11	-1.91345	4.92e-15	WP_000134097.1	ATP-binding protein
NWMN_RS05150	NWMN_0920	137.113	37.0367	13.5733	31.4467	-0.324119	0.143418	0.250826	0.213915	-1.15232	1.01889e-10	1.47692	5.03401e-14	0.90128	1.35e-07	WP_000202439.1	Acyltransferase family protein
NWMN_RS15780	-	127.407	36.5233	12.53	20.0767	-0.322874	0.4145	-0.282583	0.387456	-1.15786	4.43868e-06	1.48225	2.95001e-07	1.44143	7.69e-09	WP_002508682.1	Recombinase family protein
NWMN_RS02900	NWMN_0497	594.777	45.0967	13.1567	83.8867	-0.321959	1	1.91357	0.0157381	-3.31566	8.86802e-09	3.6641	2.64767e-07	1.34631	0.0010902	WP_001074474.1	Preprotein translocase subunit SecE
NWMN_RS10235	NWMN_1791	115.01	106.023	37.36	45.2133	-0.319084	0.305629	-0.704107	0.0220395	0.591214	0.0559236	-0.271938	0.397935	0.11321	0.688717	WP_001133041.1	Phage head morphogenesis protein
NWMN_RS05760	NWMN_1017	115.01	106.023	37.36	45.2133	-0.319084	0.305641	-0.704107	0.0220428	0.591213	0.05593	-0.271937	0.397947	0.113211	0.688725	WP_001133041.1	Phage head morphogenesis protein
NWMN_RS06770	NWMN_1203	478.757	292.003	103.087	146.223	-0.318862	0.0467185	-0.425332	0.00440528	-0.0357588	0.809099	0.354814	0.0193535	0.461274	0.00102713	WP_000842277.1	Energy coupling factor transporter S component ThiW
NWMN_RS11425	-	907.007	443.273	121.257	222.143	-0.317386	0.595049	0.255977	0.708015	-0.719506	0.160215	1.04117	0.0672978	0.461435	0.351894	WP_000948331.1	Type II toxin-antitoxin system antitoxin MazE
NWMN_RS12440	NWMN_2155	340.043	259.323	92.96	111.477	-0.316487	0.0472699	-0.725738	4.41949e-06	0.317632	0.0406163	-0.00109299	0.997102	0.408199	0.00893647	WP_000800700.1	NCS2 family permease PbuG
NWMN_RS11315	NWMN_1961	34.2367	10.9467	3.9	4.01333	-0.315699	0.241096	-0.946968	0.00014703	-0.938788	1.94352e-06	1.2553	2.58553e-08	1.88803	3.79e-19	WP_000047820.1	Biosynthetic-type acetolactate synthase large subunit IlvB
NWMN_RS05550	NWMN_0990	997.583	1103.14	392.903	789.537	-0.314182	0.051113	0.0831918	0.603032	0.826972	2.00384e-07	-0.512746	0.00145206	-0.910172	9.88e-09	WP_000872158.1	DUF177 domain-containing protein
NWMN_RS01950	NWMN_0344	320.187	282.38	101.01	134.16	-0.312615	0.0389308	-0.533995	0.000259518	0.494851	0.000340511	-0.182104	0.206725	0.0393049	0.823697	WP_000677714.1	ABC-2 transporter permease
NWMN_RS14490	NWMN_2521	70.7633	23.7667	8.8	15.46	-0.311959	0.0959498	-0.157911	0.339224	-0.848069	4.15449e-08	1.16035	6.81546e-12	1.00609	4.29e-11	WP_000776751.1	ABC transporter permease NsaB
NWMN_RS14585	NWMN_2538	43.7567	21.7667	7.41667	11.34	-0.308104	0.593509	-0.298945	0.545682	-0.416893	0.353881	0.727719	0.11857	0.717757	0.0769596	WP_000734803.1	Hypothetical protein
NWMN_RS11280	NWMN_1955	70.1	23.2867	8.58	13.18	-0.304432	0.121181	-0.341985	0.0530153	-0.868091	8.08184e-09	1.17293	5.69659e-12	1.21042	1.12e-15	WP_000106330.1	MutS family DNA mismatch repair protein
NWMN_RS03445	-	76.5033	30.44	11.0267	22.64	-0.303109	0.301033	0.111449	0.705675	-0.663306	0.00373367	0.967254	0.000150929	0.551662	0.01107	YP_499199.1	M50 family metallopeptidase
NWMN_RS08640	NWMN_1540	1555.56	704.757	230.46	497.7	-0.302835	0.166504	0.348261	0.0756376	-0.600253	0.00143515	0.90345	7.18601e-06	0.251756	0.174935	WP_001160682.1	Preprotein translocase subunit YajC
NWMN_RS06130	NWMN_1082	80.4167	26.08	9.41667	15.7267	-0.300827	0.247997	-0.218694	0.359397	-0.914692	7.26411e-06	1.21621	8.3195e-08	1.13376	2.12e-08	WP_001239285.1	TDT family transporter Eta
NWMN_RS01735	NWMN_0305	90.2667	184.633	66.51	43.83	-0.298027	0.483561	-1.57085	0.000297648	1.73248	7.29496e-05	-1.4344	0.000963911	-0.161369	0.715261	WP_000323259.1	Hypothetical protein
NWMN_RS05540	NWMN_0988	318.347	238.357	85.7533	140.027	-0.297557	0.079754	-0.189466	0.219852	0.264769	0.0714251	0.033018	0.8534	-0.0752111	0.613786	WP_000401377.1	Pantetheine-phosphate adenylyltransferase CoaD
NWMN_RS03780	NWMN_0668	24.04	88.8	32.3933	31.7633	-0.297313	0.105798	-0.968971	5.55373e-08	2.60053	2.57456e-44	-2.30288	1.73734e-30	-1.63098	2.82e-17	WP_000640743.1	1-phosphofructokinase FruB
NWMN_RS09740	NWMN_1727	717.55	138.95	51.24	111.7	-0.296328	0.0306812	0.16877	0.190336	-1.64993	2.36389e-40	1.94635	3.33972e-51	1.48113	9.05e-34	WP_001245769.1	ABC transporter permease
NWMN_RS04935	NWMN_0881	665.6	568.2	208.983	402.757	-0.295689	0.0252577	0.00995274	0.942249	0.48349	0.000149137	-0.187756	0.149936	-0.493445	0.000101306	WP_000933195.1	Enoyl-ACP reductase FabI
NWMN_RS06585	NWMN_1167	1903.49	1761.84	654.323	1166.48	-0.294672	0.0302266	-0.101345	0.453064	0.607208	6.97247e-06	-0.312523	0.0211061	-0.50586	0.000176572	WP_000201385.1	Elongation factor Tsf
NWMN_RS10085	NWMN_1763	329.727	57.66	21.2867	51.5533	-0.294101	0.0740558	0.322968	0.0281241	-1.80215	3.05175e-38	2.09642	7.79285e-45	1.47908	1.23e-27	WP_000535834.1	ABC transporter ATP-binding protein
NWMN_RS04035	NWMN_0713	158.007	40.4467	14.64	40.6667	-0.294061	0.378239	0.569318	0.0357703	-1.27016	1.45315e-07	1.56535	9.20763e-09	0.699623	0.00161378	WP_000899890.1	Threonine/serine exporter family protein
NWMN_RS05880	NWMN_1039	63.2	63.05	22.89	26.98	-0.293602	0.274545	-0.727965	0.00568614	0.72935	0.00571746	-0.435559	0.112586	-0.00104028	0.960612	WP_001148128.1	CHAP domain-containing protein
NWMN_RS10115	NWMN_1769	66.3	77.8667	28.6067	24.72	-0.292292	0.41913	-1.16683	0.00126613	0.967741	0.00749621	-0.675296	0.0654442	0.199618	0.557208	WP_000930256.1	CHAP domain-containing protein
NWMN_RS01780	NWMN_0313	66.3	77.8667	28.6067	24.72	-0.292292	0.419144	-1.16683	0.00126656	0.96774	0.00749807	-0.675294	0.0654525	0.199619	0.55722	WP_000930256.1	CHAP domain-containing protein
NWMN_RS05630	NWMN_1000	53.72	116.493	41.6333	79.1067	-0.292007	0.254935	0.0159092	0.969557	1.94953	1.05781e-13	-1.65705	3.74025e-09	-1.96551	3.15e-14	WP_000704705.1	Single-stranded DNA-binding protein
NWMN_RS10365	NWMN_1808	53.72	116.493	41.6333	79.1067	-0.292007	0.254986	0.0159091	0.969561	1.9495	1.0649e-13	-1.65702	3.75469e-09	-1.96548	3.17e-14	WP_000704705.1	Single-stranded DNA-binding protein
NWMN_RS01525	NWMN_0272	53.72	116.493	41.6333	79.1067	-0.292005	0.255207	0.0159084	0.969577	1.94937	1.0961e-13	-1.65689	3.81771e-09	-1.96535	3.27e-14	WP_000704705.1	Single-stranded DNA-binding protein
NWMN_RS04940	NWMN_0882	193.52	75.23	27.55	40.81	-0.290646	0.0857593	-0.378773	0.017948	-0.655112	7.67473e-06	0.945955	1.95432e-09	1.03408	2.67e-12	WP_000933105.1	AI-2E family transporter CozEa
NWMN_RS03215	NWMN_0561	68.2267	20.12	7.34667	10.6967	-0.289387	0.473828	-0.374574	0.253284	-1.04132	1.06472e-05	1.33222	2.42678e-06	1.41738	3.09e-09	WP_000404342.1	DUF443 domain-containing protein
NWMN_RS14540	NWMN_2530	76.7033	113.673	41.1967	37.54	-0.288788	0.172453	-1.0681	4.07556e-07	1.23603	4.74664e-10	-0.946971	6.25048e-06	-0.16712	0.39069	WP_000138214.1	Crp/Fnr family transcriptional regulator ArcR
NWMN_RS02365	NWMN_0419	87.01	123.213	46.8533	125.603	-0.287523	0.141661	0.462301	0.0160618	1.25723	1.15195e-10	-0.969663	7.52703e-07	-1.71957	1.89e-18	WP_000211540.1	YbcC family protein MpsB
NWMN_RS10240	NWMN_1792	124.8	102.907	37.6067	45.0933	-0.28632	0.340339	-0.684673	0.021141	0.429254	0.151429	-0.142833	0.647961	0.255603	0.37609	WP_000921879.1	Phage portal protein
NWMN_RS05755	NWMN_1016	124.8	102.907	37.6067	45.0933	-0.28632	0.340353	-0.684673	0.0211447	0.429253	0.151442	-0.142832	0.647971	0.255604	0.376103	WP_000921879.1	Phage portal protein
NWMN_RS05530	NWMN_0986	200.467	99.68	35.0633	57.5467	-0.285215	0.336735	-0.141686	0.568256	-0.349758	0.0812973	0.635785	0.0079623	0.491722	0.0148521	WP_000814565.1	Hypothetical protein
NWMN_RS09480	NWMN_1690	37.68	10.4367	3.63333	3.43667	-0.282024	0.608306	-1.00263	0.0384748	-1.23783	0.00054304	1.52273	0.00026447	2.25052	2e-09	WP_000669046.1	Hypothetical protein
NWMN_RS02535	NWMN_0445	35.9933	13.8633	5.23667	6.03333	-0.280547	0.385804	-0.728175	0.0124633	-0.681987	0.00670865	0.963344	0.000595675	1.41192	5.18e-08	WP_000812832.1	Aminotransferase class V-fold PLP-dependent enzyme
NWMN_RS05685	NWMN_1008	19.37	54.64	18.1767	21.0533	-0.279086	0.856907	-0.481587	0.522418	2.0711	0.000262562	-1.7849	0.0187396	-1.58358	0.00690914	WP_012068339.1	Hypothetical protein
NWMN_RS10310	NWMN_1800	19.37	54.64	18.1767	21.0533	-0.279083	0.85692	-0.481584	0.522465	2.0711	0.000262982	-1.7849	0.018749	-1.58358	0.00691487	WP_012068339.1	Hypothetical protein
NWMN_RS01580	NWMN_0280	19.37	54.64	18.1767	21.0533	-0.27908	0.856932	-0.481581	0.522506	2.0711	0.000263352	-1.78491	0.0187574	-1.58359	0.00691993	WP_012068339.1	Hypothetical protein
NWMN_RS01105	NWMN_0198	698.167	207.803	76.0633	88	-0.276299	0.129655	-0.712865	5.6732e-05	-1.04455	4.39025e-10	1.32097	3.14295e-14	1.75768	1.04e-24	WP_000922329.1	GntR family transcriptional regulator BglR
NWMN_RS05545	NWMN_0989	92.1633	26.3533	9.63	17.5867	-0.274401	0.27131	-0.0619114	0.816209	-1.11886	1.27613e-08	1.39376	1.28499e-10	1.18086	9.98e-10	WP_000843611.1	Nucleotidyltransferase
NWMN_RS00480	NWMN_0085	8.67333	6.76	2.50333	3.38	-0.27404	0.682085	-0.4519	0.348428	0.195301	0.535813	0.0819697	1	0.26051	0.634059	WP_001127689.1	Phosphonates ABC transporter permease PhnE2
NWMN_RS12640	NWMN_2190	51.49	57.9333	22.1233	48.6567	-0.27138	0.0831528	0.206288	0.150951	0.889562	3.74524e-10	-0.618028	4.12382e-05	-1.09592	3.04e-15	WP_000008673.1	Urease subunit alpha UreC
NWMN_RS08795	NWMN_1569	1297.73	958.763	360.56	690.727	-0.270499	0.0353744	0.0110471	0.931871	0.281321	0.0268543	-0.0108094	0.933202	-0.292368	0.0212459	WP_000127570.1	Trigger factor Tig
NWMN_RS07955	NWMN_1409	157.887	23.5467	8.65333	13.1433	-0.269499	0.379049	-0.296843	0.293005	-2.08077	9.37269e-20	2.35116	8.76446e-21	2.37841	2.91e-25	WP_000678232.1	SDR family oxidoreductase
NWMN_RS11460	NWMN_1981	15.18	15.2067	5.88333	5.82	-0.266419	0.272702	-0.937378	2.48268e-05	0.774206	0.000181647	-0.50732	0.028936	0.164488	0.426512	WP_000546584.1	Potassium-transporting ATPase subunit KdpB
NWMN_RS00120	NWMN_0021	211.993	92.6033	34.8533	100.43	-0.265153	0.195022	0.627636	0.000584449	-0.500886	0.00517767	0.766257	5.69968e-05	-0.127016	0.441694	WP_000088648.1	MBL fold metallo-hydrolase WalJ
NWMN_RS10060	NWMN_1759	350.207	685.603	254.38	466.297	-0.264986	0.07774	0.00189734	0.990797	1.65177	5.30769e-29	-1.38671	7.13147e-20	-1.65367	2.58e-29	WP_000251253.1	DUF402 domain-containing protein
NWMN_RS09860	NWMN_1750	12.0533	11.4833	4.26667	5.48	-0.263922	0.357274	-0.565394	0.0322078	0.69055	0.0078637	-0.425745	0.174751	-0.123818	0.759135	WP_000649907.1	ABC transporter permease subunit GlnP
NWMN_RS04375	NWMN_0774	1348.49	386.817	135.687	322.03	-0.26295	0.226135	0.475487	0.0136971	-1.21203	3.42358e-11	1.47528	4.94275e-14	0.736252	2.58e-05	WP_001190695.1	Thioredoxin family protein
NWMN_RS12735	NWMN_2207	141.723	128.237	46.8233	48.02	-0.261521	0.165484	-0.865139	1.45764e-06	0.554596	0.00099134	-0.292835	0.114648	0.311182	0.0637288	WP_011447058.1	N-acetylmuramoyl-L-alanine amidase
NWMN_RS07335	NWMN_1302	606.283	1038.71	390.61	481.94	-0.261465	0.0487055	-0.603139	4.85238e-06	1.48325	9.14619e-29	-1.22176	6.63313e-20	-0.880079	2.78e-11	WP_001162359.1	RNA-binding virulence regulatory protein CvfB
NWMN_RS04955	NWMN_0885	4090.4	2155.92	798.617	1557.68	-0.259349	0.0667616	0.10467	0.454604	-0.246782	0.0759333	0.50615	0.000312796	0.142107	0.305751	WP_000600392.1	Hypothetical protein
NWMN_RS09575	NWMN_1704	112.62	18.0267	6.78	8.04667	-0.25788	0.538545	-0.63789	0.0661719	-1.92717	6.0354e-12	2.18621	1.23199e-12	2.56763	5.16e-19	WP_001038867.1	Serine protease SplC
NWMN_RS10470	NWMN_1823	315.88	96.1433	36.23	97.3833	-0.257626	0.115516	0.523878	0.000501173	-1.01752	2.739e-12	1.27528	1.33386e-16	0.493485	0.000475485	WP_001017131.1	Sensor histidine kinase VraS
NWMN_RS01250	NWMN_0224	8.34667	10.91	3.72333	6.13	-0.257529	0.838913	-0.0563729	1	0.757027	0.211476	-0.492192	0.494708	-0.700166	0.185694	WP_001010289.1	Type VII secretion substrate EsaC
NWMN_RS00395	NWMN_0070	74.0133	13.6733	5.04	7.08	-0.257314	0.647818	-0.385331	0.325002	-1.77214	4.5641e-11	2.03146	1.5943e-10	2.15986	1.06e-15	WP_000414628.1	MFS transporter
NWMN_RS01195	NWMN_0213	14.6867	10.1667	3.79667	5.97667	-0.256136	0.452826	-0.272022	0.325696	0.140729	0.490173	0.116607	0.779426	0.132151	0.680399	WP_000848764.1	ABC transporter permease
NWMN_RS05310	NWMN_0947	100.433	46.67	17.9933	25.6367	-0.254697	0.190465	-0.382773	0.0304625	-0.389411	0.0163312	0.644362	0.000267716	0.772466	2.05e-06	WP_000685079.1	Class I SAM-dependent rRNA methyltransferase
NWMN_RS14250	NWMN_2482	15.4	6.06333	2.31667	3.31333	-0.254163	0.606625	-0.38281	0.244564	-0.660153	0.0109178	0.915944	0.00435807	1.04483	5.44e-05	WP_000895195.1	Ferrous iron transporter B
NWMN_RS01720	NWMN_0302	115.263	210.38	79.6033	62.6367	-0.251443	0.484072	-1.27124	0.000478149	1.58261	1.65282e-05	-1.33115	0.000272927	-0.311277	0.391488	WP_000379457.1	Terminase
NWMN_RS03050	NWMN_0527	380.997	427.437	163.697	176.783	-0.250831	0.0499533	-0.800242	3.36947e-10	0.892146	1.62816e-12	-0.641292	5.05682e-07	-0.0918496	0.472124	WP_001106113.1	Glycosyltransferase
NWMN_RS06465	NWMN_1146	72.3133	58.3433	21.5467	68.5067	-0.249599	0.531672	0.897885	0.00138669	0.261201	0.299751	-0.00982623	0.88291	-1.16199	4e-07	WP_000531320.1	Putative DNA-binding protein
NWMN_RS03960	NWMN_0700	1072.75	293.807	112.417	517.427	-0.249414	0.0711756	1.29224	4.2155e-21	-1.15246	2.9638e-17	1.40189	3.85802e-24	-0.139827	0.296401	WP_000855505.1	Class 1b ribonucleoside-diphosphate reductase subunit alpha NrdE
NWMN_RS13280	NWMN_2309	46.62	68.88	25.1933	15.32	-0.249352	0.597769	-1.47658	0.0004517	1.03598	0.00280482	-0.785323	0.0383743	0.448428	0.370602	WP_000819843.1	DUF4467 domain-containing protein
NWMN_RS10405	-	145.14	171.513	57.1233	168.547	-0.246421	0.615624	0.92299	0.00720837	1.06131	0.0127173	-0.812742	0.138158	-1.98778	6.8e-09	WP_000762453.1	Helix-turn-helix transcriptional regulator
NWMN_RS13600	NWMN_2359	65.04	59.9167	22.9433	31.23	-0.245598	0.144066	-0.462707	0.00372677	0.581946	7.01084e-05	-0.33615	0.0324736	-0.118981	0.391529	WP_000675401.1	MFS transporter CntE
NWMN_RS12275	NWMN_2122	199.247	66.1733	25.29	57.95	-0.245517	0.223208	0.315765	0.0750825	-0.876278	8.97354e-08	1.12207	3.62367e-10	0.560312	0.000372188	WP_000791620.1	Energy-coupling factor transporter transmembrane protein EcfT
NWMN_RS00655	NWMN_0118	14.1233	15.4233	5.64333	7.84	-0.244913	0.552079	-0.42619	0.217375	0.920266	0.00519258	-0.673887	0.103631	-0.492458	0.179658	WP_000197958.1	ABC transporter permease SsuC
NWMN_RS01020	NWMN_0182	6.44333	6.69333	2.53	1.95667	-0.244871	0.579112	-1.31071	0.00159814	0.752054	0.0212844	-0.505514	0.203263	0.567376	0.161997	WP_000120104.1	PTS galactitol transporter subunit IIC
NWMN_RS01870	NWMN_0329	89.9867	32.7633	12.7233	15.12	-0.244738	0.227125	-0.649791	0.000493209	-0.721362	1.21716e-05	0.966374	6.96033e-08	1.37177	5.04e-16	WP_001010111.1	Glycerol-3-phosphate transporter GlpT
NWMN_RS01465	NWMN_0265	179.687	44.86	15.8667	21.5	-0.239992	0.46711	-0.425539	0.173083	-1.40611	6.0836e-08	1.64704	1.24787e-08	1.83306	2.65e-12	WP_000525007.1	Hypothetical protein
NWMN_RS10860	NWMN_1887	1.58333	5.84333	2.20333	3.77667	-0.239538	0.634234	-0.166716	0.709903	2.59594	1.82718e-09	-2.35396	1.36755e-06	-2.42893	1.09e-08	WP_000567413.1	Phage tail protein
NWMN_RS06665	NWMN_1182	7085.77	5133	1807.85	3286.85	-0.234447	0.14182	0.166898	0.289277	0.112481	0.457568	0.122001	0.450664	-0.279394	0.0684024	WP_001018328.1	30S ribosomal protein S15 RpsO
NWMN_RS11105	NWMN_1924	333.623	465.1	173.203	288.923	-0.233942	0.123467	-0.0971457	0.503574	1.12111	1.24599e-15	-0.88706	1.66055e-09	-1.02395	1.64e-13	WP_000825947.1	Hypothetical protein Hlb
NWMN_RS09205	NWMN_1639	1584.9	716.447	255.36	620.917	-0.233795	0.242844	0.547668	0.00334644	-0.552303	0.00254136	0.786252	3.95634e-05	0.0044384	0.994225	WP_000163826.1	Peptidase
NWMN_RS00875	NWMN_0160	58.26	13.28	5.11667	9.17333	-0.232883	0.376479	-0.0491874	0.830305	-1.42421	2.93326e-13	1.65762	1.74808e-14	1.47349	9.8e-15	WP_000127982.1	Sensor histidine kinase HptS
NWMN_RS14780	NWMN_2576	8.65667	4.74333	1.76667	2.11667	-0.232482	0.657488	-0.640696	0.160778	-0.231317	0.605188	0.465797	0.307794	0.876731	0.0269899	WP_000930643.1	Histidinol dehydrogenase HisD
NWMN_RS00520	-	6.88667	19.56	6.75667	7.89333	-0.232019	1	-0.514444	0.5298	1.98963	0.00748931	-1.74751	0.0442042	-1.46391	0.0800925	WP_000469917.1	Hypothetical protein
NWMN_RS05855	NWMN_1034	13.49	16.4333	5.81667	6.89333	-0.2314	1	-0.521332	0.528773	0.832799	0.187646	-0.593394	0.436727	-0.299173	0.733723	WP_000466787.1	DUF2951 domain-containing protein
NWMN_RS10140	NWMN_1774	13.49	16.4333	5.81667	6.89333	-0.231385	1	-0.521314	0.528688	0.832761	0.187516	-0.593372	0.43662	-0.299153	0.733651	WP_000466787.1	DUF2951 domain-containing protein
NWMN_RS01180	-	151.293	138.04	53.5533	116.233	-0.231147	0.167344	0.230655	0.139765	0.599087	0.000119709	-0.36783	0.0242167	-0.829804	5.94e-08	WP_000736798.1	Glycine-glycine endopeptidase LytM
NWMN_RS10335	-	20.8267	50.1067	15.88	38.57	-0.229481	1	0.597295	0.383211	2.18635	0.00572463	-1.94619	0.12702	-2.79522	1.57e-05	WP_001123684.1	DUF3269 family protein
NWMN_RS05660	-	20.8267	50.1067	15.88	38.57	-0.229467	1	0.597314	0.383108	2.18638	0.00571725	-1.94623	0.126978	-2.79526	1.56e-05	WP_001123684.1	DUF3269 family protein
NWMN_RS01555	-	20.8267	50.1067	15.88	38.57	-0.229449	1	0.597337	0.382977	2.18642	0.00570782	-1.94628	0.126924	-2.79532	1.55e-05	WP_001123684.1	DUF3269 family protein
NWMN_RS05800	NWMN_1024	317.52	307.493	112.593	84.4133	-0.229098	0.639422	-1.19566	0.0135522	0.647354	0.179692	-0.41802	0.398505	0.549416	0.241402	WP_000188650.1	Hypothetical protein
NWMN_RS14470	NWMN_2519	74.64	50.16	19.2033	41.41	-0.228961	0.517096	0.264631	0.440782	0.0879492	0.755996	0.141737	0.730343	-0.35308	0.233521	WP_001065268.1	Glutathione peroxidase GpxA2
NWMN_RS11095	NWMN_1923	213.313	237.5	87.0667	118.227	-0.227741	0.356489	-0.339427	0.133254	0.811141	0.000162612	-0.582996	0.0127791	-0.471344	0.0275052	WP_000591749.1	Hypothetical protein
NWMN_RS08240	NWMN_1461	118.277	76.2833	29.4833	39.24	-0.226587	0.145263	-0.476059	0.00151336	0.0660266	0.596489	0.160678	0.313866	0.410218	0.00473304	WP_001062180.1	DEAD/DEAH box helicase CshB
NWMN_RS10690	NWMN_1860	408.713	125.997	46.2167	130.473	-0.225502	0.393997	0.702344	0.00350821	-1.0803	2.82403e-06	1.30622	1.12751e-07	0.377229	0.0830572	WP_000205106.1	YolD-like family protein
NWMN_RS10395	NWMN_1811	197.143	321.547	122.203	214.367	-0.223964	0.348794	-0.0522883	0.825954	1.43034	3.29278e-09	-1.2063	8.46832e-07	-1.37805	1.1e-08	WP_001148638.1	Oxidoreductase
NWMN_RS05460	NWMN_0974	180.95	126.987	49.7033	85.64	-0.223417	0.10866	-0.0957108	0.479112	0.207057	0.114374	0.0164087	0.918283	-0.111333	0.391962	WP_000182654.1	Translational GTPase TypA
NWMN_RS02855	NWMN_0488	492.777	132.823	52.0067	95.8633	-0.222033	0.132026	0.0102784	0.944477	-1.17069	1.29854e-17	1.39278	7.44488e-23	1.16041	1.6e-17	WP_001085220.1	DNA repair protein RadA
NWMN_RS00380	NWMN_0068	31.4467	46.1267	18.09	23.63	-0.221144	0.386038	-0.461219	0.0431792	1.29739	6.38936e-09	-1.07576	1.56504e-05	-0.835591	0.000246916	WP_001015549.1	Bifunctional transcriptional regulator/O-phospho-L-serine synthase SbnI
NWMN_RS06175	NWMN_1089	1611.44	739.787	283.083	267.34	-0.220187	0.111142	-0.957065	4.60496e-12	-0.424629	0.00167456	0.644834	2.44728e-06	1.38177	1.31e-23	WP_000468389.1	16S rRNA (cytosine(1402)-N(4))-methyltransferase RsmH MraW
NWMN_RS04295	NWMN_0759	22.0733	11.4667	4.20667	9.68	-0.217903	0.877191	0.321792	0.579617	-0.217469	0.604197	0.438983	0.421078	-0.107072	0.897088	WP_000824472.1	Hypothetical protein
NWMN_RS03995	NWMN_0705	58.8	39.42	15.3667	11.93	-0.217705	0.261002	-1.23649	2.3639e-10	0.176809	0.324864	0.0412044	0.762487	1.06142	1.86e-09	WP_000754443.1	Siderophore ABC transporter substrate-binding protein SstD
NWMN_RS04925	NWMN_0879	115.273	72.4133	28.2567	52.1467	-0.21733	0.150639	0.000753202	1	0.0473277	0.704996	0.170116	0.255767	-0.0480816	0.699813	WP_000062417.1	Magnesium transporter MgtE
NWMN_RS01755	NWMN_0308	104.197	129.547	45.3733	33.8067	-0.213224	0.68619	-1.13135	0.0186304	1.01295	0.032603	-0.798622	0.113383	0.123005	0.733323	WP_000466778.1	DUF2951 domain-containing protein
NWMN_RS01940	NWMN_0342	65.41	57.7567	22.4833	33.7133	-0.212873	0.367991	-0.264799	0.217841	0.511929	0.0103258	-0.298708	0.171051	-0.246857	0.22009	WP_000698752.1	DUF3169 family protein
NWMN_RS04600	NWMN_0813	142.393	15.3533	5.97667	12.6633	-0.211361	0.486727	0.208014	0.421184	-2.5026	4.76818e-31	2.71445	2.4296e-31	2.29428	3.75e-28	WP_000606324.1	Na+/H+ antiporter family protein
NWMN_RS03990	NWMN_0704	15.1267	15.7233	6.06333	5.16	-0.210657	0.591589	-1.11567	0.00348105	0.777841	0.0173537	-0.566017	0.131977	0.343356	0.36931	WP_000616842.1	ABC transporter ATP-binding protein SstC
NWMN_RS09450	-	524.363	301.48	108.5	278.407	-0.208617	0.455341	0.723641	0.000700765	-0.284925	0.228331	0.494146	0.053983	-0.439766	0.0100841	WP_000718107.1	Membrane protein insertion efficiency factor YidD
NWMN_RS05600	-	4219.84	5952.27	2064.57	1868.9	-0.207537	0.225267	-0.754131	8.47642e-06	1.03257	5.82753e-10	-0.824984	1.13539e-06	-0.278305	0.0942935	WP_000395457.1	Hypothetical protein
NWMN_RS02125	NWMN_0375	485.493	432.607	169.303	263.597	-0.206966	0.131399	-0.220226	0.101077	0.54499	3.85853e-05	-0.337992	0.0119522	-0.324743	0.013834	WP_000956133.1	Hypothetical protein
NWMN_RS13625	NWMN_2364	95.7633	24.9367	9.68333	17.1767	-0.201482	0.395875	-0.0394537	0.857212	-1.23462	4.10813e-09	1.43634	8.48193e-11	1.27412	8.04e-10	WP_001229077.1	Staphylopine-dependent metal ABC transporter substrate-binding protein CntA
NWMN_RS12165	NWMN_2103	7.45333	5.83	2.23	5.45667	-0.201192	1	0.424698	0.538146	0.450057	0.540222	-0.24466	0.902137	-0.879501	0.0996839	WP_000333465.1	DUF3885 domain-containing protein
NWMN_RS14590	NWMN_2539	49.8567	12.75	5.10333	9.06667	-0.200436	0.452121	-0.0406073	0.885151	-1.2096	4.62045e-10	1.41041	3.60476e-11	1.25028	5.9e-11	WP_000887026.1	BglG family transcription antiterminator
NWMN_RS13260	NWMN_2307	258.953	799.127	284.143	406.39	-0.200159	0.397905	-0.160076	0.474587	2.09828	5.40946e-21	-1.89783	5.64922e-16	-1.93815	1.76e-18	WP_000113262.1	Txe/YoeB family addiction module toxin
NWMN_RS06150	NWMN_2620	18834.2	9521.1	3011.73	4788.54	-0.198277	0.61377	0.30603	0.339611	-0.671313	0.0296212	0.870197	0.00869914	0.364747	0.243823	WP_000147103.1	Beta-class phenol-soluble modulin Psmβ2
NWMN_RS06165	NWMN_1087	261.783	299.667	121.103	311.213	-0.197473	0.227051	0.509365	0.00153255	0.935597	7.03615e-09	-0.7381	5.64151e-06	-1.44499	5.73e-19	WP_000340475.1	Bacillithiol biosynthesis cysteine-adding enzyme BshC
NWMN_RS08865	NWMN_1580	1370.62	1429.64	573.797	1041.96	-0.195256	0.257405	0.0208734	0.904213	0.792231	4.31843e-06	-0.596967	0.000537868	-0.813105	2.38e-06	WP_000106141.1	Type I glyceraldehyde-3-phosphate dehydrogenase GapB
NWMN_RS06920	NWMN_1225	196.503	57.7333	21.1067	22.4733	-0.195175	0.798051	-0.569121	0.199182	-1.05031	0.000403398	1.24737	0.000444039	1.62414	2.16e-07	WP_000900530.1	Hypothetical protein
NWMN_RS10665	NWMN_1856	321.747	228.983	88.68	109.633	-0.19155	0.219128	-0.50412	0.000572238	0.173331	0.182026	0.0183336	0.969973	0.331014	0.019557	WP_000149686.1	Cysteine hydrolase PncA
NWMN_RS00495	NWMN_0087	8.88	8.75333	3.42333	4.2	-0.191283	0.567544	-0.568661	0.0417074	0.792228	0.00331612	-0.600146	0.0687095	-0.221932	0.565432	WP_000725596.1	Hypothetical protein
NWMN_RS05355	NWMN_0956	2685.36	390.37	156.82	634.833	-0.19111	0.149111	1.17113	4.05822e-19	-2.05608	1.8488e-53	2.24721	5.66759e-62	0.884919	6.9e-12	WP_000811375.1	Ribonuclease J RnjA
NWMN_RS02300	NWMN_0407	2.54667	7.35667	2.65667	1.52	-0.189721	0.812585	-1.6644	0.00536204	2.34213	5.10373e-05	-2.14879	0.00221236	-0.654976	0.456763	WP_000835994.1	Tandem-type lipoprotein Lpl4
NWMN_RS08220	NWMN_1457	127.187	114.833	43.4467	127.277	-0.187722	0.426199	0.771503	0.000105794	0.461281	0.0144597	-0.273149	0.18786	-1.23361	3.56e-12	WP_001095260.1	Transcriptional repressor Zur
NWMN_RS14530	NWMN_2528	103.257	43.22	16.8467	22.7167	-0.18581	0.425927	-0.409644	0.0555442	-0.535452	0.00298227	0.721595	0.000324666	0.945686	2.82e-07	WP_000323455.1	Esterase family protein EstA
NWMN_RS10360	NWMN_1807	48.1967	87.2967	34.0333	51.9833	-0.184947	0.48905	-0.198938	0.423371	1.65473	4.01816e-10	-1.46949	1.43405e-07	-1.45567	3.77e-08	WP_001199439.1	Hypothetical protein
NWMN_RS05635	NWMN_1001	48.1967	87.2967	34.0333	51.9833	-0.184947	0.489192	-0.198939	0.423534	1.65466	4.07648e-10	-1.46942	1.44789e-07	-1.4556	3.81e-08	WP_001199439.1	Hypothetical protein
NWMN_RS01530	NWMN_0273	48.1967	87.2967	34.0333	51.9833	-0.184947	0.489317	-0.198941	0.423678	1.6546	4.12891e-10	-1.46936	1.46027e-07	-1.45554	3.85e-08	WP_001199439.1	Hypothetical protein
NWMN_RS04195	NWMN_0741	1927.51	1422.35	566.09	1111.03	-0.183415	0.175059	0.137394	0.305934	0.271714	0.0423553	-0.0882916	0.510641	-0.409111	0.00222276	WP_000279414.1	Type I glyceraldehyde-3-phosphate dehydrogenase GapA
NWMN_RS10110	NWMN_1768	252.89	354.853	112.16	68.6033	-0.18313	0.847111	-1.03159	0.128099	0.565024	0.254077	-0.377433	0.544663	0.490224	0.667135	WP_001005407.1	Hypothetical protein
NWMN_RS08615	NWMN_1535	1087.79	159.867	60.9	187.173	-0.182527	0.348167	0.837976	7.00278e-08	-2.11927	2.22318e-49	2.30199	2.1281e-49	1.2808	1.5e-22	WP_000869983.1	D-tyrosyl-tRNA(Tyr) deacylase Dtd
NWMN_RS05845	NWMN_1033	51.29	58.78	21.62	22.0167	-0.182416	0.71139	-0.729188	0.0582036	1.04313	0.00685132	-0.859594	0.0617254	-0.310908	0.565031	WP_000406972.1	DUF2977 domain-containing protein
NWMN_RS10150	NWMN_1775	51.29	58.78	21.62	22.0167	-0.182415	0.711497	-0.729182	0.0583076	1.04294	0.00688073	-0.859407	0.0552999	-0.310725	0.565223	WP_000406972.1	DUF2977 domain-containing protein
NWMN_RS11065	NWMN_1919	11.01	17.7933	6.97667	3.57	-0.182382	0.85138	-1.59773	0.0262877	1.08174	0.0347363	-0.894608	0.134777	0.557108	0.726104	WP_000128907.1	Hypothetical protein
NWMN_RS01035	NWMN_0184	22.7633	10.7367	4.33667	4.39667	-0.181518	0.624617	-0.798386	0.0140411	-0.361096	0.195521	0.543437	0.0793371	1.16287	3.03e-05	WP_000645604.1	Galactitol-1-phosphate 5-dehydrogenase
NWMN_RS10040	NWMN_1756	345.357	186.533	75.8433	148.923	-0.180719	0.248438	0.145564	0.338081	-0.158952	0.289708	0.33971	0.0264394	0.0133686	0.933332	WP_001011598.1	Glutamate-1-semialdehyde aminotransferase GsaB
NWMN_RS08970	NWMN_1600	3140.14	5736.32	2194.43	1599.67	-0.176477	0.146357	-1.21976	3.0802e-23	1.52834	1.61118e-35	-1.35185	4.81105e-28	-0.308524	0.011246	WP_000277602.1	Universal stress protein UspA2
NWMN_RS06235	NWMN_1101	135.343	160.913	63.8733	120.62	-0.172229	0.270474	0.09844	0.514748	0.92889	1.21399e-10	-0.756567	6.28609e-07	-1.02737	5.34e-13	WP_000232507.1	RNA-binding protein
NWMN_RS01460	NWMN_0264	346.26	362.363	145.893	181.66	-0.171356	0.216963	-0.502399	0.000219829	0.792442	4.3643e-09	-0.621054	6.79999e-06	-0.289979	0.0338362	WP_000392183.1	Hypothetical protein
NWMN_RS10415	NWMN_1813	346.26	362.363	145.893	181.66	-0.171355	0.2171	-0.502398	0.000220811	0.792437	4.41383e-09	-0.621048	6.84393e-06	-0.289974	0.0338933	WP_000392183.1	Hypothetical protein
NWMN_RS09710	-	192.39	280.997	100.617	262.017	-0.169687	0.670448	0.831376	0.00154056	0.986833	0.000173975	-0.816162	0.00987656	-1.82032	6.2e-15	WP_001790152.1	Hypothetical protein
NWMN_RS09465	NWMN_1687	9.38667	12.2067	4.55	6.99333	-0.169081	0.868528	-0.122328	0.890038	1.05012	0.0306439	-0.877755	0.199248	-0.926786	0.0604898	WP_011443643.1	DUF4909 domain-containing protein
NWMN_RS06970	NWMN_1234	128.47	82.8733	33.15	55.94	-0.166197	0.472819	-0.0238348	0.917825	0.0626705	0.744441	0.10376	0.651307	-0.03882	0.861897	WP_000202390.1	Response regulator transcription factor
NWMN_RS02935	NWMN_0504	1127.17	1249.28	515.553	1720.15	-0.165298	0.217046	0.908655	1.46016e-11	0.889391	3.91887e-11	-0.724091	7.2159e-08	-1.79805	4.35e-39	WP_000918667.1	DNA-directed RNA polymerase subunit beta RpoB
NWMN_RS10880	NWMN_1890	6.03333	8.31333	3.18667	1.78667	-0.164954	0.887949	-1.59619	0.00640408	1.36754	0.010072	-1.19984	0.0784708	0.253495	0.589146	WP_000268735.1	Phage tail protein
NWMN_RS03725	NWMN_0657	333.303	77.3333	31.1567	53.8133	-0.16481	0.32854	-0.0234419	0.915362	-1.40356	1.19933e-24	1.56849	1.76024e-26	1.42702	1.54e-26	WP_000435107.1	Aldo/keto reductase family oxidoreductase
NWMN_RS03580	NWMN_0630	155.493	44.7367	17.9767	33.1667	-0.161815	0.522649	0.0824502	0.703335	-1.09758	4.30024e-10	1.25967	1.2394e-10	1.01505	2.41e-09	WP_000985996.1	ABC transporter ATP-binding protein VraF
NWMN_RS01890	NWMN_0333	204.393	35.5367	14.4233	22.5967	-0.161464	0.458831	-0.167678	0.397544	-1.80483	1.76385e-31	1.96652	7.2633e-31	1.97271	1.07e-37	WP_000157629.1	YeiH family protein
NWMN_RS01980	NWMN_0349	35.2333	11.8667	4.76333	5.29667	-0.160992	0.512672	-0.676136	0.00440819	-0.852136	2.39413e-05	1.01345	5.15496e-06	1.52954	1.58e-13	WP_000077318.1	Bifunctional homocysteine S-methyltransferase/methylenetetrahydrofolate reductase MetF
NWMN_RS09515	-	34.29	41.0333	13.3967	34.2167	-0.160648	1	0.729025	0.405038	0.175412	0.562047	-0.00686896	0.821672	-0.922483	0.0358282	WP_001790863.1	Transposase
NWMN_RS08055	NWMN_1427	642.297	153.617	61.9733	111.017	-0.160305	0.305814	0.0380804	0.796356	-1.36337	2.71273e-22	1.52373	1.74621e-25	1.32528	1.58e-21	WP_000183378.1	Polyprenyl synthetase family protein IspA
NWMN_RS12890	NWMN_2237	158.167	120.753	48.7933	61.48	-0.157556	0.36746	-0.463733	0.00397766	0.314768	0.0318097	-0.157082	0.316224	0.149241	0.344669	WP_000655864.1	Ribose 5-phosphate isomerase A RpiA
NWMN_RS11440	NWMN_1977	255.323	82.3233	32.5233	57.6367	-0.157206	0.533125	0.0716401	0.770363	-0.958282	3.31712e-07	1.11579	9.54899e-08	0.886561	9.5e-07	WP_001205910.1	PH domain-containing protein
NWMN_RS06330	-	360.047	126.093	45.5167	98.5167	-0.15712	0.886173	0.539545	0.180057	-0.981064	0.00375902	1.14004	0.00646244	0.438058	0.179629	WP_000933956.1	DNA-directed RNA polymerase subunit omega
NWMN_RS03730	NWMN_0658	246.823	87.3633	34.4833	60.22	-0.156408	0.790007	0.189426	0.648041	-0.865123	0.00964451	1.02256	0.00662275	0.67505	0.0382011	WP_000180419.1	Hypothetical protein
NWMN_RS01925	NWMN_0340	37.83	27.71	9.44333	7.31333	-0.15546	1	-0.979546	0.561217	0.0668606	1	0.0963832	1	0.957952	0.433886	WP_001794540.1	Twin-arginine translocase TatA/TatE family subunit TatA
NWMN_RS12600	NWMN_2181	190.887	36.0733	14.2233	19.2667	-0.154977	0.539484	-0.374968	0.10732	-1.71706	1.51681e-19	1.87232	1.46532e-19	2.09268	1e-27	WP_000146745.1	GNAT family N-acetyltransferase
NWMN_RS00350	NWMN_0062	9.91667	9.29333	3.79333	3.37667	-0.154014	0.638271	-0.977476	0.00237193	0.632281	0.0302722	-0.477785	0.141819	0.347937	0.262756	WP_001179384.1	Staphyloferrin B biosynthesis protein SbnC
NWMN_RS01930	NWMN_0341	26.3733	19.6733	7.91333	12.2767	-0.150106	0.880546	-0.0843437	1	0.321512	0.449948	-0.169276	0.827303	-0.236447	0.585563	WP_000886005.1	DUF1398 domain-containing protein
NWMN_RS12855	NWMN_2230	31.3033	13.41	5.61333	8.17667	-0.149033	0.725815	-0.243453	0.445669	-0.510178	0.0869965	0.65972	0.0387848	0.754263	0.00902345	WP_000523151.1	Amidohydrolase
NWMN_RS13655	NWMN_2370	74.8633	31.8933	12.9433	28.37	-0.147542	0.440511	0.319602	0.0763576	-0.520859	0.00200956	0.668539	0.000197516	0.201063	0.210924	WP_000202037.1	AbgT family transporter
NWMN_RS11580	NWMN_2002	168.68	79.3833	30.75	55.7333	-0.14553	0.584679	0.0800364	0.73364	-0.444955	0.0365786	0.590758	0.0110501	0.364827	0.0821629	WP_001789631.1	Hypothetical protein YwpF
NWMN_RS05470	NWMN_0976	344.193	206.973	82.6867	123.953	-0.145266	0.430579	-0.15792	0.347703	-0.0756973	0.691918	0.22108	0.216937	0.233706	0.156042	WP_000614712.1	Hypothetical protein
NWMN_RS08850	NWMN_1577	321.507	99.0833	40.5267	60.4867	-0.1444	0.435517	-0.220322	0.207641	-0.987129	6.70381e-10	1.13161	1.79179e-11	1.20756	5.44e-14	WP_000808621.1	Primosomal protein DnaI DnaI
NWMN_RS05610	NWMN_0996	33.8933	48.9233	17.9367	39.4367	-0.144328	0.804274	0.460511	0.209095	1.25296	0.0017492	-1.10689	0.0359522	-1.71614	8.54e-07	WP_000829610.1	Hypothetical protein
NWMN_RS13865	NWMN_2411	13.5967	7.06667	2.69667	3.33667	-0.143182	1	-0.375987	0.700216	-0.456426	0.512473	0.603214	0.52278	0.840203	0.149426	WP_001803115.1	MarR family transcriptional regulator
NWMN_RS08060	-	951.733	218.06	82.5467	116.137	-0.141782	0.820356	0.000664756	1	-1.60547	9.44559e-06	1.74799	5.6354e-06	1.60489	7.28e-06	WP_000159865.1	Exodeoxyribonuclease VII small subunit
NWMN_RS06540	NWMN_1160	165.83	70.26	28.8033	51.2267	-0.141189	0.347182	0.0187077	0.908212	-0.524444	0.000189144	0.665676	4.32016e-06	0.505733	0.000275846	WP_001548566.1	Type I DNA topoisomerase TopA
NWMN_RS08580	NWMN_1528	393.543	212.853	84.0033	197.623	-0.139925	0.485292	0.516901	0.00491198	-0.249512	0.17857	0.389576	0.0436627	-0.26769	0.108426	WP_000704122.1	Rrf2 family transcriptional regulator CymR
NWMN_RS08760	NWMN_1562	260.193	246.48	101.827	130.64	-0.139127	0.314981	-0.422387	0.00180216	0.638957	1.49534e-06	-0.499793	0.000264824	-0.216497	0.106115	WP_000667126.1	Porphobilinogen synthase HemB
NWMN_RS00625	NWMN_0113	5478.74	269.553	113.01	338.893	-0.138928	0.32432	0.792713	8.47992e-09	-3.60996	1.00407e-130	3.7489	8.7656e-138	2.8172	1.92e-86	WP_000290400.1	Aldehyde dehydrogenase family protein AldA
NWMN_RS13770	NWMN_2391	97.8433	17.45	7.15333	17.1467	-0.137484	0.614066	0.482272	0.0316134	-1.79244	6.6872e-20	1.93022	2.89077e-19	1.3095	7.12e-13	WP_000966099.1	MFS transporter
NWMN_RS05885	NWMN_1040	18.1533	15.7533	6.38333	8.01667	-0.136108	0.579334	-0.488627	0.022758	0.516441	0.0102173	-0.380095	0.088254	-0.0272169	0.926841	WP_001041586.1	Heme uptake protein IsdB
NWMN_RS13035	NWMN_2264	90.9867	52.49	21.7833	31.49	-0.133121	0.467934	-0.271875	0.122031	-0.0633172	0.722951	0.196528	0.263405	0.335331	0.045359	WP_000477329.1	Heme sensor histidine kinase HssS
NWMN_RS10410	NWMN_1812	434.76	877.137	359.637	413.027	-0.133118	0.379357	-0.565757	0.000155556	1.71689	9.9214e-30	-1.58375	3.56271e-25	-1.15108	2.05e-14	WP_000874708.1	LexA family transcriptional regulator
NWMN_RS11085	NWMN_1921	374.947	300.34	120.283	106.347	-0.131934	0.509991	-0.959287	1.37433e-06	0.380157	0.0510049	-0.24818	0.212806	0.579396	0.0028041	WP_001031454.1	Helix-turn-helix transcriptional regulator
NWMN_RS06965	NWMN_1233	72.3567	46.5433	19.3267	30.9167	-0.129718	0.486107	-0.112566	0.516466	0.0875528	0.598936	0.0423013	0.822246	0.0250924	0.896931	WP_000670300.1	Sensor histidine kinase
NWMN_RS12805	NWMN_2220	366.047	147.443	48.7867	78.3767	-0.129446	0.852557	0.126025	1	-0.727323	0.0986207	0.859022	0.110117	0.599849	0.145019	WP_000971980.1	Hypothetical protein
NWMN_RS11090	NWMN_1922	188.61	211.64	87.2633	94.6533	-0.128216	0.405375	-0.669688	8.21727e-06	0.897858	1.17081e-09	-0.769598	4.21802e-07	-0.228013	0.134392	WP_000759682.1	ATP-dependent helicase
NWMN_RS00100	NWMN_0017	747.55	530.407	219.193	481.15	-0.127911	0.363867	0.370645	0.0068248	0.215095	0.111205	-0.087162	0.526106	-0.585777	1.31e-05	WP_000101976.1	Rresponse regulator transcription factor WalR
NWMN_RS13665	NWMN_2372	116.017	82.7933	33.23	65.1333	-0.122193	0.742989	0.272797	0.269847	0.0908936	0.604483	0.0316459	0.973267	-0.364138	0.0739515	WP_000037508.1	DUF1433 domain-containing protein
NWMN_RS00415	NWMN_0073	9.94333	5.94667	2.38	2.23	-0.12063	0.877405	-0.872404	0.13933	-0.135661	0.934739	0.258076	0.771882	1.02046	0.047358	WP_000736084.1	Sugar transferase
NWMN_RS03300	NWMN_0577	45.0333	28.25	11.9333	71.8633	-0.120557	0.655325	1.82118	9.54794e-16	0.0680422	0.777389	0.0527391	0.832345	-1.89053	8.26e-19	WP_001200748.1	Alcohol dehydrogenase Adh1
NWMN_RS06460	NWMN_1145	66.9767	77.1167	32.8267	66.92	-0.11905	0.564153	0.250086	0.20078	0.93531	1.57937e-06	-0.816181	4.5572e-05	-1.18548	7.79e-10	WP_000007683.1	Signal recognition particle-docking protein FtsY
NWMN_RS08230	NWMN_1459	142.46	73.8	31.07	84.6033	-0.117342	0.613674	0.701795	0.00037626	-0.25995	0.196594	0.377413	0.0753551	-0.44222	0.0146648	WP_001213908.1	Metal ABC transporter ATP-binding protein ZnuC
NWMN_RS09225	NWMN_1643	1337.59	202.41	83.5133	126.747	-0.116725	0.431632	-0.158255	0.258787	-2.02714	1.68781e-51	2.1439	2.64493e-54	2.18544	1.7e-59	WP_000411085.1	D-amino-acid transaminase Dat
NWMN_RS06955	NWMN_1231	19.22	4.06667	1.66	1.50333	-0.115637	0.874541	-0.880617	0.0897684	-1.43531	4.80681e-05	1.55247	0.000186772	2.32846	1.6e-09	WP_000593436.1	ABC transporter ATP-binding protein
NWMN_RS12505	NWMN_2165	22.6133	19.2967	7.87667	7.96667	-0.115485	0.895458	-0.652633	0.141576	0.520501	0.205207	-0.403664	0.483432	0.13786	0.718306	WP_000951058.1	Winged helix DNA-binding protein
NWMN_RS13040	NWMN_2265	215.543	33.9833	13.6833	23.68	-0.109551	0.769761	0.0917634	0.81471	-2.03804	7.01451e-20	2.14809	4.56368e-17	1.946	2.64e-20	WP_000977037.1	Response regulator transcription factor
NWMN_RS08805	NWMN_1570	167.343	55.4433	23.47	31.9233	-0.10862	0.611949	-0.307534	0.0956063	-0.871738	5.6619e-08	0.980467	1.6776e-08	1.17953	3.38e-13	WP_001280018.1	Hypothetical protein
NWMN_RS13300	NWMN_2313	484.633	836.823	349.773	417.787	-0.104307	0.413839	-0.491255	9.73704e-05	1.49286	8.82395e-32	-1.38854	3.2648e-27	-1.00157	2.61e-15	WP_000825929.1	Transporter substrate-binding domain-containing protein TcyA
NWMN_RS00390	NWMN_0069	25.78	14.7467	5.53333	4.19	-0.100254	1	-1.08264	0.0952443	-0.291908	0.604155	0.393701	0.547777	1.39274	0.00547021	WP_000094899.1	Hypothetical protein
NWMN_RS02505	NWMN_0443	796.98	488.987	191.28	346.19	-0.0982021	0.659357	0.21876	0.248806	-0.11509	0.576083	0.213381	0.312388	-0.103787	0.51959	WP_001213992.1	YbaB/EbfC family nucleoid-associated protein
NWMN_RS07620	NWMN_1351	311.78	61	25.85	48.96	-0.0980784	0.503258	0.154507	0.27329	-1.63705	9.2048e-32	1.73514	3.07762e-34	1.48252	8.17e-27	WP_000608521.1	Hypothetical protein DynA
NWMN_RS03795	NWMN_0670	186.947	93.2067	39.7567	95.7233	-0.0929659	0.603216	0.524033	0.000867093	-0.291808	0.0600814	0.384816	0.0173156	-0.232363	0.118242	WP_001292247.1	N-acetylglucosamine-6-phosphate deacetylase NagA
NWMN_RS10920	NWMN_1898	2.11	6.40667	2.69	1.91333	-0.0924355	0.860132	-1.2656	0.00481597	2.19907	1.07569e-07	-2.10534	6.26332e-06	-0.924555	0.0405471	WP_000025274.1	Phage portal protein
NWMN_RS13265	-	264.187	695.823	264.543	372.467	-0.0906179	0.694434	-0.0524841	0.799252	1.85372	5.9657e-19	-1.76289	4.95751e-15	-1.80124	1.81e-18	WP_000584499.1	Type II toxin-antitoxin system Phd/YefM family antitoxin
NWMN_RS02860	NWMN_0489	498.897	121.1	51.7267	96.7667	-0.0902194	0.525568	0.158297	0.225704	-1.32149	1.01919e-26	1.41174	7.02127e-28	1.16316	8.69e-22	WP_001802965.1	PIN/TRAM domain-containing protein
NWMN_RS08535	NWMN_1518	1309.25	1072.5	417.377	618.937	-0.0883279	0.637498	0.034312	0.84574	0.26462	0.0850217	-0.176221	0.269506	-0.29895	0.0471892	WP_000426912.1	IreB family regulatory phosphoprotein
NWMN_RS03900	NWMN_0689	174.793	199.603	86.2033	145.213	-0.0867286	0.564937	-0.0049361	0.978416	0.929883	2.17117e-10	-0.843139	1.25693e-08	-0.924948	2.33e-10	WP_000983677.1	DNA helicase RecQ RecQ1
NWMN_RS00820	NWMN_0150	22.26	37.7667	15.83	38.5667	-0.0859135	0.796867	0.57187	0.016033	1.3332	2.77432e-08	-1.24686	5.51489e-06	-1.90615	4.59e-18	WP_000166917.1	M23 family metallopeptidase
NWMN_RS10095	NWMN_1765	173.987	69.1633	29.1933	54.25	-0.0827452	0.666856	0.170584	0.3319	-0.64049	7.8077e-05	0.72331	3.23619e-05	0.4698	0.00286819	WP_001124419.1	Recombination regulator RecX
NWMN_RS02895	NWMN_0496	442.077	69.6333	29.4533	49.3533	-0.0813029	0.807689	0.0417189	0.852492	-1.98094	1.79154e-22	2.06236	1.51349e-21	1.9392	4e-22	WP_000872873.1	RNA polymerase sigma factor SigH
NWMN_RS07350	NWMN_1305	123.94	43.3633	18.5	23.6967	-0.0774734	0.741296	-0.369528	0.0770438	-0.817348	1.1178e-05	0.89491	7.58195e-06	1.18725	2.86e-10	WP_000163531.1	Aspartate-semialdehyde dehydrogenase Asd
NWMN_RS08810	NWMN_1571	52.67	26.3667	11.18	13.53	-0.0649673	0.882385	-0.432142	0.167901	-0.372775	0.194877	0.437994	0.181402	0.806363	0.00275307	WP_000032657.1	NUDIX domain-containing protein
NWMN_RS10925	NWMN_1899	2.76	5.97333	2.56333	2.24	-0.0648585	0.869926	-0.910816	0.00659505	1.81993	8.16351e-09	-1.75438	1.59555e-06	-0.905141	0.0106604	WP_000625088.1	Terminase large subunit
NWMN_RS00500	NWMN_0088	47.01	53.62	23.3967	27.4433	-0.0643266	0.735678	-0.499742	0.00507544	0.948864	9.99425e-08	-0.884481	1.84071e-06	-0.448895	0.0140872	WP_000065035.1	Bifunctional metallophosphatase/5'-nucleotidase
NWMN_RS03255	-	10.4533	4.87	2.05	2.80667	-0.0641606	1	-0.238357	0.852202	-0.376379	0.497854	0.441909	0.51764	0.619296	0.217289	YP_499162.1	DUF443 domain-containing protein
NWMN_RS07770	NWMN_1380	296.44	70.44	30.1633	51.0167	-0.0634335	0.780693	0.059328	0.748026	-1.38848	2.68746e-18	1.45197	1.96451e-17	1.32912	1.28e-17	WP_000774684.1	Demethylmenaquinone methyltransferase UbiE
NWMN_RS01650	NWMN_0288	124.71	222.837	90.6267	59.99	-0.0631379	0.888773	-1.282	0.00189017	1.55573	0.00020744	-1.4925	0.000421355	-0.272731	0.554126	WP_000594088.1	Terminase
NWMN_RS12320	NWMN_2131	1711.17	511.84	218.913	347.263	-0.0591194	0.659654	-0.028221	0.830825	-1.0483	4.63995e-17	1.10743	3.9236e-18	1.07653	4.72e-18	WP_001021468.1	Adenylate kinase Adk
NWMN_RS00475	NWMN_0084	12.0367	8.19	3.40667	5.31667	-0.0582527	1	-0.0740651	0.849102	-0.0379582	0.950342	0.0966464	1	0.11244	1	WP_000191092.1	Phosphonates ABC transporter permease PhnE1
NWMN_RS10385	-	185.34	298.72	114.68	236.897	-0.0579992	0.930125	0.591985	0.0210533	1.38997	3.16261e-06	-1.33143	0.000160796	-1.98369	5.78e-15	WP_000594789.1	Hypothetical protein
NWMN_RS11325	NWMN_1962	51.78	13.0167	5.77	5.53	-0.0569937	0.939154	-0.776223	0.00850283	-1.25316	4.60912e-09	1.31033	8.65939e-08	2.03224	6.45e-19	WP_000214557.1	Ketol-acid reductoisomerase IlvC
NWMN_RS09645	NWMN_1718	22.14	6.41333	2.69667	4.4	-0.056545	1	-0.0577215	1	-1.01959	0.000685752	1.07652	0.00172755	1.07778	0.000270317	WP_000782464.1	Bi-component leukocidin LukED subunit D LukD
NWMN_RS02415	NWMN_0427	21.6667	13.7	5.76333	7.88333	-0.0563891	1	-0.27206	0.458615	-0.0493356	1	0.106125	0.945146	0.322847	0.347141	WP_000467994.1	ABC transporter permease GmpB
NWMN_RS11330	NWMN_1963	54.6433	11.6433	5.09333	6.43	-0.0557394	0.851519	-0.399157	0.0873975	-1.50374	1.4513e-17	1.55958	4.5064e-15	1.90378	2.44e-26	WP_000094576.1	2-isopropylmalate synthase LeuA
NWMN_RS01765	NWMN_0310	197.31	237.647	101.9	80.4267	-0.0550207	0.880661	-1.05179	0.00371462	0.975396	0.00724564	-0.920359	0.0114789	0.0765869	0.821418	WP_000276627.1	BppU family phage baseplate upper protein
NWMN_RS15130	-	87.6133	17.56	7.10333	22.3967	-0.0528602	1	0.981993	0.0115789	-1.69903	3.35317e-07	1.75237	6.39787e-06	0.711052	0.0151232	WP_001789536.1	Hypothetical protein
NWMN_RS00355	NWMN_0063	7.07	9.26333	4.02333	2.76	-0.0528034	0.934163	-1.23582	7.41874e-05	1.16487	1.64002e-05	-1.11165	0.000659978	0.0766784	0.713262	WP_000610051.1	Staphyloferrin B export MFS transporter SbnD
NWMN_RS01710	NWMN_0300	114.543	169.637	71.5867	42.48	-0.0517401	0.903409	-1.40988	0.000206927	1.31878	0.000550661	-1.26695	0.00111154	0.0925413	0.755224	WP_000134337.1	Hypothetical protein
NWMN_RS04855	NWMN_0864	28.3533	10.64	4.67667	6.65667	-0.0507308	1	-0.180075	0.59085	-0.716081	0.00376482	0.767026	0.00984944	0.896866	0.000209634	WP_000593417.1	ABC transporter permease Opp4B
NWMN_RS08955	NWMN_1597	386.627	125.707	55.9367	145.503	-0.0503679	0.695649	0.664149	9.39493e-08	-0.886218	7.92815e-13	0.93659	7.82554e-14	0.22203	0.0684821	WP_000226911.1	DNA polymerase III subunit alpha DnaE
NWMN_RS02050	NWMN_0362	230.08	62.38	26.5333	34	-0.0502612	0.86566	-0.324848	0.137193	-1.17088	8.35707e-10	1.2212	2.74325e-09	1.49618	6.26e-15	WP_000475326.1	Toxin SelX
NWMN_RS03800	NWMN_0671	668.587	135.817	59.64	180.253	-0.0501024	0.749902	0.891652	3.1312e-10	-1.58426	2.66803e-29	1.63437	7.9638e-30	0.692487	4.04e-07	WP_000450257.1	HlyC/CorC family transporter MpfA
NWMN_RS01500	NWMN_0269	50.8067	144.46	57.71	47.5967	-0.0500866	1	-0.784307	0.0190925	2.59186	4.83253e-12	-2.54061	2.96245e-08	-1.80421	2.01e-05	WP_001124198.1	Helix-turn-helix domain-containing protein
NWMN_RS06385	NWMN_1131	219.183	144.123	63.26	99.5033	-0.0488119	0.747092	-0.0398097	0.783656	0.112827	0.395783	-0.0639924	0.649992	-0.0730056	0.578071	WP_000847933.1	Ribosome small subunit-dependent GTPase A RsgA
NWMN_RS07595	NWMN_1346	18.04	8.34667	3.62333	6.08	-0.0468306	0.936828	0.0461115	0.948742	-0.403425	0.0959285	0.450416	0.110593	0.357176	0.111628	WP_000414685.1	Multidrug efflux MFS transporter NorB
NWMN_RS04605	NWMN_0814	347.84	216.5	90.9933	121.203	-0.0462514	0.875573	-0.169792	0.464629	-0.0748484	0.751205	0.12116	0.62277	0.244805	0.260635	WP_000149295.1	PaaI family thioesterase
NWMN_RS09495	NWMN_1693	78.3167	17.7533	7.89667	10.1	-0.0455219	1	-0.306735	0.405013	-1.43793	7.08925e-08	1.48364	9.06332e-07	1.74604	8.82e-11	WP_000494956.1	ImmA/IrrE family metallo-endopeptidase
NWMN_RS13615	NWMN_2362	17.9967	5.42	2.30667	3.05333	-0.0449474	1	-0.306672	0.543011	-1.07897	0.00247643	1.12411	0.00804186	1.3885	8.34e-05	WP_000584765.1	ABC transporter permease CnzC
NWMN_RS05555	-	486.393	652.77	257.863	450.5	-0.0436374	0.925912	0.407583	0.0802368	0.884945	6.9554e-05	-0.841147	0.000507023	-1.29307	1.43e-09	WP_001791487.1	Hypothetical protein
NWMN_RS09145	NWMN_1629	893.38	646.59	286.987	543.673	-0.0431782	0.772026	0.232568	0.108201	0.257819	0.073832	-0.214637	0.139038	-0.4904	0.000651373	WP_000219066.1	Catabolite control protein A CcpA
NWMN_RS11335	NWMN_1964	53.53	13.57	6.03667	7.09667	-0.0409347	1	-0.469288	0.117004	-1.20815	1.78838e-07	1.2492	1.10497e-06	1.67886	2.1e-12	WP_000221958.1	3-isopropylmalate dehydrogenase LeuB
NWMN_RS08545	NWMN_1520	210.153	85.1867	38.0467	65.23	-0.0403783	0.773541	0.0686809	0.605013	-0.569037	9.87898e-06	0.609422	3.74853e-06	0.500348	9e-05	WP_001283311.1	ATP-dependent RecD-like DNA helicase RecD2
NWMN_RS05570	-	227.103	98.7633	41.8067	51.14	-0.0398271	1	0.181133	1	-0.0986888	0.809771	0.140217	0.77464	-0.087597	0.912706	WP_000337826.1	Hypothetical protein
NWMN_RS05985	NWMN_1060	980.827	3641.61	1606.55	1477.06	-0.0394459	0.843717	-0.794778	7.29635e-05	2.61382	2.83196e-35	-2.57437	2.59026e-34	-1.81903	8.1e-19	WP_000079317.1	Succinate dehydrogenase cytochrome B558 SdhC
NWMN_RS12325	NWMN_2132	1813.4	584.49	257.983	373.307	-0.0367744	0.7727	-0.165761	0.184368	-0.913327	1.97837e-13	0.950103	3.26669e-14	1.0791	4.38e-18	WP_000616784.1	Preprotein translocase subunit SecY
NWMN_RS09105	NWMN_1623	119.793	28.7033	12.5433	19.5033	-0.0367252	0.914672	-0.0523431	0.826009	-1.35162	5.19787e-16	1.38838	6.4245e-14	1.40406	6.22e-18	WP_000184370.1	Penicillin-binding protein SgtA
NWMN_RS11880	NWMN_2057	30.1667	81.7333	35.9367	46.0067	-0.0367187	0.856304	-0.351346	0.093326	2.16318	4.22604e-23	-2.1264	1.03695e-21	-1.81175	7.25e-17	WP_000083807.1	PTS mannitol transporter subunit IICB MtlF
NWMN_RS07580	NWMN_1343	72.48	28.9033	12.1733	16.2	-0.0330095	1	-0.218919	0.657995	-0.646792	0.0668422	0.680014	0.0902866	0.867191	0.013554	WP_001062936.1	Ribonuclease HI family protein RnhA
NWMN_RS08135	NWMN_1442	96.2933	35.3367	15.15	22.2633	-0.0316854	1	-0.106436	0.793133	-0.762358	0.000304642	0.794133	0.00130866	0.869132	2.93e-05	WP_001015117.1	Shikimate kinase AroK
NWMN_RS14455	NWMN_2517	218.11	173.18	76.35	135.26	-0.0311033	0.880721	0.179542	0.24764	0.353021	0.0179309	-0.321891	0.0396676	-0.532638	0.000260205	WP_001057051.1	NAD(P)-binding protein
NWMN_RS14120	NWMN_2457	519.187	692.667	312.317	749.58	-0.0308426	0.821824	0.573722	2.49124e-05	1.14941	6.43592e-17	-1.11857	4.81523e-16	-1.72314	3.47e-35	WP_000024127.1	Copper-translocating P-type ATPase CopA
NWMN_RS01775	NWMN_0312	72.48	68.2433	27.16	18.05	-0.0301666	1	-1.12029	0.0410388	0.805475	0.170809	-0.7749	0.238483	0.323278	0.415728	WP_000339146.1	Phage holin
NWMN_RS10120	NWMN_1770	72.48	68.2433	27.16	18.05	-0.0301612	1	-1.12029	0.0409877	0.805627	0.170667	-0.775058	0.238339	0.323122	0.415587	WP_000339146.1	Phage holin
NWMN_RS04505	NWMN_0796	1645.84	1053.13	470.687	945.07	-0.0291855	0.8324	0.330263	0.0144866	0.07985	0.552943	-0.0506628	0.707785	-0.410124	0.00225281	WP_000201875.1	Lipoyl synthase LipA
NWMN_RS14950	NWMN_2611	219.943	98.0233	44.3933	69.7133	-0.0290364	0.851227	-0.0348036	0.816165	-0.429402	0.0033568	0.458444	0.002118	0.464213	0.00140398	WP_000249662.1	tRNA uridine-5-carboxymethylaminomethyl(34) synthesis enzyme MnmG GidA
NWMN_RS03585	NWMN_0631	101.577	36.3167	16.25	28.3933	-0.028968	0.867679	0.114029	0.453093	-0.750954	4.83776e-08	0.779931	9.12806e-08	0.636877	2.1e-06	WP_000143623.1	FtsX-like permease family protein VraG
NWMN_RS04880	NWMN_0869	3.93	3.23	1.32	1.85	-0.0285125	1	-0.244962	0.666599	0.252162	0.546614	-0.22312	0.722718	-0.00413347	0.920818	WP_000959287.1	Competence protein CoiA TrfB
NWMN_RS01660	NWMN_0290	123.75	257.797	112.393	75.1167	-0.0255387	0.941409	-1.27265	0.00019252	1.76602	3.52636e-07	-1.74047	5.36984e-07	-0.493184	0.151067	WP_000177430.1	Phage portal protein
NWMN_RS04960	NWMN_0886	360.94	249.623	112.713	240.46	-0.0209988	0.889573	0.420666	0.001902	0.194012	0.150931	-0.173008	0.206248	-0.614719	4.1e-06	WP_001795545.1	MFS transporter LtaA
NWMN_RS02565	NWMN_0450	314.297	216.66	91.08	147.513	-0.0203994	0.971612	0.112503	0.610817	0.0457604	0.761863	-0.0253243	0.837697	-0.158372	0.382321	WP_000375686.1	DNA replication initiation control protein YabA
NWMN_RS09140	NWMN_1628	309.977	20.25	9.07667	20.0233	-0.0203409	0.95898	0.462615	0.023211	-3.21999	6.42096e-75	3.2403	1.01462e-67	2.75682	3.72e-62	WP_001184005.1	Acetoin utilization protein AcuC
NWMN_RS02905	NWMN_0498	1226.52	485.843	212.127	437.347	-0.0199924	0.913201	0.416175	0.00701015	-0.667251	1.18196e-05	0.687246	1.00924e-05	0.251012	0.0960968	WP_001288302.1	Transcription termination/antitermination protei NusG
NWMN_RS05560	NWMN_0991	2394.94	1854.85	689.027	1375.86	-0.0176646	0.955324	0.720765	0.00158882	0.0219064	0.81845	-0.00420334	0.891097	-0.743704	0.000120353	WP_000290472.1	50S ribosomal protein L32 RpmF
NWMN_RS08400	NWMN_1492	33.5	18.6433	8.16333	19.4633	-0.0162832	1	0.592266	0.0443065	-0.195827	0.577957	0.21212	0.572659	-0.398059	0.0881296	WP_001792568.1	ComEA family DNA-binding protein ComEA
NWMN_RS06090	NWMN_1074	132.03	353.77	142.347	115.157	-0.0156394	1	-0.689966	0.0289749	1.89481	9.32114e-10	-1.87877	4.65288e-08	-1.2027	0.000180178	WP_001802045.1	Hypothetical protein
NWMN_RS14955	NWMN_2612	104.923	48.8567	22.2033	33.0367	-0.0145167	0.943991	-0.096191	0.549765	-0.374997	0.014973	0.389517	0.0164228	0.471238	0.0018151	WP_000362503.1	tRNA uridine-5-carboxymethylaminomethyl(34) synthesis GTPase MnmE TrmE
NWMN_RS02400	NWMN_0424	45.0233	44.6667	19.92	27.0867	-0.0142556	1	-0.229137	0.303936	0.737774	0.000750343	-0.723466	0.00180637	-0.50842	0.020945	WP_000634105.1	Cysteine synthase family protein MccA
NWMN_RS11435	NWMN_1976	307.817	94.2433	39.77	71.5333	-0.0137249	1	0.285609	0.223543	-1.10804	3.27359e-08	1.12175	7.44784e-07	0.821867	1.11e-05	WP_000581200.1	Holo-ACP synthase AcpS
NWMN_RS11030	NWMN_1915	1.22333	13.6167	5.29667	3.69333	-0.0127729	1	-1.07122	0.169358	3.3735	3.93002e-05	-3.35143	0.000785266	-2.27399	0.0264867	WP_000165362.1	DUF2482 family protein
NWMN_RS10175	NWMN_1780	72.4233	59.21	26.5133	30.7	-0.0114861	0.967219	-0.472991	0.0496618	0.435544	0.072496	-0.424053	0.0824714	0.0375273	0.859323	WP_000141456.1	Hypothetical protein
NWMN_RS14690	NWMN_2559	41.7133	16.34	7.34	9.39333	-0.0110818	1	-0.240788	0.651341	-0.702313	0.0345729	0.713403	0.0722154	0.944963	0.00367347	WP_000301926.1	Peptide-methionine (S)-S-oxide reductase MsrA3
NWMN_RS00970	NWMN_0175	154.057	136.767	60.96	185.43	-0.0109661	0.960877	0.938514	2.65677e-11	0.530087	0.000180061	-0.519112	0.000374958	-1.46876	2.48e-26	WP_000954810.1	Nitric oxide dioxygenase Hmp
NWMN_RS11925	NWMN_2066	48.0767	28.0633	12.5767	17.8933	-0.00996476	1	-0.161574	0.393096	-0.0702145	0.704826	0.0801895	0.707393	0.231966	0.165239	WP_001550301.1	ISL3 family transposase Tnp4
NWMN_RS14720	NWMN_2565	10.7567	4.98333	2.21	3.53	-0.00985942	1	0.0420617	1	-0.358409	0.234399	0.368257	0.295701	0.316088	0.241631	WP_001159430.1	N-glycosyltransferase IcaA
NWMN_RS05690	NWMN_1009	18.18	26.4633	11.14	14.7267	-0.00974209	1	-0.203299	0.661637	1.48821	0.000625583	-1.47784	0.00529147	-1.2838	0.00200932	WP_000695747.1	Hypothetical protein
NWMN_RS01585	NWMN_0281	18.18	26.4633	11.14	14.7267	-0.0097412	1	-0.2033	0.66162	1.48823	0.000625119	-1.47786	0.00528931	-1.28382	0.00200807	WP_000695747.1	Hypothetical protein
NWMN_RS10305	NWMN_1799	18.18	26.4633	11.14	14.7267	-0.00973479	1	-0.203305	0.6615	1.48838	0.000621762	-1.47801	0.0052737	-1.28396	0.00199901	WP_000695747.1	Hypothetical protein
NWMN_RS13495	NWMN_2342	56.58	78.6833	35.41	38.6233	-0.00941043	0.981973	-0.54341	0.00202353	1.19781	2.10789e-12	-1.18836	3.98529e-11	-0.654083	0.000144581	WP_000684056.1	2-dehydropantoate 2-reductase
NWMN_RS14560	NWMN_2534	2.42667	4.58	2	1.54667	-0.00898171	1	-1.01423	0.0209225	1.48922	6.4786e-05	-1.47963	0.000763417	-0.466079	0.296861	WP_000129411.1	Arginine deiminase ArcA
NWMN_RS05645	NWMN_1003	37.1367	70.42	30.8267	40.2333	-0.00827956	1	-0.267835	0.305204	1.72396	8.74482e-10	-1.71558	3.83166e-09	-1.45595	2.42e-07	WP_000190223.1	Hypothetical protein
NWMN_RS01540	NWMN_0275	37.1367	70.42	30.8267	40.2333	-0.00827941	1	-0.267834	0.305153	1.72398	8.70849e-10	-1.7156	3.81763e-09	-1.45597	2.42e-07	WP_000190223.1	Hypothetical protein
NWMN_RS10350	NWMN_1805	37.1367	70.42	30.8267	40.2333	-0.00827917	1	-0.267833	0.305067	1.72402	8.64784e-10	-1.71564	3.7942e-09	-1.45601	2.41e-07	WP_000190223.1	Hypothetical protein
NWMN_RS08465	NWMN_1504	27.47	18.5467	8.52333	14.32	-0.00701974	1	0.101813	0.689855	0.137436	0.503426	-0.130389	0.545937	-0.239403	0.252863	WP_000542309.1	Fic family protein
NWMN_RS04200	NWMN_0742	594.84	338.107	153.257	254.887	-0.00605263	0.974736	0.069024	0.642369	-0.0954625	0.520812	0.101516	0.501846	0.0264329	0.86442	WP_001074749.1	Phosphoglycerate kinase Pgk
NWMN_RS15480	-	9821.3	6857.92	2581.37	2448.08	-0.00583465	0.98461	-0.351039	0.0509614	-0.00342598	0.986557	0.00926425	0.958393	0.354641	0.0387227	WP_011447039.1	Putative holin-like toxin
NWMN_RS13235	NWMN_2302	28.2767	11.7033	5.10667	15.2233	-0.00274153	1	0.959209	0.00991645	-0.754525	0.0516182	0.757106	0.100057	-0.210219	0.326237	WP_000169317.1	GNAT family N-acetyltransferase
NWMN_RS12625	NWMN_2187	17.8833	15.7	7.06333	9.05	-0.00207996	1	-0.308467	0.382626	0.634963	0.0491062	-0.632768	0.0758422	-0.325575	0.352028	WP_011443655.1	Urea transporter
NWMN_RS12585	NWMN_2178	177.183	247.907	110.41	171.163	-0.00203633	1	-0.0127549	0.931591	1.16802	1.17849e-15	-1.16597	1.24926e-14	-1.15527	1.23e-15	WP_001113093.1	Molybdate ABC transporter permease subunit ModB
NWMN_RS05125	NWMN_0915	2543.5	2339.65	1067.18	2740.74	0.00281641	0.984233	0.723856	1.66638e-07	0.598866	1.4667e-05	-0.601682	1.40846e-05	-1.32273	2.64e-21	WP_000184947.1	Naphthoate synthase MenB
NWMN_RS04380	NWMN_0775	1387.33	249.893	109.277	170.073	0.00483511	1	0.108758	0.617115	-1.83518	1.5103e-19	1.83032	4.65377e-18	1.72636	5.71e-18	WP_000589549.1	Arsenate reductase family protein
NWMN_RS06510	NWMN_1154	61.6533	48.77	22.12	29.05	0.00486198	0.967914	-0.252891	0.217262	0.360873	0.046322	-0.365721	0.0635698	-0.107693	0.523198	WP_000176394.1	Ribonuclease HII RnhB
NWMN_RS09820	NWMN_1743	1096.65	840.58	385.917	440.66	0.00615017	0.965124	-0.45685	0.000534062	0.341993	0.0091304	-0.348143	0.00825394	0.114872	0.380781	WP_000116224.1	Class II fumarate hydratase FumC
NWMN_RS13640	NWMN_2367	26.2633	9.48	4	6.3	0.00804802	1	-0.0202705	1	-0.793132	0.0219461	0.784871	0.035475	0.813495	0.0128821	WP_001081682.1	Histidine racemase CntK
NWMN_RS05535	NWMN_0987	221.297	135.907	61.1367	87.39	0.00956478	0.977575	-0.0825661	0.651494	0.0157851	0.989529	-0.0253603	0.962036	0.0668357	0.644815	WP_001263796.1	16S rRNA (guanine(966)-N(2))-methyltransferase RsmD
NWMN_RS13820	NWMN_2403	99.81	39.7867	17.6533	20.7367	0.0124263	0.959597	-0.403916	0.104388	-0.666588	0.00154291	0.654119	0.00493777	1.07127	4.72e-07	WP_000990133.1	GntR family transcriptional regulator GntR
NWMN_RS01090	NWMN_0195	120.71	9.99	4.21333	9.26	0.016225	1	0.443338	0.314458	-2.94361	2.34162e-17	2.92683	5.54021e-16	2.49814	1.47e-14	WP_000645452.1	DNA-binding response regulator LytR
NWMN_RS13380	NWMN_2325	236.56	5.22333	2.35333	1.88	0.021368	1	-0.954526	0.0133485	-4.82513	8.48732e-84	4.80339	3.98916e-74	5.78637	1.21e-103	WP_001110064.1	Adenosylmethionine--8-amino-7-oxononanoate transaminase BioA
NWMN_RS03500	NWMN_0615	182.047	120.993	55.9667	61.43	0.021539	0.917334	-0.493901	0.00416086	0.127384	0.421024	-0.148933	0.369901	0.366741	0.029196	WP_001044662.1	YitT family protein
NWMN_RS06345	NWMN_1123	146.613	48.2867	21.9967	34.2133	0.0256041	0.948345	0.00721649	1	-0.901402	1.64464e-07	0.875743	1.32822e-06	0.894186	9.81e-08	WP_000751704.1	Hypothetical protein
NWMN_RS03755	NWMN_0663	174.003	91.3633	40.4933	46.7433	0.0279266	0.958906	-0.355459	0.132608	-0.307141	0.168137	0.27913	0.261562	0.663251	0.00191224	WP_000776018.1	DNA-binding protein
NWMN_RS08960	NWMN_1598	332.43	102.197	47.02	115.01	0.0282071	0.871574	0.669346	1.86944e-06	-0.993383	1.96215e-13	0.965151	7.98841e-12	0.323835	0.0129022	WP_000626074.1	pApA hydrolase Pde2
NWMN_RS06800	NWMN_1209	329.397	229.573	109.603	235.683	0.0282195	0.891235	0.487344	0.0159232	0.222529	0.269347	-0.250751	0.215069	-0.709907	0.00042339	WP_001218600.1	Glycerol-3-phosphate dehydrogenase/oxidase GlpD
NWMN_RS04595	NWMN_0812	857.043	197.757	91.8167	177.173	0.0311113	0.811093	0.318865	0.0099892	-1.39483	4.7123e-30	1.36371	4.92909e-28	1.07593	4.86e-19	WP_001009697.1	Cytosol aminopeptidase PepZ
NWMN_RS08930	NWMN_1592	1515.01	891.607	415.577	599.69	0.0344847	0.778938	-0.0964549	0.42913	-0.0462527	0.70341	0.011767	0.923465	0.14271	0.239621	WP_001232648.1	Pyruvate kinase PykA
NWMN_RS08330	NWMN_1479	217.443	90.4333	41.7133	83.92	0.0351284	0.826058	0.371885	0.00921609	-0.549262	8.25995e-05	0.514116	0.000365739	0.177288	0.198379	WP_000108667.1	tRNA (N(6)-L-threonylcarbamoyladenosine(37)-C(2))-methylthiotransferase MtaB
NWMN_RS05625	NWMN_0999	52.2233	80.4967	37.1033	69.9	0.035495	0.879009	0.311936	0.104432	1.39484	3.24003e-12	-1.43032	1.3146e-11	-1.70698	1.89e-18	WP_001288247.1	AAA family ATPase
NWMN_RS08170	NWMN_1448	31.55	8.89667	4.15333	5.45	0.0377521	1	-0.194341	0.607116	-1.13003	7.2016e-06	1.09193	0.000147059	1.32529	5.35e-08	WP_000697228.1	Type II/IV secretion system protein ComGA
NWMN_RS10700	NWMN_1862	106.353	17.9533	8.01667	10.89	0.0402894	1	-0.198686	0.47019	-1.87671	2.38793e-17	1.83622	4.61263e-15	2.07584	3.49e-21	WP_001188077.1	Linear amide C-N hydrolase
NWMN_RS12280	NWMN_2123	172.56	62.7033	29.0667	55.0533	0.0405173	0.874971	0.307547	0.0651585	-0.751776	9.28263e-07	0.711201	1.26861e-05	0.444038	0.00249882	WP_000155386.1	Energy-coupling factor transporter ATPase CbiO2
NWMN_RS03270	NWMN_0571	25.5	10.8067	4.74333	6.12667	0.0405921	1	-0.251342	0.616387	-0.508586	0.166917	0.467442	0.231575	0.761791	0.0383591	WP_000923053.1	DUF443 domain-containing protein
NWMN_RS01955	NWMN_0345	12.13	8.4	4.01	6.97667	0.0411182	1	0.189754	0.564784	0.202377	0.450622	-0.243682	0.421137	-0.392792	0.107955	WP_000245681.1	Hypothetical protein
NWMN_RS03220	NWMN_0562	101.943	19.2833	8.84	12.5867	0.0416598	1	-0.0741986	0.877446	-1.75386	5.07067e-12	1.71184	1.45894e-09	1.82844	1.41e-13	WP_076035576.1	DUF443 family protein
NWMN_RS12780	NWMN_2216	23.0933	4.13667	1.5	1.87333	0.041861	1	-0.220906	1	-1.75432	0.0165492	1.7054	0.0479269	1.99354	0.00857667	WP_000606726.1	Hypothetical protein
NWMN_RS14230	NWMN_2478	99.7433	49.8933	23.4233	60.97	0.0433504	0.867992	0.792246	7.0651e-05	-0.285947	0.151063	0.242509	0.260347	-0.507013	0.00427106	WP_000161829.1	SDR family NAD(P)-dependent oxidoreductase GbaB
NWMN_RS01770	NWMN_0311	286.607	325.17	139.983	103.55	0.0439798	0.908716	-0.977197	0.00347669	0.872645	0.00971202	-0.916637	0.00728131	0.105288	0.715279	WP_000398878.1	Hypothetical protein
NWMN_RS00295	NWMN_0051	11.3767	5.85	2.66667	2.6	0.0440146	1	-0.684897	0.154129	-0.306357	0.535134	0.261741	0.664983	0.997845	0.0170792	WP_001038103.1	DMT family transporter
NWMN_RS02245	NWMN_0397	22.16	29.5133	13.5867	24.7667	0.0450252	0.896922	0.274687	0.251432	1.20153	1.01401e-06	-1.24656	7.99158e-06	-1.47681	5.08e-11	WP_000673051.1	Superantigen-like protein SSL10 Ssl10
NWMN_RS02295	NWMN_0406	3.18333	6.77667	3.05667	3.49667	0.045125	1	-0.379464	0.485281	2.03046	0.000471337	-2.07493	0.0020124	-1.64853	0.00847673	WP_031873536.1	Tandem-type lipoprotein Lpl3
NWMN_RS15425	-	146.89	28.4167	10.7267	20.2067	0.0464061	1	0.596959	0.640999	-2.00109	0.00029844	1.9508	0.00601079	1.38677	0.00450154	WP_001794077.1	Hypothetical protein
NWMN_RS03850	NWMN_0681	25.5667	20.65	9.17667	16.15	0.0470087	0.944936	0.208387	0.598279	0.361694	0.263003	-0.408907	0.251403	-0.570759	0.0624903	WP_000446724.1	7-cyano-7-deazaguanine synthase QueC
NWMN_RS13385	NWMN_2326	170.347	2.71	1.10667	0.466667	0.0472729	1	-1.7057	0.0986011	-5.3969	1.01228e-62	5.34672	1.42963e-50	7.18582	1.66e-78	WP_001217917.1	Dethiobiotin synthase BioD
NWMN_RS01515	NWMN_2615	21.2033	67.1833	28.7267	60.4567	0.0484714	1	0.785984	0.126033	2.00857	0.000540894	-2.056	0.00347053	-2.80459	2.31e-09	WP_000815401.1	DUF2483 domain-containing protein
NWMN_RS10375	NWMN_2621	21.2033	67.1833	28.7267	60.4567	0.0484778	1	0.785988	0.125977	2.00855	0.000540245	-2.05599	0.00346812	-2.80457	2.3e-09	WP_000815401.1	DUF2483 domain-containing protein
NWMN_RS14475	NWMN_2520	69.5833	14.2133	5.86667	22.9533	0.0496078	1	1.4884	0.0576694	-1.67712	0.0111024	1.62372	0.0295563	0.155298	0.751329	WP_001789910.1	Hypothetical protein
NWMN_RS13610	NWMN_2361	31.2267	8.97667	4.20667	7.01333	0.0531349	1	0.162821	0.712439	-1.04055	6.57444e-05	0.986892	0.00110276	0.876952	0.000258113	WP_000173869.1	ABC transporter ATP-binding protein CntD
NWMN_RS00370	NWMN_0066	11.8967	21.8367	10.3567	11.3767	0.0557373	0.892443	-0.435934	0.10805	1.44957	2.84842e-09	-1.5053	6.32118e-08	-1.01253	2.84e-05	WP_001186806.1	Staphyloferrin B biosynthesis citrate synthase SbnG
NWMN_RS02480	NWMN_0439	29.33	46.5833	22.38	20.56	0.0572377	0.762912	-0.724919	3.49222e-05	1.40617	2.1701e-16	-1.4634	2.2208e-16	-0.680867	9.18e-05	WP_000031506.1	Alpha,alpha-phosphotrehalase TreC
NWMN_RS09750	NWMN_1729	805.957	409.943	184.64	226.2	0.0624578	0.681444	-0.232923	0.0978729	-0.32805	0.0119527	0.265557	0.0544193	0.561065	1.51e-05	WP_000004981.1	HIT family protein Hit
NWMN_RS03235	NWMN_0564	51.28	12.5633	5.89333	4.67	0.0630784	1	-0.868915	0.0605399	-1.31872	1.03591e-05	1.25503	0.000230297	2.19467	1.4e-11	WP_000882085.1	DUF443 family protein
NWMN_RS14105	NWMN_2454	4688.96	985.43	475.08	915.21	0.064103	0.647551	0.357857	0.0103104	-1.51761	9.95978e-27	1.45351	1.22287e-24	1.15975	1.46e-16	WP_000259692.1	L-glutamate gamma-semialdehyde dehydrogenase RocA
NWMN_RS05955	NWMN_1054	330.483	387.187	179.83	351.44	0.0660296	0.666772	0.421937	0.00341759	0.889543	4.30386e-10	-0.955587	9.98972e-11	-1.31158	8.81e-21	WP_000234068.1	CvpA family protein
NWMN_RS07935	NWMN_1406	1025.78	453.933	209.1	348.49	0.066313	0.676578	0.215384	0.148387	-0.512128	0.000387977	0.445783	0.00268676	0.296688	0.0372512	WP_000392691.1	Transcriptional repressor Fur
NWMN_RS13140	NWMN_2283	1134.36	194.1	84.8467	167.13	0.0666932	0.808867	0.493292	0.0165551	-1.92558	2.28113e-25	1.85873	1.00131e-21	1.43183	2.42e-16	WP_000727328.1	DUF4889 domain-containing protein
NWMN_RS08065	NWMN_1428	640.98	146.567	69.63	113.687	0.0693279	0.626458	0.122175	0.373298	-1.41992	2.77498e-26	1.35057	3.4586e-23	1.29772	1.26e-22	WP_001286928.1	Exodeoxyribonuclease VII large subunit XseA
NWMN_RS10630	NWMN_1850	406	91.0233	43.3267	86.9433	0.0719545	0.657729	0.434348	0.00476317	-1.45262	5.04763e-24	1.3806	8.64834e-20	1.01808	2.02e-13	WP_000040873.1	Ammonia-dependent NAD(+) synthetase NadE
NWMN_RS13485	NWMN_2341	97.4067	75.74	36.2433	81.84	0.0734285	0.701233	0.612525	0.000264123	0.336661	0.0422304	-0.41014	0.0178201	-0.949484	2.05e-09	WP_000034507.1	NAD(P)-dependent oxidoreductase
NWMN_RS05325	NWMN_0950	6443.04	5261.94	2548.92	4797.97	0.0773285	0.539121	0.330879	0.00857583	0.439162	0.000488886	-0.51649	4.2095e-05	-0.770041	1.11e-09	WP_000040054.1	Phosphoenolpyruvate--protein phosphotransferase PtsI
NWMN_RS08500	NWMN_1511	698.52	512.61	238.127	314.037	0.0803188	0.59422	-0.132229	0.361078	0.233213	0.093679	-0.313555	0.0283021	-0.100953	0.46338	WP_000431312.1	Transcription elongation factor GreA GreA
NWMN_RS02890	NWMN_0495	775.247	155.52	73.4233	126.87	0.0821556	0.7033	0.270617	0.190232	-1.65209	9.79619e-17	1.56985	1.63046e-14	1.38133	1e-12	WP_000664738.1	NYN domain-containing protein
NWMN_RS07905	NWMN_1400	698.513	259.443	123.953	205.45	0.0822089	0.569468	0.172021	0.21464	-0.719989	8.61584e-08	0.637751	3.84289e-06	0.547935	3.74e-05	WP_000064078.1	Response regulator transcription factor SrrA
NWMN_RS12315	NWMN_2130	1419.11	441.937	190.92	315.683	0.0830008	0.791318	0.470624	0.0654644	-1.17917	1.4613e-07	1.09582	8.90258e-06	0.70761	0.000702793	WP_001118443.1	Translation initiation factor IF-1 InfA
NWMN_RS10380	NWMN_1810	56.65	90.76	40.13	73.5567	0.0855482	0.909004	0.519782	0.150919	1.93409	7.92232e-05	-2.01953	0.000600918	-2.45688	2.01e-09	WP_000291089.1	DUF1108 family protein
NWMN_RS01510	NWMN_0270	56.65	90.76	40.13	73.5567	0.0855996	0.908851	0.519846	0.149912	1.93556	7.65407e-05	-2.02104	0.000587764	-2.4584	1.82e-09	WP_000291089.1	DUF1108 family protein
NWMN_RS09355	NWMN_1667	750.393	290.05	138.74	309.273	0.0856999	0.571259	0.607864	2.92444e-05	-0.674388	2.79384e-06	0.588666	5.65138e-05	0.0664477	0.644793	WP_001032833.1	Autolysin
NWMN_RS09585	NWMN_1706	124.287	12.7433	5.94667	6.84667	0.0877077	0.927162	-0.326491	0.366119	-2.61984	1.86465e-18	2.53133	2.1928e-15	2.94805	5.16e-23	WP_001039423.1	Serine protease SplA
NWMN_RS06180	NWMN_1090	1695.48	941.467	432.017	449.297	0.0914948	0.543274	-0.431046	0.00372002	-0.212956	0.141779	0.121438	0.419518	0.644091	8.6e-06	WP_000257598.1	Cell division protein FtsL
NWMN_RS06170	NWMN_1088	1891.08	1153.02	528.31	431.273	0.0923985	0.498792	-0.795173	5.23982e-09	-0.0616958	0.635939	-0.0307187	0.821756	0.857	1.27e-10	WP_000480800.1	Division/cell wall cluster transcriptional repressor MraZ
NWMN_RS07610	NWMN_1349	21.29	5.39333	2.63	10.86	0.0927475	0.910797	1.5006	3.21542e-06	-1.25084	4.04232e-05	1.15718	0.000657061	-0.255182	0.339761	WP_000959424.1	Alanine dehydrogenase Ald1
NWMN_RS11145	NWMN_1932	69.9467	17.8333	8.62667	16.98	0.0937954	0.700797	0.421649	0.0500514	-1.2625	8.17736e-11	1.16848	2.2961e-08	0.840331	4.77e-06	WP_001045079.1	TrkH family potassium uptake protein KtrB
NWMN_RS10775	NWMN_1873	1293.71	444.287	190.303	232.44	0.0972578	0.714998	-0.0531301	0.826306	-0.994738	1.34486e-08	0.897234	2.85853e-06	1.04796	7.09e-10	WP_000239616.1	Sphingomyelin phosphodiesterase Hlb1
NWMN_RS13125	NWMN_2280	556.723	145.177	66.67	71.8967	0.0975268	0.668228	-0.370014	0.0902279	-1.25868	1.62923e-11	1.16095	5.37928e-09	1.62923	6.24e-18	WP_000664394.1	YbgA family protein
NWMN_RS09285	-	6046.46	1519.4	707.59	1415.83	0.100967	0.495623	0.534291	0.000206544	-1.34274	9.66222e-21	1.24175	9.67319e-18	0.808402	1.05e-08	WP_000757543.1	MarR family transcriptional regulator
NWMN_RS13295	NWMN_2312	992.877	1070.4	516.893	751.053	0.101986	0.434139	0.00871724	0.949419	0.80688	3.38048e-10	-0.908872	2.31776e-12	-0.815599	1.99e-10	WP_000479576.1	Amino acid ABC transporter permease TcyB
NWMN_RS07015	NWMN_1243	1614.85	195.127	93.9533	183.623	0.105563	0.538935	0.436916	0.00574465	-2.36019	7.75546e-51	2.25457	1.19948e-45	1.92318	6.3e-36	WP_000186313.1	Cof-type HAD-IIB family hydrolase
NWMN_RS05965	NWMN_1056	179.467	158.803	79.23	142.507	0.106984	0.483819	0.287256	0.0562224	0.572106	0.00014026	-0.6791	7.3773e-06	-0.859384	9.82e-09	WP_001249285.1	Endonuclease MutS2 MutS2
NWMN_RS07440	NWMN_1322	51.22	30.2667	14.76	34.4167	0.10913	0.746226	0.719128	0.00516032	-0.11232	0.726284	0.00292504	0.979499	-0.607758	0.00740632	WP_001185421.1	MoxR family ATPase
NWMN_RS10580	NWMN_1841	513.937	291.82	144.39	235.723	0.114972	0.366028	0.168466	0.175819	-0.0902085	0.463257	-0.0247796	0.842429	-0.078273	0.520669	WP_000831698.1	CamS family sex pheromone protein
NWMN_RS14610	NWMN_2543	1458.6	416.093	205.733	424.67	0.115238	0.394653	0.499862	0.000190893	-1.08429	6.87284e-16	0.969045	5.96759e-13	0.584412	1.07e-05	WP_001125611.1	Amidase domain-containing protein
NWMN_RS05590	NWMN_0995	112.937	111.32	53.5433	96.1833	0.115316	0.618419	0.301199	0.173481	0.726768	0.00126632	-0.842143	0.000249884	-1.0281	3.26e-06	WP_001148566.1	Phage antirepressor KilAC domain-containing protein
NWMN_RS07605	NWMN_1348	34.2333	9.55	4.73667	15.8	0.117812	0.80299	1.1877	1.33352e-05	-1.07353	2.60953e-05	0.955037	0.000667604	-0.11701	0.667136	WP_000210828.1	Bifunctional threonine ammonia-lyase/L-serine ammonia-lyase TdcB IlvA1
NWMN_RS07430	NWMN_1320	39.7	19.9333	9.7	17.3433	0.121306	0.607999	0.302441	0.123018	-0.300695	0.102378	0.179152	0.379647	-0.00209792	1	WP_001039275.1	Branched-chain amino acid transport system II carrier protein BrnQ3
NWMN_RS09620	NWMN_1713	16.8467	5.48667	2.78333	2.98	0.123732	1	-0.342309	0.730806	-0.845948	0.123581	0.719252	0.233032	1.19523	0.0230946	WP_000504439.1	Enterotoxin EpiD
NWMN_RS04050	NWMN_0716	133.843	52.87	25.8233	35.63	0.125523	0.489251	-0.0726111	0.683998	-0.635924	2.56981e-05	0.510274	0.00133326	0.708588	1.84e-06	WP_000258151.1	Undecaprenyl/decaprenyl-phosphate alpha-N-acetylglucosaminyl 1-phosphate transferase TagO
NWMN_RS09845	NWMN_1747	70.71	79.8	39.07	40.7267	0.126201	0.619678	-0.401183	0.109547	0.857326	0.000177517	-0.983726	6.55667e-05	-0.455491	0.0477062	WP_000181398.1	tRNA (uridine(34)/cytosine(34)/5-carboxymethylaminomethyluridine(34)-2'-O)-methyltransferase TrmL CspR
NWMN_RS12725	NWMN_2205	1694.77	1031.55	511.437	562.04	0.128122	0.327297	-0.385373	0.00302588	0.00239911	0.984819	-0.130527	0.313739	0.382991	0.00301294	WP_000417016.1	2-hydroxyacid dehydrogenase
NWMN_RS05525	NWMN_0985	140.663	79.23	36.3367	50.2167	0.12934	0.908279	0.213766	0.646991	-0.346972	0.467601	0.216251	0.748973	0.131798	0.842176	WP_001049150.1	YlbG family protein
NWMN_RS05450	NWMN_0973	989.99	1990.65	978.89	803.653	0.130041	0.300825	-0.803356	1.99127e-10	1.72033	6.69058e-41	-1.85038	1.68327e-46	-0.916954	4.63e-13	WP_001240311.1	Inositol monophosphatase Imp
NWMN_RS08165	NWMN_1447	10.18	2.53	1.25333	1.05667	0.130406	1	-0.731214	0.277206	-1.27788	0.000602603	1.1447	0.0102053	2.02182	3.6e-07	WP_000775708.1	Type II secretion system F family protein ComGB
NWMN_RS13570	-	305.887	311.48	139.877	158.35	0.133788	0.687757	-0.131221	0.661315	0.492839	0.0643777	-0.626898	0.0266601	-0.361411	0.16412	WP_000074048.1	Txe/YoeB family addiction module toxin
NWMN_RS10100	NWMN_1766	153.39	352.783	173.963	166.083	0.134709	0.31322	-0.580565	1.25083e-05	1.91082	6.5874e-45	-2.04554	3.12098e-49	-1.33017	4.75e-23	WP_000830380.1	Monofunctional peptidoglycan glycosyltransferase SgtB
NWMN_RS13130	NWMN_2281	73.22	72.5033	36.5567	62.0467	0.135409	0.338239	0.238283	0.0840528	0.728993	1.62623e-07	-0.864433	1.20189e-09	-0.967325	1.54e-12	WP_000128366.1	AraC family transcriptional regulator Rsp
NWMN_RS00755	NWMN_0137	729.277	398.527	196.78	202.933	0.136455	0.305908	-0.475814	0.000326576	-0.157734	0.222203	0.0212572	0.877592	0.63361	1.04e-06	WP_000181832.1	MurR/RpiR family transcriptional regulator MurR
NWMN_RS11855	NWMN_2053	63.81	19.9	9.86	9.52667	0.136861	0.578734	-0.570754	0.00804155	-0.96756	7.11785e-09	0.830362	6.39178e-06	1.53942	3.2e-19	WP_000115564.1	SAP domain-containing protein
NWMN_RS01145	NWMN_0204	248.617	140.64	69.8633	101.77	0.137267	0.382404	0.0371088	0.827464	-0.104703	0.460763	-0.0326245	0.846419	0.0675828	0.616424	WP_000029204.1	Ribose transporter RbsU
NWMN_RS01895	-	27.9333	20.8333	9.60333	8.56333	0.138721	1	-0.510473	0.522528	0.106749	0.919681	-0.247852	0.734891	0.411837	0.531665	WP_136719234.1	Hypothetical protein
NWMN_RS09400	NWMN_1675	16.99	7.02333	3.46	3.11333	0.139269	1	-0.447373	0.59411	-0.83016	0.315807	0.683964	0.522299	1.29437	0.0882616	WP_000623471.1	CrcB family protein CrcB2
NWMN_RS06975	NWMN_1235	93.08	217.157	96.7533	49.3533	0.140704	0.889716	-1.09833	0.0596369	1.36282	0.00306454	-1.50465	0.00460958	-0.249199	0.500389	WP_001027143.1	Hypothetical protein
NWMN_RS06805	NWMN_1210	89.0733	27.15	13.8267	22.8867	0.145184	0.567662	0.247272	0.267974	-0.997012	7.79819e-07	0.8515	7.47699e-05	0.749421	0.000111109	WP_000136950.1	Alpha/beta hydrolase
NWMN_RS11235	NWMN_1947	504.427	174.733	87.98	178.957	0.14647	0.329511	0.520071	0.000282057	-0.808991	8.72216e-09	0.662473	3.91774e-06	0.288827	0.0364535	WP_001253312.1	Carbohydrate kinase FruC
NWMN_RS14545	NWMN_2531	60.5533	70.1733	34.3067	34.0133	0.146727	0.47942	-0.530375	0.00870388	0.896722	3.16699e-06	-1.04354	1.93202e-07	-0.365994	0.0576907	WP_000660034.1	Carbamate kinase ArcC
NWMN_RS12000	NWMN_2071	409.47	98.62	49.7467	106.72	0.147038	0.459175	0.618617	0.000574113	-1.34013	7.50744e-15	1.19295	2.58867e-11	0.721213	1.28e-05	WP_000047255.1	Hemolysin III family protein
NWMN_RS07950	-	229.897	19.2333	9.25667	19.7267	0.147071	1	0.828722	0.314992	-3.02399	2.59818e-10	2.86932	1.95423e-07	2.17615	8.43e-08	WP_000995800.1	Hypothetical protein
NWMN_RS04920	NWMN_0878	113.31	44.8667	22.4667	40.7367	0.149228	0.459057	0.361759	0.0466059	-0.635006	0.000145876	0.485558	0.00754021	0.272934	0.0882796	WP_000669939.1	RluA family pseudouridine synthase
NWMN_RS07355	NWMN_1306	188.1	47.8533	23.5933	23.21	0.150119	0.451092	-0.526014	0.00352872	-1.28457	1.14756e-17	1.13424	1.2173e-12	1.81117	4.23e-32	WP_000149257.1	4-hydroxy-tetrahydrodipicolinate synthase DapA
NWMN_RS05585	-	189.027	201.16	86.74	146.52	0.150895	0.738338	0.52579	0.106013	0.781359	0.0320127	-0.933178	0.0258203	-1.3096	9.49e-06	WP_001198673.1	Helix-turn-helix transcriptional regulator
NWMN_RS08550	NWMN_1521	146.823	55.7367	27.9033	41.7833	0.151131	0.513606	0.102235	0.621233	-0.68533	0.000150959	0.533942	0.00602113	0.582993	0.000839893	WP_000567028.1	Tetratricopeptide repeat protein
NWMN_RS07880	NWMN_1395	14.4333	6.93	3.39333	2.90667	0.15207	0.73306	-0.72328	0.0697949	-0.408575	0.251261	0.25519	0.586835	1.13725	0.000452316	WP_000472936.1	DUF1672 domain-containing protein
NWMN_RS10910	NWMN_1896	3.53667	5.39667	2.67667	1.54	0.156892	0.723179	-1.26742	0.00224487	1.32957	0.000186517	-1.4873	0.00040918	-0.0506256	1	WP_000154559.1	Phage major capsid protein
NWMN_RS11340	NWMN_1965	48.3633	13.3967	6.79333	8.64333	0.158562	0.553269	-0.165261	0.49644	-1.10425	5.7549e-10	0.945245	1.2687e-06	1.26985	4.16e-13	WP_000531823.1	3-isopropylmalate dehydratase large subunit LeuC
NWMN_RS14365	NWMN_2503	5864.07	2678.93	1352.98	3181.07	0.161106	0.242024	0.756656	3.99841e-08	-0.425476	0.00192049	0.264366	0.0539646	-0.331189	0.0155459	WP_001031413.1	Fructose bisphosphate aldolase FdaB
NWMN_RS09095	NWMN_1621	668.417	185.27	93.9467	176.863	0.163561	0.244344	0.421669	0.00198815	-1.13907	2.66778e-17	0.975472	7.88711e-13	0.71735	6.03e-08	WP_001279338.1	Trypsin-like serine protease HtrA1
NWMN_RS00690	NWMN_0125	208.34	131.893	65.3533	117.083	0.165924	0.41443	0.407189	0.0224825	0.0107226	0.931112	-0.176846	0.318808	-0.41822	0.00894405	WP_001802886.1	YagU family protein
NWMN_RS11525	NWMN_1993	283.88	38.8433	18.96	31.7533	0.166136	0.531933	0.2655	0.240649	-2.20263	1.6803e-35	2.03602	5.19495e-27	1.93673	4.02e-31	WP_001187629.1	HD domain-containing protein
NWMN_RS04510	NWMN_0797	413.933	105.933	52.3733	114.86	0.166289	0.492956	0.746426	0.000514356	-1.31903	1.99413e-11	1.15232	5.58667e-08	0.571652	0.00158629	WP_000598444.1	YutD family protein
NWMN_RS09360	-	486.87	243.17	107.893	238.03	0.170413	0.649977	0.897682	0.000947629	-0.526166	0.0629335	0.354785	0.308256	-0.374072	0.0558314	WP_000384171.1	Hypothetical protein
NWMN_RS11345	NWMN_1966	37.2367	10.81	5.24667	10.3133	0.170434	0.798332	0.507128	0.20353	-1.22574	0.000572691	1.05328	0.0104399	0.71541	0.0319353	WP_000718955.1	3-isopropylmalate dehydratase small subunit LeuD
NWMN_RS14050	NWMN_2444	50.3833	28.1133	13.4367	13.9567	0.1711	1	-0.120257	1	-0.232123	0.790523	0.0561242	1	0.354916	0.520491	WP_000402605.1	Hypothetical protein
NWMN_RS11450	NWMN_1979	57.1967	15.6867	8.15	14.0767	0.171374	0.80918	0.383531	0.34674	-1.16563	0.000487814	0.992503	0.00822536	0.779891	0.013624	WP_001287088.1	Hypothetical protein
NWMN_RS04805	NWMN_0854	816.537	762.663	395.703	753.413	0.173798	0.243905	0.452179	0.00231486	0.632534	2.06209e-05	-0.806339	6.62742e-08	-1.08473	3.52e-13	WP_000081240.1	Beta-ketoacyl-ACP synthase II FabF
NWMN_RS11290	NWMN_1957	96.1033	48.5067	24.9433	42.16	0.174727	0.56458	0.356999	0.170399	-0.279306	0.24917	0.103999	0.723062	-0.0784459	0.749105	WP_000372758.1	Ribosomal protein S18-alanine N-acetyltransferase RimI
NWMN_RS11430	NWMN_1975	347.45	102.78	52.7567	83.8367	0.175041	0.198559	0.186142	0.152273	-1.03319	3.32332e-17	0.858072	1.16482e-11	0.847	1.6e-12	WP_001281145.1	Alanine racemase Alr
NWMN_RS05865	NWMN_1036	48.4067	39.1167	19.47	16.5967	0.175606	0.579182	-0.721891	0.0194158	0.422081	0.181486	-0.597858	0.058242	0.300529	0.292434	WP_000276647.1	BppU family phage baseplate upper protein
NWMN_RS14925	NWMN_2606	45.2767	16.42	8.16667	12.17	0.176235	0.656604	0.126433	0.775311	-0.797346	0.00179902	0.619774	0.0418291	0.670343	0.00394885	WP_001054118.1	Helix-turn-helix domain-containing protein
NWMN_RS07490	NWMN_1330	117.487	126.06	65.11	87.31	0.180576	0.197768	-0.0457814	0.741895	0.835555	4.35059e-10	-1.01619	2.3144e-13	-0.789766	2.49e-09	WP_000160904.1	Undecaprenyldiphospho-muramoylpentapeptide beta-N-acetylglucosaminyltransferase MurG
NWMN_RS07615	NWMN_1350	419.983	75.89	38.93	67.46	0.182406	0.274249	0.333895	0.0278394	-1.76474	5.67046e-37	1.58218	5.015e-28	1.43069	3.99e-27	WP_001133011.1	5'-3' exonuclease
NWMN_RS07600	NWMN_1347	23.4533	8.83667	4.49333	8.51667	0.185841	0.614489	0.463523	0.105708	-0.729299	0.00440125	0.542636	0.0512451	0.264612	0.278515	WP_000064778.1	Amino acid permease
NWMN_RS10705	NWMN_1863	528.343	245.537	125.837	149.113	0.186944	0.164708	-0.213977	0.102361	-0.399137	0.00158091	0.212143	0.100895	0.613159	1.09e-06	WP_000713072.1	DUF4097 family beta strand repeat protein
NWMN_RS10635	NWMN_1851	141.717	45.6933	23.7633	39.0133	0.187026	0.225526	0.244155	0.0821078	-0.907727	2.63837e-12	0.720565	1.31051e-07	0.663467	1.26e-07	WP_000284431.1	Nicotinate phosphoribosyltransferase PncB
NWMN_RS02265	NWMN_0400	9.90667	10.8	5.36	3.99667	0.188122	0.741166	-0.85119	0.043572	0.89187	0.0224723	-1.0813	0.0167563	-0.0340226	1	WP_000769163.1	Superantigen-like protein SSL11 Ssl11
NWMN_RS15570	-	22.4633	10.3767	4.74333	5.59333	0.191933	1	0.055421	1	-0.663798	0.557596	0.456074	0.826937	0.605156	0.445411	WP_089518392.1	Hypothetical protein
NWMN_RS08390	NWMN_1490	27.0733	9.82	5.05667	7.14667	0.192402	0.495575	-0.00486417	1	-0.70702	0.00185388	0.514202	0.0289857	0.711902	0.00126466	WP_000953301.1	DNA internalization-related competence protein ComEC/Rec2
NWMN_RS06930	NWMN_1226	135.133	86.6133	42.59	28.7833	0.192643	0.615039	-0.914977	0.00742	0.0922588	0.868041	-0.285604	0.446925	0.826186	0.00513193	WP_000624956.1	Hypothetical protein
NWMN_RS04020	NWMN_0710	646.117	1507.33	721.53	801.17	0.194327	0.206133	-0.196067	0.193264	1.82995	1.53214e-32	-2.02431	6.56069e-38	-1.63386	1.22e-26	WP_000985617.1	Bacillithiol system redox-active protein YtxJ
NWMN_RS12825	NWMN_2224	87.25	74.7667	39.09	49.4	0.196983	0.179059	-0.131498	0.355899	0.507873	0.000227087	-0.704923	6.45021e-07	-0.37634	0.00594567	WP_000991501.1	PTS transporter subunit EIIC GlvC
NWMN_RS00300	NWMN_0052	13.4267	7.85	3.91667	2.19667	0.197778	0.63205	-1.28382	0.000420787	-0.0791784	0.833081	-0.119491	0.749097	1.36942	2.48e-05	WP_001151814.1	PLP-dependent aminotransferase family protein NorG
NWMN_RS06145	NWMN_1084	22302.3	8223.22	3508.98	5100.09	0.199138	0.515473	0.61798	0.0214495	-1.10454	1.27008e-05	0.904727	0.00091647	0.485412	0.0454588	WP_000398672.1	Beta-class phenol-soluble modulin Psmβ1
NWMN_RS08245	NWMN_1462	304.317	158.043	83.3167	162.923	0.199428	0.190789	0.518208	0.000456471	-0.220908	0.134459	0.0214246	0.905396	-0.297386	0.0362687	WP_000683931.1	Nif3-like dinuclear metal center hexameric protein
NWMN_RS03105	NWMN_0540	61.1767	3.68667	1.91333	1.37667	0.20495	1	-0.59685	1	-3.50587	1.98812e-10	3.28369	3.44498e-07	4.14485	7.41e-13	WP_001165058.1	Protein VraC VraC
NWMN_RS06335	NWMN_1121	150.633	64.76	34.29	79.5267	0.204993	0.232995	0.780421	1.11498e-06	-0.500214	0.00143635	0.295092	0.0687704	-0.280472	0.0619675	WP_000722165.1	Bifunctional phosphopantothenoylcysteine decarboxylase/phosphopantothenate--cysteine ligase CoaBC
NWMN_RS04725	NWMN_0838	385.417	201.097	107.433	199.36	0.205763	0.121695	0.431768	0.00106599	-0.195059	0.137447	-0.0107151	0.936276	-0.236724	0.0704574	WP_000154930.1	Helicase-exonuclease AddAB subunit AddA
NWMN_RS09455	NWMN_1685	188.673	153.3	81.2733	152.143	0.206038	0.205643	0.469519	0.00287761	0.413143	0.00728401	-0.619243	8.35153e-05	-0.882757	7.49e-09	WP_000778523.1	O-succinylbenzoate synthase MenC
NWMN_RS05740	NWMN_1013	55.0267	100.193	49.7433	61.0333	0.206369	0.474503	-0.0828183	0.761363	1.7365	6.44647e-09	-1.94311	5.93532e-10	-1.65365	2.47e-08	WP_000162700.1	RinA family phage transcriptional activator
NWMN_RS10255	NWMN_1795	55.0267	100.193	49.7433	61.0333	0.206369	0.474468	-0.0828176	0.761343	1.73653	6.42675e-09	-1.94314	5.91601e-10	-1.65368	2.46e-08	WP_000162700.1	RinA family phage transcriptional activator RinA
NWMN_RS09745	NWMN_1728	628.6	140.86	72.41	115.33	0.206414	0.246277	0.245042	0.158498	-1.47402	7.10755e-19	1.26748	7.51689e-14	1.22889	5.26e-14	WP_000216878.1	ABC transporter ATP-binding protein EcsA
NWMN_RS13585	NWMN_2356	333.94	350.607	176.907	258.473	0.207042	0.176604	0.164085	0.266865	0.729079	3.27041e-07	-0.936211	2.84153e-10	-0.893225	1.69e-10	WP_000732082.1	DUF1307 domain-containing protein
NWMN_RS14195	NWMN_2471	32.53	13.8233	6.76667	12.4433	0.207747	0.734969	0.435632	0.256385	-0.632572	0.0737233	0.422888	0.273617	0.194638	0.605776	WP_001789900.1	TetR/AcrR family transcriptional regulator
NWMN_RS14220	NWMN_2476	5.57667	12.4367	5.99	6.12	0.208594	1	-0.23554	0.812331	1.20186	0.0783988	-1.4167	0.134538	-0.960007	0.113722	WP_000055846.1	DUF2316 family protein
NWMN_RS14245	NWMN_2481	40.54	30.7633	15.7633	27.3667	0.209108	0.404892	0.332673	0.133432	0.295803	0.158119	-0.505287	0.0238561	-0.628887	0.00154144	WP_000706519.1	GTP-binding protein
NWMN_RS08585	NWMN_1529	643.247	723.73	381.62	435.887	0.210376	0.102751	-0.251846	0.0495917	0.89336	3.82609e-12	-1.10375	1.6104e-17	-0.641504	5.72e-07	WP_000102735.1	Replication-associated recombination protein A RarA
NWMN_RS03455	NWMN_0607	602.613	395.973	206.49	475.06	0.21046	0.146721	0.768084	6.069e-08	0.101297	0.464651	-0.311792	0.0274374	-0.869456	4.16e-10	WP_001103232.1	Teichoic acids export ABC transporter ATP-binding subunit TagH
NWMN_RS14555	NWMN_2533	4.69333	4.64333	2.35333	3.30333	0.213251	0.791239	0.0314832	1	0.559955	0.109357	-0.775391	0.0613654	-0.591786	0.0939434	WP_000136166.1	Ornithine carbamoyltransferase ArcB
NWMN_RS03070	NWMN_0532	165.993	205.87	109.067	192.903	0.217686	0.213955	0.411802	0.015676	1.02546	2.8499e-09	-1.24321	1.59377e-12	-1.43736	2.98e-17	WP_000866415.1	Glucosamine-6-phosphate deaminase NagB
NWMN_RS14510	NWMN_2525	218.427	112.39	51.7433	111.71	0.219731	0.865846	1.00803	0.0536507	-0.59214	0.305592	0.368075	0.637356	-0.425796	0.245214	WP_000604728.1	Hypothetical protein
NWMN_RS08180	NWMN_1450	413.26	707.163	353.907	354.98	0.220416	0.293591	-0.315655	0.129662	1.38452	1.28943e-11	-1.60502	1.52679e-14	-1.06875	1.4e-07	WP_001018871.1	MTH1187 family thiamine-binding protein
NWMN_RS04965	NWMN_0887	449.737	312.103	165.527	301.567	0.220476	0.108637	0.431044	0.00143876	0.193861	0.151282	-0.414365	0.002285	-0.624941	2.95e-06	WP_000258650.1	Diglucosyl diacylglycerol synthase UgtP
NWMN_RS15535	-	16.4233	7.75	4.09	8.21667	0.221713	0.495042	0.585746	0.024787	-0.408608	0.10458	0.186061	0.524805	-0.178402	0.401552	WP_000277741.1	IS1182 family transposase
NWMN_RS02560	NWMN_0449	289.107	173.78	91.6067	97.7333	0.223748	0.254418	-0.326575	0.094232	-0.0334635	0.876173	-0.190368	0.306681	0.360142	0.0605785	WP_001134194.1	Stage 0 sporulation family protein
NWMN_RS01245	NWMN_0223	11.08	10.5867	5.51333	5.23667	0.225328	0.319385	-0.543213	0.0138646	0.645107	0.00233617	-0.870614	6.59457e-05	-0.101486	0.62668	WP_000549278.1	Type VII secretion protein EssC
NWMN_RS07360	NWMN_1307	222.72	41.5767	22.2067	27.86	0.23243	0.302784	-0.0756469	0.77538	-1.70514	2.43617e-23	1.47224	5.89409e-16	1.78092	3.76e-26	WP_000698235.1	4-hydroxy-tetrahydrodipicolinate reductase DapB
NWMN_RS03745	NWMN_0661	220.397	156.48	76.7767	67.27	0.236539	0.466463	-0.425545	0.15094	0.129056	0.652773	-0.366406	0.20711	0.297753	0.230181	WP_000154465.1	Hypothetical protein
NWMN_RS02555	NWMN_0448	330.497	101.983	54.3367	48.35	0.239415	0.128064	-0.582088	0.000223527	-0.978674	5.77313e-12	0.739127	4.78354e-07	1.56105	1.62e-26	WP_000344337.1	DNA polymerase III subunit delta' HolB
NWMN_RS06885	NWMN_1223	29.9333	12.6733	6.59	10.6333	0.23963	0.590431	0.298951	0.434091	-0.577618	0.102092	0.335987	0.459128	0.277081	0.443974	WP_000899337.1	Hypothetical protein
NWMN_RS13500	NWMN_2343	195.45	53.42	28.7267	44.8	0.240796	0.110923	0.227377	0.110705	-1.15619	1.41201e-18	0.915235	1.99771e-11	0.928721	3.74e-13	WP_000381262.1	MFS transporter
NWMN_RS14890	NWMN_2598	38.93	15.77	8.19667	11.9767	0.241112	0.479403	0.123334	0.7433	-0.63376	0.0177076	0.391506	0.19869	0.510061	0.0483432	WP_000154162.1	Peptide resistance ABC transporter ATP-binding subunit VraD
NWMN_RS08965	NWMN_1599	186.66	75.8067	41.0733	96.9733	0.2415	0.118012	0.82543	9.41792e-09	-0.570975	4.86997e-05	0.329359	0.0227228	-0.254668	0.0587114	WP_000160435.1	CBS domain-containing protein
NWMN_RS04520	NWMN_0799	687.187	178.82	89.99	62.9633	0.242686	0.233098	-0.874288	1.99658e-05	-1.30089	1.27246e-13	1.05793	5.71259e-09	2.17614	5.31e-32	WP_000273981.1	DUF86 domain-containing protein
NWMN_RS04745	NWMN_0842	359.007	122.777	65.6833	140.67	0.243959	0.12948	0.70056	3.0269e-06	-0.850686	6.32787e-09	0.606594	5.79389e-05	0.149917	0.305231	WP_001182436.1	Cof-type HAD-IIB family hydrolase
NWMN_RS01140	NWMN_0203	290.12	125.137	62.4067	90.47	0.245263	0.30146	0.17754	0.424088	-0.552185	0.00385179	0.306465	0.12185	0.374431	0.0376966	WP_000747873.1	D-ribose pyranase RbsD
NWMN_RS02425	NWMN_0429	119.33	130.977	69.3367	114.653	0.248483	0.111885	0.309944	0.0393568	0.825564	2.71028e-08	-1.07413	1.84591e-12	-1.13559	6.46e-15	WP_001170264.1	Autolysin/adhesin Aaa Sle1
NWMN_RS07155	NWMN_1269	196.28	59.8533	32.4133	54.0667	0.248745	0.0905816	0.333256	0.0147671	-0.994659	1.25438e-14	0.745777	2.03347e-08	0.661294	1.17e-07	WP_000651160.1	Alanine:cation symporter family protein AlsT
NWMN_RS03955	NWMN_0699	876.72	276.84	143.68	527.73	0.252633	0.166282	1.55794	4.93913e-21	-1.02477	3.28135e-10	0.771924	5.28488e-06	-0.533733	0.000354246	WP_000692521.1	Class Ib ribonucleoside-diphosphate reductase assembly flavoprotein NrdI
NWMN_RS10465	NWMN_1822	427.97	119.263	63.73	155.743	0.252855	0.158183	0.923813	1.47277e-08	-1.16442	1.63378e-13	0.911351	2.21249e-08	0.240211	0.111621	WP_000153530.1	Response regulator transcription factor VraR
NWMN_RS01190	NWMN_0212	19.87	10.6867	5.55667	8.63333	0.252985	0.539344	0.232272	0.515385	-0.155642	0.531647	-0.0987217	0.914745	-0.0774909	0.896934	WP_000806113.1	ABC transporter permease
NWMN_RS00175	NWMN_0028	25.7733	64.6133	35.27	34.61	0.25329	0.122934	-0.433436	0.00759536	2.05392	6.72665e-35	-2.30729	6.89415e-41	-1.62032	3.19e-22	WP_000465472.1	Persulfide dioxygenase-sulfurtransferase CstB
NWMN_RS11200	NWMN_1942	1242.75	437.7	235.937	276.623	0.25537	0.0434389	-0.156232	0.211071	-0.793309	6.63276e-11	0.537897	1.13915e-05	0.949561	5.26e-15	WP_000867960.1	Carbon-nitrogen family hydrolase
NWMN_RS06075	NWMN_1072	729.28	501.58	240.327	187.997	0.256838	0.258615	-0.495852	0.0253992	-0.00628738	0.975931	-0.25111	0.200016	0.503095	0.0110396	WP_000231632.1	Hypothetical protein
NWMN_RS13535	NWMN_2348	209.183	253.86	136.287	199.58	0.257496	0.0910723	0.186892	0.206829	0.975614	3.51858e-11	-1.2332	3.9442e-16	-1.16256	1.02e-15	WP_001291519.1	Hypothetical protein
NWMN_RS01135	NWMN_0202	302.62	118.13	64.1533	109.62	0.259517	0.0916191	0.389336	0.00742354	-0.633441	5.79774e-06	0.373799	0.00902071	0.243988	0.0698101	WP_000182751.1	Ribokinase RbsK
NWMN_RS02975	NWMN_0512	793.317	353.927	194.957	321.22	0.26299	0.0664751	0.335092	0.0178677	-0.438585	0.00181009	0.175566	0.215634	0.103469	0.461915	WP_000250824.1	Glycine C-acetyltransferase Kbl
NWMN_RS02690	NWMN_0470	1030.9	1146.1	590.973	1022.66	0.271956	0.0519336	0.474763	0.000488655	0.793459	5.38254e-09	-1.06546	1.15513e-14	-1.26828	5.25e-21	WP_000021445.1	RNA-binding protein S1
NWMN_RS04140	NWMN_0731	299.21	117.503	65.2867	101.383	0.276686	0.0610088	0.250695	0.0815459	-0.619335	1.11153e-05	0.342574	0.0168901	0.368597	0.00822162	WP_000057548.1	Tetratricopeptide repeat protein
NWMN_RS11015	NWMN_1911	5.83333	11.14	6.11	3.87	0.276901	0.486624	-0.98503	0.00780174	1.54461	3.66128e-06	-1.82256	7.92756e-07	-0.554487	0.140669	WP_000138472.1	Recombinase RecT
NWMN_RS13325	NWMN_2316	139.72	74.12	40.16	66.2267	0.278569	0.184886	0.348034	0.0783549	-0.20731	0.280055	-0.0714872	0.727921	-0.140908	0.449497	WP_000019127.1	Cation transporter
NWMN_RS14340	NWMN_2499	522.41	68.46	37.8367	70.2233	0.278968	0.138707	0.536538	0.00194036	-2.21776	2.78816e-40	1.93856	2.0191e-30	1.68098	5.28e-26	WP_000846637.1	L-lactate dehydrogenase Ldh2
NWMN_RS08530	NWMN_1517	1083.76	949.28	499.113	614.14	0.279028	0.0378762	-0.0142856	0.914538	0.464267	0.000308484	-0.743348	1.36935e-08	-0.44998	0.000435203	WP_000939059.1	Holliday junction resolvase RuvX
NWMN_RS04740	NWMN_0841	1038.54	187.503	103.167	242.007	0.279725	0.0343416	0.853302	2.63003e-11	-1.7539	7.22474e-43	1.47412	1.38784e-30	0.900514	3.33e-13	WP_001124525.1	CoA-disulfide reductase Cdr
NWMN_RS01210	NWMN_0217	15.46	13.8367	7.45	6.61	0.280339	0.626777	-0.484778	0.344055	0.564618	0.20611	-0.847057	0.0676455	-0.0764806	0.946909	WP_000583198.1	DUF5080 family protein
NWMN_RS10620	-	958.123	406.78	202.53	296.547	0.281406	0.678535	0.707564	0.199566	-1.00151	0.0603562	0.716859	0.211118	0.289421	0.63426	WP_000669862.1	NETI motif-containing protein
NWMN_RS10035	NWMN_1755	490.283	155.393	83.7867	164.593	0.28197	0.175123	0.666769	0.000511061	-0.99156	9.00207e-08	0.70928	0.000237585	0.324378	0.0717273	WP_000939518.1	Peroxiredoxin
NWMN_RS06035	NWMN_1068	115.393	52.8533	28.3033	55.6967	0.284705	0.296605	0.6608	0.00443419	-0.449479	0.0433567	0.164017	0.507155	-0.212351	0.306331	WP_000584398.1	Hypothetical protein
NWMN_RS11765	NWMN_2037	29.66	21.5167	11.8433	13.4233	0.287915	0.244725	-0.191353	0.450678	0.242342	0.295774	-0.530753	0.0253559	-0.0507084	0.827752	WP_001291500.1	M20 family metallopeptidase HmrA
NWMN_RS14730	NWMN_2567	17.74	4.85333	2.53	4.98333	0.289315	0.6701	0.606338	0.194369	-1.17292	0.000825686	0.879742	0.0216134	0.562007	0.0560968	WP_000877317.1	Intercellular adhesin biosynthesis polysaccharide N-deacetylase IcaB
NWMN_RS13760	NWMN_2390	147.117	7.40333	3.56667	9.68333	0.292053	1	1.179	0.110393	-3.75853	8.0177e-15	3.44774	2.39999e-10	2.54529	2.93e-11	WP_000217710.1	Hypothetical protein
NWMN_RS09630	NWMN_1715	27.52	6.84333	3.77333	3.02	0.297785	0.209166	-0.710202	0.00273502	-1.28913	1.64064e-11	0.990731	8.33564e-07	2.00072	1.28e-23	WP_001092605.1	Lantibiotic dehydratase EpiB
NWMN_RS11020	NWMN_1912	3.76333	10.2667	5.66667	3.11667	0.301289	0.377445	-1.2312	0.000246431	2.34654	3.12815e-11	-2.64815	2.74956e-13	-1.11236	0.00520762	WP_000700577.1	AAA family ATPase
NWMN_RS12860	NWMN_2231	228.6	235.28	133.49	140.437	0.301306	0.0509704	-0.280621	0.067211	0.780425	2.85502e-07	-1.08177	1.87979e-12	-0.49977	0.00098506	WP_000998767.1	Imidazolonepropionase HutI
NWMN_RS02810	NWMN_0480	34.8767	7.58333	4.16667	7.89667	0.301871	0.372738	0.556219	0.0337632	-1.49428	3.85529e-12	1.191	2.91322e-07	0.936593	8.81e-07	WP_000799248.1	PLP-dependent aminotransferase family protein PdxR
NWMN_RS00365	NWMN_0065	10.51	13.1267	7.35667	8.78	0.302336	0.327456	-0.122882	0.647354	1.07819	0.000135041	-1.38098	1.81745e-06	-0.955187	0.000654007	WP_001795559.1	3-(L-alanin-3-ylcarbamoyl)-2-[(2-aminoethylcarbamoyl)methyl]-2-hydroxypropanoate synthase SbnF
NWMN_RS06005	NWMN_1064	704.613	239.99	131.453	281.873	0.302792	0.0506963	0.780817	8.14468e-08	-0.870158	8.7913e-10	0.567226	8.36298e-05	0.0891442	0.518439	WP_000659317.1	XTP/dITP diphosphatase
NWMN_RS09255	NWMN_1649	13.2267	17.6533	9.92333	8.69667	0.303284	0.0467607	-0.56881	0.000169065	1.15471	9.24249e-15	-1.45808	1.03481e-21	-0.585737	9.43e-05	WP_001050548.1	LPXTG-anchored repetitive surface protein SasC
NWMN_RS08190	-	318.443	249.963	117.99	196.343	0.30341	0.516191	0.642912	0.0487268	0.145261	0.683851	-0.450936	0.204886	-0.791152	0.00412608	WP_000087561.1	YqgQ family protein
NWMN_RS12865	NWMN_2232	74.9	63.0867	36.4133	37.69	0.304555	0.203743	-0.314995	0.185738	0.518497	0.0269295	-0.823166	0.000499676	-0.203399	0.383743	WP_001226823.1	Urocanate hydratase HutU
NWMN_RS07640	NWMN_1354	198.823	53.54	30.0767	40.5933	0.30943	0.0554737	0.0890404	0.559714	-1.18767	1.7955e-17	0.877994	1.33254e-09	1.09859	5.18e-16	WP_000487150.1	Class I SAM-dependent RNA methyltransferase
NWMN_RS00360	NWMN_0064	8.76667	10.1367	5.79333	5.55667	0.310921	0.278662	-0.39885	0.121018	0.964322	0.000147293	-1.27592	2.16512e-06	-0.564697	0.0304903	WP_001179888.1	L-2,3-diaminopropanoate--citrate ligase SbnE
NWMN_RS00030	NWMN_0005	904.283	829.473	475.147	799.28	0.311566	0.0273627	0.392509	0.00537607	0.619395	1.15882e-05	-0.930966	5.51624e-11	-1.01191	1.01e-12	WP_000819088.1	DNA gyrase subunit A GyrA
NWMN_RS04285	NWMN_0757	9.95	12.1533	6.76667	9.68333	0.31177	0.259746	0.134986	0.613215	1.0896	5.96037e-05	-1.40198	7.28495e-07	-1.22485	2.21e-06	WP_000791729.1	Von Willebrand factor binding protein Vwb
NWMN_RS12870	NWMN_2233	70.3933	20.32	11.4967	16.6167	0.312672	0.267369	0.219447	0.38646	-1.07224	4.50274e-07	0.758642	0.000684642	0.852381	2.09e-05	WP_000691843.1	LysR family transcriptional regulator HutR
NWMN_RS05335	NWMN_0952	17.21	15.1433	8.64667	7.49333	0.313712	0.208616	-0.54335	0.0273714	0.59393	0.0105856	-0.908263	0.000175039	-0.0495306	0.920205	WP_000381849.1	Cytochrome ubiquinol oxidase subunit I CydA
NWMN_RS09310	NWMN_1658	898.367	495.863	280.303	332.4	0.314779	0.0203041	-0.0868976	0.520008	-0.139157	0.296531	-0.175652	0.189269	0.226061	0.0889296	WP_001196354.1	Proline dehydrogenase PutA
NWMN_RS12960	NWMN_2251	252.89	89.9667	50.3833	72.87	0.321007	0.0372489	0.204722	0.161517	-0.783794	8.27282e-09	0.462588	0.000983409	0.578989	1.2e-05	WP_000620864.1	Alpha/beta hydrolase
NWMN_RS04750	NWMN_0843	2851.38	603.97	313.72	468.747	0.322547	0.0723269	0.374891	0.0264626	-1.64283	1.64123e-24	1.32004	4.36614e-16	1.26777	3.08e-16	WP_000390575.1	Metal-sulfur cluster assembly factor SufT
NWMN_RS11110	NWMN_1925	17.58	17.4833	9.86667	11.86	0.325203	0.30686	-0.0491972	0.898467	0.75496	0.00951051	-1.08094	0.000315863	-0.705702	0.0132621	WP_000857191.1	Site-specific integrase Int3
NWMN_RS05220	NWMN_0932	3347.33	2839.65	1617.96	2255.09	0.325647	0.0142486	0.159719	0.228176	0.484195	0.000259933	-0.809848	1.21154e-09	-0.643916	1.21e-06	WP_000225837.1	Bifunctional methylenetetrahydrofolate dehydrogenase/methenyltetrahydrofolate cyclohydrolase FolD
NWMN_RS00990	NWMN_0177	23.6	44.2033	25.2033	28.0833	0.325674	0.0272942	-0.181562	0.213772	1.64716	4.02711e-29	-1.97299	1.29621e-37	-1.46553	6.6e-24	WP_000838204.1	PTS transporter subunit EIIC GlcC
NWMN_RS02815	NWMN_0481	199.997	133.17	74.2933	185.423	0.327326	0.0974765	0.986692	2.00864e-07	0.110081	0.553186	-0.437544	0.0212887	-1.097	2.84e-09	WP_000034728.1	Pyridoxal 5'-phosphate synthase lyase subunit PdxS
NWMN_RS11185	NWMN_1939	380.813	121.647	68.9067	87.0267	0.329491	0.0320336	0.0366578	0.817174	-0.949037	5.89879e-12	0.619344	1.35099e-05	0.912369	1.79e-11	WP_000197635.1	CPBP family intramembrane metalloprotease MroQ
NWMN_RS04210	NWMN_0744	920.637	551.62	316.3	465.757	0.330983	0.0254984	0.221985	0.132288	-0.0108567	0.943339	-0.320143	0.0296177	-0.211136	0.149225	WP_001085505.1	Phosphoglycerate mutase Pgm
NWMN_RS07145	NWMN_1268	254.077	110.51	63.4133	94.5233	0.333262	0.00930286	0.239808	0.0570616	-0.473968	0.000125943	0.140654	0.258923	0.234135	0.0551257	WP_001289569.1	DNA topoisomerase IV subunit A ParC
NWMN_RS03895	NWMN_0688	80.3667	47.6633	27.67	48.7633	0.334294	0.0259859	0.484622	0.00072303	-0.0148976	0.923423	-0.319548	0.0259204	-0.469868	0.000542104	WP_000525109.1	ABC-F family ATP-binding cassette domain-containing protein
NWMN_RS08935	NWMN_1593	409.973	385.98	221.213	295.477	0.33774	0.0210556	0.107611	0.457231	0.621127	1.57941e-05	-0.958907	4.14352e-11	-0.728749	3.66e-07	WP_000717561.1	ATP-dependent 6-phosphofructokinase PfkA
NWMN_RS07020	NWMN_1244	392.343	281.69	148.457	191.383	0.338531	0.176428	0.187148	0.44573	0.119149	0.597288	-0.458154	0.0511127	-0.30649	0.16558	WP_000580198.1	Hypothetical protein
NWMN_RS03210	NWMN_0560	43.8033	11.6967	6.35667	5.25667	0.340234	0.48089	-0.587198	0.220953	-1.2022	0.0004928	0.859164	0.0193479	1.79391	7.24e-07	WP_000898356.1	DUF443 family protein
NWMN_RS02340	NWMN_0415	312.2	90.9133	48.57	86.3033	0.340656	0.401696	0.664548	0.0538568	-1.25504	0.000105138	0.912795	0.00697473	0.588754	0.0586955	WP_000172543.1	Hypothetical protein
NWMN_RS06590	NWMN_1168	557.09	152.797	86.8433	142.09	0.344735	0.0265605	0.4183	0.00450863	-1.17754	8.53497e-17	0.832628	8.18845e-09	0.759109	3.56e-08	WP_000057329.1	UMP kinase PyrH
NWMN_RS07060	NWMN_1250	413.74	297.67	170.133	225.253	0.347322	0.0096547	0.104831	0.432601	0.227807	0.0760721	-0.575195	1.06003e-05	-0.332654	0.00926183	WP_000380731.1	CAP domain-containing protein
NWMN_RS02885	NWMN_0494	626.857	112.84	64.4433	109.353	0.348373	0.0669904	0.479797	0.00853427	-1.7884	2.52598e-24	1.43979	5.10349e-16	1.30841	1.95e-14	WP_000390328.1	23S rRNA (guanosine(2251)-2'-O)-methyltransferase RlmB
NWMN_RS04205	NWMN_0743	923.707	548.78	314.687	485.943	0.348779	0.019934	0.333979	0.0241337	-0.0500095	0.740864	-0.298813	0.0422649	-0.283998	0.0507173	WP_001260089.1	Triose-phosphate isomerase TpiA
NWMN_RS13905	NWMN_2418	57.65	120.073	67.2167	84.1267	0.349359	0.121625	0.0951259	0.670964	1.66875	6.9268e-14	-2.0185	4.9313e-18	-1.76403	3.21e-16	WP_000376235.1	MarR family transcriptional regulator MhqR
NWMN_RS13950	NWMN_2427	110.807	49.58	28.1867	38.6867	0.349655	0.182306	0.205406	0.389164	-0.484145	0.0241426	0.13349	0.625784	0.278341	0.183394	WP_000621927.1	N-acetyltransferase
NWMN_RS06010	NWMN_1065	1019.32	236.427	133.683	293.3	0.350179	0.0242931	0.87982	1.01351e-09	-1.43025	4.69582e-25	1.07986	2.20383e-14	0.550153	2.96e-05	WP_000049489.1	Metallophosphoesterase
NWMN_RS01480	-	149	124.117	59.0133	47.0867	0.351542	0.682714	-0.351273	0.843	0.903836	0.458143	-1.2633	0.20356	-0.544542	0.762527	WP_000438352.1	Hypothetical protein
NWMN_RS04240	NWMN_0750	792.35	743.24	419.223	793.327	0.353182	0.016886	0.674518	2.80121e-06	0.588213	4.45842e-05	-0.941465	1.04671e-10	-1.26282	8.03e-19	WP_001085185.1	SsrA-binding protein SmpB
NWMN_RS02405	NWMN_0425	101.65	153.107	88.99	101.347	0.355516	0.0171002	-0.109652	0.46387	1.30258	1.41042e-18	-1.65818	4.17717e-28	-1.19291	3.58e-16	WP_001036663.1	Bifunctional cystathionine gamma-lyase/homocysteine desulfhydrase MccB
NWMN_RS07365	NWMN_1308	254.973	47.83	27.4133	36.2867	0.357948	0.0767327	0.11309	0.555016	-1.71825	2.62555e-27	1.35971	2.27087e-16	1.60505	7.18e-26	WP_000249840.1	2,3,4,5-tetrahydropyridine-2,6-dicarboxylate N-acetyltransferase DapD
NWMN_RS13870	NWMN_2412	26.9233	12.88	7.25	10.2133	0.362791	0.425292	0.208072	0.654929	-0.388118	0.261813	0.0230398	1	0.179116	0.57358	WP_000382904.1	ATP-binding cassette domain-containing protein
NWMN_RS04700	NWMN_0833	1053.42	696.907	405.347	929.563	0.362942	0.00440226	0.903791	1.13827e-12	0.116825	0.355498	-0.479784	0.000153677	-1.02064	7.51e-16	WP_000148855.1	Glucose-6-phosphate isomerase Pgi
NWMN_RS14295	NWMN_2491	687.77	1098.81	620.92	994.48	0.363499	0.0190867	0.457362	0.00276411	1.31644	1.25303e-17	-1.67999	4.60549e-27	-1.77385	1.36e-30	WP_000125708.1	Glyoxalase/bleomycin resistance/extradiol dioxygenase family protein
NWMN_RS08430	NWMN_1498	121.283	37.47	21.6533	36.1067	0.363789	0.110568	0.447505	0.0275459	-0.997067	1.2114e-07	0.632632	0.00122608	0.549078	0.00212936	WP_000666761.1	Shikimate dehydrogenase AroE
NWMN_RS04720	NWMN_0837	173.54	78.2767	46.7133	75.5867	0.363893	0.00931014	0.391439	0.0045064	-0.401598	0.0032158	0.0376531	0.785995	0.010122	0.941153	WP_000172345.1	Helicase-exonuclease AddAB subunit AddB
NWMN_RS09040	NWMN_1612	258.847	115.323	64.1533	108.01	0.363936	0.086378	0.503182	0.0109666	-0.522981	0.00586338	0.158547	0.464759	0.0193666	0.970017	WP_000207845.1	GAF domain-containing protein
NWMN_RS14795	NWMN_2579	58.0967	8.94333	5.14	5.66333	0.364251	0.370962	-0.146525	0.68284	-2.03337	6.68848e-14	1.66726	3.00694e-09	2.18048	2.75e-16	WP_000549223.1	Polysaccharide deacetylase family protein
NWMN_RS01655	NWMN_0289	54.32	90.3367	51.92	34.8067	0.365107	0.313811	-0.876769	0.0165182	1.47859	7.94545e-05	-1.84382	1.11492e-06	-0.601458	0.11323	WP_001037578.1	PBSX family phage terminase large subunit
NWMN_RS00160	NWMN_0026	54.7267	35.0533	20.35	24.52	0.36804	0.144312	-0.00346474	1	0.0144892	0.86659	-0.383262	0.0786659	-0.0110254	0.893229	WP_000355845.1	Sulfite exporter TauE/SafE family protein TauE
NWMN_RS11980	NWMN_2067	656.693	672.343	397.837	960.333	0.369447	0.0137692	0.998073	2.63169e-11	0.752686	4.55013e-07	-1.12215	8.79992e-14	-1.7508	7.47e-31	WP_000958531.1	P-loop NTPase SalA
NWMN_RS02820	NWMN_0482	376.277	206.543	115.62	282.357	0.374065	0.0754913	1.02735	3.47811e-07	-0.203918	0.311978	-0.170351	0.397488	-0.823739	2.24e-05	WP_000690439.1	Pyridoxal 5'-phosphate synthase glutaminase subunit PdxT
NWMN_RS06270	NWMN_1109	513.71	152.93	85.7367	101.347	0.375429	0.0734758	0.00487283	0.985216	-1.09955	1.28983e-08	0.723802	0.000232739	1.09469	1.01e-08	WP_000003870.1	Bifunctional pyr operon transcriptional regulator/uracil phosphoribosyltransferase PyrR
NWMN_RS06065	NWMN_1071	608.99	261.33	123.167	110.883	0.375837	0.522648	-0.128809	0.905869	-0.908647	0.036222	0.528259	0.281489	1.03879	0.0119964	WP_001032814.1	Hypothetical protein
NWMN_RS07730	NWMN_1373	84.2833	30.3833	17.2567	37.3167	0.378188	0.215398	0.882619	0.000406864	-0.855643	0.000287983	0.476042	0.066548	-0.0287842	0.832103	WP_000004947.1	IDEAL domain-containing protein
NWMN_RS03400	NWMN_0596	140.84	208.42	126.73	151.183	0.383719	0.0834431	-0.0170162	0.942148	1.31222	4.29149e-09	-1.69598	5.87879e-14	-1.2952	6.29e-09	WP_000950548.1	Na+/H+ antiporter subunit D MnhD2
NWMN_RS07910	NWMN_1401	394.477	175.067	103.067	152.617	0.386764	0.0145973	0.308086	0.0440893	-0.4692	0.00177074	0.0822762	0.611915	0.161029	0.283831	WP_000159577.1	rRNA pseudouridine synthase RluB
NWMN_RS03560	NWMN_0626	878.087	314.14	179.253	548.827	0.390215	0.0101602	1.39263	1.85763e-22	-0.822466	4.74104e-09	0.432081	0.00255189	-0.570457	1.81e-05	WP_000940134.1	GNAT family N-acetyltransferase
NWMN_RS01025	NWMN_0183	10.84	4.96333	2.9	3.02	0.397058	0.473801	-0.223534	0.698828	-0.331903	0.352044	-0.0686542	1	0.557212	0.142706	WP_000646204.1	Zinc-binding dehydrogenase
NWMN_RS12730	NWMN_2206	96.4867	150.37	90.0867	75.6867	0.398679	0.00542991	-0.509326	0.000377769	1.3598	1.19789e-21	-1.75857	7.1462e-34	-0.850357	2.09e-09	WP_000684141.1	NAD(P)-binding protein
NWMN_RS14940	NWMN_2609	446.527	374.997	223.03	306.02	0.401933	0.00296216	0.212159	0.112602	0.453713	0.000542592	-0.855706	1.17173e-10	-0.665897	3.32e-07	WP_000742837.1	Nucleoid occlusion protein Noc
NWMN_RS07715	NWMN_1370	139.063	93.42	52.56	102.603	0.402008	0.218562	0.834088	0.00534103	-0.0403673	1	-0.363171	0.190253	-0.795633	0.00179197	WP_000839926.1	Nucleotide pyrophosphohydrolase
NWMN_RS08185	NWMN_1451	360.437	486.163	295.077	280.54	0.402175	0.0469345	-0.326563	0.106975	1.16936	9.35625e-09	-1.57157	2.18368e-14	-0.842771	3.16e-05	WP_000161314.1	ROK family glucokinase Glk
NWMN_RS00150	NWMN_0025	202.537	109.987	63.9767	69.8867	0.40481	0.0531971	-0.0691689	0.727733	-0.183498	0.309786	-0.221906	0.271175	0.25275	0.151523	WP_000048258.1	tRNA-dihydrouridine synthase
NWMN_RS08525	NWMN_1516	2165.42	2249.29	1251.6	1232.93	0.40542	0.00448758	-0.131775	0.352618	0.651731	2.39895e-06	-1.05722	4.56263e-14	-0.519938	0.000153624	WP_000134779.1	DUF1292 domain-containing protein
NWMN_RS13605	NWMN_2360	40.9433	13.3833	7.98	9.71333	0.407856	0.211657	0.0326566	1	-0.901109	0.000246223	0.491075	0.0706413	0.868361	0.00018965	WP_000590517.1	ABC transporter ATP-binding protein CntF
NWMN_RS04530	NWMN_0801	857.873	557.54	332.59	318.427	0.408536	0.00384001	-0.31456	0.0261144	0.0923837	0.507143	-0.500955	0.000343444	0.222201	0.112823	WP_000239131.1	D-glycerate dehydrogenase
NWMN_RS03570	NWMN_0628	409.403	142.883	85.5167	158.943	0.408689	0.0105075	0.677444	7.37728e-06	-0.827732	1.45637e-08	0.418805	0.00533139	0.150053	0.297492	WP_001166505.1	Response regulator transcription factor GraR
NWMN_RS01715	-	82.8233	139.147	77.13	36.3867	0.410799	0.296444	-1.12877	0.00407434	1.56944	9.27259e-05	-1.9815	1.45312e-06	-0.435767	0.41863	WP_000880587.1	Hypothetical protein
NWMN_RS08420	NWMN_1496	190.433	76.9967	45.92	73.26	0.412675	0.0646429	0.470647	0.0258868	-0.62401	0.0019075	0.210767	0.335611	0.152947	0.45536	WP_000725162.1	Nicotinate (nicotinamide) nucleotide adenylyltransferase NadD
NWMN_RS08075	NWMN_1430	806.797	376.817	211.523	244.213	0.414402	0.0328712	0.0610192	0.756675	-0.509624	0.00534509	0.0949222	0.64925	0.448576	0.0129827	WP_000241588.1	Asp23/Gls24 family envelope stress response protein
NWMN_RS07960	NWMN_1410	322.93	38.6633	22.9067	44.0333	0.415943	0.0401749	0.711925	5.17343e-05	-2.36942	6.84415e-54	1.95276	4.30627e-35	1.6568	1.83e-32	WP_000779744.1	Pyrroline-5-carboxylate reductase ProC
NWMN_RS03320	NWMN_0580	18.7233	8.36667	5.11667	5.38667	0.416386	0.406002	-0.13845	0.823125	-0.512772	0.221098	0.0920933	1	0.652482	0.110739	WP_000901764.1	Endonuclease III domain-containing protein
NWMN_RS05000	NWMN_0894	180.177	97.6567	59.4933	112.867	0.418095	0.00257765	0.68028	3.28552e-07	-0.162477	0.225529	-0.255736	0.0518908	-0.517922	4.71e-05	WP_000414177.1	Bifunctional metallophosphatase/5'-nucleotidase
NWMN_RS02875	NWMN_0492	459.163	93.3767	57.2067	90.0367	0.419829	0.0228288	0.421162	0.019394	-1.57529	1.31314e-18	1.15532	1.06673e-10	1.15404	5.27e-11	WP_000631963.1	Cysteine--tRNA ligase CysS
NWMN_RS03310	NWMN_0578	136.943	43.8233	25.04	33.83	0.421734	0.273884	0.268819	0.435774	-1.07495	0.000600657	0.650971	0.0553141	0.805202	0.00745288	WP_001819741.1	DUF1934 family protein
NWMN_RS10185	NWMN_1782	63.99	46.6367	25.59	14.6633	0.425195	0.359407	-0.929489	0.0346437	0.238054	0.620036	-0.665692	0.110811	0.697218	0.0667009	WP_001100167.1	Hypothetical protein
NWMN_RS01300	NWMN_0234	7.51667	7.82667	4.34667	4.87333	0.426333	0.615113	-0.0705637	1	0.75169	0.208317	-1.18515	0.0548959	-0.680288	0.219703	WP_001008475.1	TIGR01741 family protein
NWMN_RS01795	NWMN_0315	41.97	17.43	10.66	13.0533	0.43226	0.0926063	0.0763896	0.806618	-0.545565	0.011509	0.112363	0.623945	0.469052	0.0227616	WP_000286484.1	NADH-dependent flavin oxidoreductase
NWMN_RS09015	NWMN_1608	33.9167	24.9033	15.0433	14.3267	0.440445	0.127392	-0.287134	0.305652	0.292578	0.285713	-0.73416	0.00756117	-0.00481332	1	WP_000365320.1	TSUP family transporter
NWMN_RS01175	NWMN_0209	78.8967	42.5067	26.1733	41.87	0.441707	0.0171797	0.467352	0.00639118	-0.157751	0.30855	-0.284433	0.101466	-0.309943	0.0505115	WP_000337364.1	Linear amide C-N hydrolase
NWMN_RS12795	NWMN_2219	409.257	84.35	49.36	72.11	0.445471	0.0932459	0.446273	0.0643777	-1.67621	1.2212e-16	1.22924	1.08241e-08	1.229	4.19e-11	WP_000917664.1	Hypothetical protein
NWMN_RS13635	NWMN_2366	28.7367	5.66	3.49	7.39333	0.452641	0.377397	0.853601	0.0346218	-1.63506	1.79797e-06	1.17741	0.00104092	0.776257	0.00993665	WP_001058843.1	D-histidine (S)-2-aminobutanoyltransferase CntL
NWMN_RS06305	NWMN_1116	124.11	91.57	54.9633	43.3033	0.4571	0.0222672	-0.528344	0.00771735	0.22768	0.194357	-0.685241	0.000195309	0.301177	0.112711	WP_001040245.1	Orotate phosphoribosyltransferase PyrE
NWMN_RS12485	NWMN_2162	135.63	64.6667	41.4167	50.7	0.457926	0.00692276	0.0825691	0.626546	-0.315812	0.0576203	-0.142198	0.389219	0.233232	0.159284	WP_000592295.1	Efflux RND transporter permease subunit
NWMN_RS04040	NWMN_0714	130.653	33.66	20.8933	37.07	0.459816	0.0585804	0.651273	0.00344091	-1.25601	6.44234e-10	0.795262	0.000155519	0.603939	0.00133015	WP_001113406.1	Threonine/serine exporter ThrE family protein
NWMN_RS06735	NWMN_1196	572.947	466.013	241.03	523.547	0.460101	0.231669	1.16605	0.00076343	0.0651817	0.785007	-0.526707	0.113575	-1.23321	8.25e-05	WP_000026308.1	Hypothetical protein
NWMN_RS00235	NWMN_0039	70.6867	32.9633	20.7167	19.7233	0.461071	0.00199214	-0.287108	0.0534098	-0.363898	0.00997728	-0.0973413	0.494557	0.651099	3.67e-06	WP_000080559.1	ATPase
NWMN_RS08365	NWMN_1486	28.2	15.55	9.77333	18.83	0.461116	0.0569751	0.74406	0.000402637	-0.178049	0.4739	-0.284221	0.14315	-0.56716	0.000919096	WP_000218090.1	Oxygen-independent coproporphyrinogen III oxidase HemN
NWMN_RS00345	NWMN_0061	5.35667	6.39	3.92667	2.80667	0.462725	0.273412	-0.63462	0.120954	0.953217	0.0105025	-1.41906	0.000389444	-0.314237	0.504392	WP_001078456.1	N-[(2S)-2-amino-2-carboxyethyl]-L-glutamate dehydrogenase SbnB
NWMN_RS04080	NWMN_0722	833.393	892.213	570.177	1071.9	0.463559	0.0102457	0.710023	8.62512e-05	0.844218	3.20649e-06	-1.30778	8.85321e-13	-1.55425	2.92e-17	WP_000506531.1	Preprotein translocase subunit SecA
NWMN_RS15525	-	378.363	27.57	15.1833	13.59	0.466481	0.657212	-0.234135	0.829116	-3.12825	3.69022e-16	2.64796	1.87646e-10	3.36858	3.58e-19	WP_001803901.1	Hypothetical protein
NWMN_RS11300	NWMN_1959	55.8667	55.12	32.8833	53.7733	0.466746	0.0814988	0.573653	0.0126145	0.624997	0.00679791	-1.09313	9.4934e-06	-1.19986	3e-09	WP_010956572.1	tRNA (adenosine(37)-N6)-threonylcarbamoyltransferase complex ATPase subunit type 1 TsaE
NWMN_RS09020	NWMN_1609	23.1733	23.9867	15.16	15.1167	0.468752	0.0272878	-0.196585	0.360533	0.77356	6.47568e-05	-1.24296	6.54789e-10	-0.576744	0.00255441	WP_000872653.1	tRNA 4-thiouridine(8) synthase ThiI
NWMN_RS13170	NWMN_2289	14.4067	10.6633	6.95667	4.52667	0.473354	0.288194	-0.751105	0.113958	0.23572	0.485216	-0.712638	0.0462212	0.521626	0.231287	WP_000276771.1	DUF2268 domain-containing protein
NWMN_RS14820	NWMN_2584	23.4733	5.68333	3.54	5.24333	0.474474	0.319955	0.403042	0.343962	-1.42713	1.79603e-05	0.947746	0.0130654	1.02139	0.000947714	WP_000528923.1	S-adenosyl-l-methionine hydroxide adenosyltransferase family protein
NWMN_RS08195	NWMN_1452	257.557	173.897	111.427	74.72	0.475679	0.013172	-0.76843	7.18333e-05	0.180277	0.344887	-0.65603	0.000575566	0.588283	0.00209679	WP_001017867.1	Rhomboid family intramembrane serine protease
NWMN_RS11900	NWMN_2061	29.36	23.2633	14.83	18.0933	0.476472	0.000692188	0.0895515	0.524907	0.402895	0.00334753	-0.879463	1.97085e-10	-0.492462	0.000297279	WP_001048286.1	DUF1542 domain-containing protein FmtB
NWMN_RS07495	NWMN_1331	42.3	65.01	39.54	45.9933	0.479826	0.0701001	0.0877741	0.76758	1.21306	3.63447e-07	-1.69374	9.68913e-12	-1.30103	2.02e-08	WP_000620194.1	GNAT family N-acetyltransferase
NWMN_RS05320	NWMN_0949	5594.49	3678.37	2125.98	3634.95	0.483508	0.000302798	0.798404	1.04887e-09	-0.028719	0.847023	-0.45487	0.000453435	-0.769768	1.44e-09	WP_000437472.1	Phosphocarrier protein HPr PtsH
NWMN_RS04905	NWMN_0875	198.147	144.687	86.5533	119.633	0.489737	0.0315996	0.399048	0.0566874	0.198665	0.335539	-0.689341	0.00106332	-0.598265	0.0014827	WP_001242102.1	Hypothetical protein
NWMN_RS11810	NWMN_2045	298.753	76.3867	48.8767	75.4	0.491032	0.00117789	0.466077	0.00139052	-1.25238	5.17997e-19	0.761147	7.57966e-08	0.786181	8.59e-09	WP_000123393.1	EVE domain-containing protein
NWMN_RS03535	NWMN_0622	2217.69	493.913	305.803	678.697	0.493127	0.00124109	1.04383	1.60644e-12	-1.50524	1.10024e-24	1.01198	5.08514e-12	0.461252	0.00115307	WP_001164085.1	Hypothetical protein
NWMN_RS03420	NWMN_0600	1006.54	415.88	270.407	631.31	0.496426	0.000488969	1.06351	8.50195e-14	-0.541703	0.000126085	0.0452537	0.747292	-0.521831	0.000207866	WP_000402172.1	Sodium:proton antiporter
NWMN_RS04190	NWMN_0740	550.823	413.43	261.683	464.723	0.496539	0.000288323	0.671183	7.14219e-07	0.288232	0.032566	-0.784823	7.24085e-09	-0.959462	8.82e-13	WP_000654030.1	Sugar-binding transcriptional regulator GapR
NWMN_RS05620	NWMN_0998	35.79	39.5767	24.42	40.3933	0.498558	0.180978	0.610287	0.0645154	1.00095	0.00722659	-1.50112	5.17979e-05	-1.61275	1.9e-06	WP_000002516.1	Siphovirus Gp157 family protein
NWMN_RS12005	NWMN_2072	510.463	179.463	116.57	194.67	0.499036	0.00188725	0.593684	0.000171484	-0.78519	5.40811e-07	0.286052	0.0696835	0.191429	0.218179	WP_000884739.1	UDPGP type 1 family protein
NWMN_RS08335	NWMN_1480	70.9767	47.9133	30.4733	40.5433	0.499481	0.0148558	0.268286	0.164538	0.105956	0.511433	-0.606118	0.000896371	-0.374518	0.024431	WP_001190128.1	16S rRNA (uracil(1498)-N(3))-methyltransferase RsmE
NWMN_RS06340	NWMN_1122	279.35	57.25	37.5267	100.947	0.500335	0.00136736	1.2723	4.31114e-17	-1.55388	5.9367e-25	1.0534	2.53218e-12	0.28139	0.0529259	WP_000560841.1	Primosomal protein N' PriA
NWMN_RS14810	NWMN_2582	39.4033	15.6133	9.91667	7.48	0.505857	0.0187047	-0.577406	0.00768156	-0.60893	0.00081895	0.102298	0.578757	1.18721	2.45e-10	WP_000138655.1	ABC transporter ATP-binding protein
NWMN_RS07930	NWMN_1405	240.587	108.28	69.8333	122.057	0.506333	0.000699877	0.672854	1.6678e-06	-0.443511	0.00124909	-0.0630724	0.649169	-0.229552	0.07663	WP_000447733.1	Site-specific tyrosine recombinase XerD
NWMN_RS10485	NWMN_1826	564.537	275.467	175.893	254.89	0.507123	0.000385019	0.40608	0.00368428	-0.33608	0.0147479	-0.171165	0.212671	-0.0700677	0.599222	WP_000636142.1	Type I methionyl aminopeptidase Map
NWMN_RS03415	NWMN_0599	251.213	422.253	266.973	312.533	0.507348	0.00891648	0.134645	0.485178	1.43515	1.78829e-13	-1.94265	1.01277e-22	-1.56984	5.11e-16	WP_011446991.1	Na+/H+ antiporter subunit G MnhG2
NWMN_RS11245	NWMN_1949	101.41	24.54	15.8233	40.07	0.507847	0.0439763	1.19758	4.16891e-08	-1.34332	1.64486e-10	0.834444	0.000101982	0.144474	0.469107	WP_000790330.1	LacI family transcriptional regulator ScrR
NWMN_RS14225	NWMN_2477	77.58	35.05	22.2967	50.6567	0.508506	0.0557996	1.08047	1.6377e-06	-0.47788	0.034271	-0.0321781	0.860846	-0.604434	0.000980581	WP_001224188.1	TetR/AcrR family transcriptional regulator GbaA
NWMN_RS03385	NWMN_0593	190.81	219.693	145.577	141.483	0.508989	0.0108609	-0.196905	0.324459	0.954273	1.90077e-06	-1.46329	5.00823e-13	-0.757357	0.000147978	WP_000060776.1	DUF4040 family protein MnhA2
NWMN_RS08785	NWMN_1567	148.02	74.82	47.7133	59.0267	0.51341	0.0087373	0.193367	0.290879	-0.285082	0.100005	-0.228986	0.198088	0.0915339	0.600192	WP_000867697.1	YihA family ribosome biogenesis GTP-binding protein EngB
NWMN_RS02930	NWMN_0503	179.21	89.5467	56.25	52.53	0.513964	0.00848816	-0.206825	0.269045	-0.338154	0.0583006	-0.176356	0.321761	0.545168	0.00174798	WP_000020304.1	Class I SAM-dependent methyltransferase RsmC
NWMN_RS04755	NWMN_0844	18.0333	9.00333	5.89667	6.95	0.514502	0.0340546	0.0987933	0.725625	-0.280648	0.179683	-0.235107	0.272237	0.181665	0.354565	WP_001044214.1	O-acetyltransferase
NWMN_RS13030	NWMN_2263	40.6167	24.15	15.8733	16.01	0.514874	0.0698958	-0.108215	0.776747	-0.0318978	0.91671	-0.484554	0.061875	0.140421	0.640879	WP_000249491.1	DNA-binding heme response regulator HssR
NWMN_RS08070	NWMN_1429	777.66	240.77	148.15	184.03	0.515142	0.00799702	0.26453	0.161616	-1.05127	1.36009e-09	0.535638	0.00222976	0.786563	2.35e-06	WP_000087385.1	Transcription antitermination factor NusB
NWMN_RS04235	NWMN_0749	588.203	471.483	312.83	638.24	0.515572	0.000325713	0.881602	8.08211e-10	0.42779	0.00273622	-0.943379	5.32866e-11	-1.30941	1.13e-19	WP_001050064.1	Ribonuclease R Rnr
NWMN_RS00200	NWMN_0031	59.3233	21.91	13.2533	9.24333	0.5169	0.458106	-0.456919	0.570528	-0.921574	0.0638927	0.394265	0.534124	1.38724	0.00229058	WP_000201640.1	TfoX/Sxy family protein
NWMN_RS09865	NWMN_1751	125.143	90.48	58.7333	38.0933	0.522754	0.00253152	-0.761609	1.41869e-05	0.262711	0.117275	-0.7857	2.87789e-06	0.499269	0.00303065	WP_000063582.1	PTS transporter subunit IIC
NWMN_RS07295	NWMN_1295	841.18	82.3867	53.82	122.45	0.523246	0.000214542	1.05051	1.12953e-14	-2.6364	3.61036e-82	2.113	2.01057e-54	1.58573	8.29e-34	WP_000077571.1	Oligoendopeptidase F
NWMN_RS07500	NWMN_1332	260.793	69.3233	45.7167	66.6867	0.524722	0.000171695	0.414399	0.00210398	-1.18969	2.47805e-20	0.664758	3.21031e-07	0.775183	5.58e-10	WP_000342125.1	S41 family peptidase CtpA
NWMN_RS03575	NWMN_0629	428.463	187.29	122.68	194.64	0.529339	0.000142549	0.543607	6.3955e-05	-0.478629	0.000352387	-0.0508323	0.700626	-0.0650615	0.617525	WP_001061252.1	Sensor histidine kinase GraS
NWMN_RS00665	NWMN_0120	5487.85	9233.11	5753.85	10156.3	0.530869	0.000997937	0.802739	6.60032e-07	1.38161	2.59082e-17	-1.9125	8.45799e-31	-2.18437	4.04e-39	WP_001092004.1	DUF2294 domain-containing protein
NWMN_RS09135	NWMN_1627	196.303	17.6467	11.3633	16.33	0.533608	0.111998	0.415678	0.160135	-2.79185	3.07822e-35	2.25553	5.28896e-22	2.37483	5.27e-30	WP_001015996.1	Hypothetical protein AcuA
NWMN_RS07995	NWMN_1416	753.797	355.41	221.88	227.36	0.534392	0.000923998	0.0115297	0.967146	-0.454746	0.0022817	-0.0800081	0.56324	0.443213	0.00232038	WP_000413437.1	Glyoxalase
NWMN_RS09715	NWMN_1723	179.64	161.357	107.96	176.927	0.540556	0.00109366	0.590867	0.000298552	0.581087	0.000375542	-1.12174	9.50747e-12	-1.17203	5.69e-13	WP_000167537.1	Protoporphyrinogen oxidase HemY
NWMN_RS04730	NWMN_0839	2680.69	926.327	611.173	1036.47	0.543815	1.77e-05	0.663646	1.36836e-07	-0.823536	5.54431e-11	0.27969	0.025508	0.159867	0.198399	WP_000670752.1	Fumarylacetoacetate hydrolase family protein
NWMN_RS09060	NWMN_1615	1010.37	431.973	276.77	637.673	0.546123	0.000315433	1.16484	1.07097e-15	-0.559304	9.19545e-05	0.0129763	0.933673	-0.605772	1.04e-05	WP_000553926.1	OsmC family protein
NWMN_RS13825	NWMN_2404	455.7	390.65	256.933	402.057	0.546609	1.01e-05	0.555098	4.61927e-06	0.480614	6.99526e-05	-1.02731	3.33419e-17	-1.03578	3.38e-18	WP_000074007.1	MerR family transcriptional regulator
NWMN_RS04565	NWMN_0807	2162.23	2829.61	1684.47	2112.73	0.547908	0.000561902	0.450275	0.003696	0.934074	1.2443e-09	-1.48213	3.74048e-21	-1.38445	8.54e-20	WP_001141883.1	NifU family protein Nfu
NWMN_RS02665	NWMN_0466	204.58	62.0333	41.6067	65.4033	0.547947	4.38e-05	0.525066	6.7121e-05	-0.981337	4.61334e-14	0.433296	0.000865535	0.456212	0.000356472	WP_000154227.1	Transcription-repair coupling factor Mfd
NWMN_RS12250	NWMN_2118	15.3667	7.24333	4.78667	4.10333	0.551216	0.11377	-0.325199	0.38081	-0.399482	0.186178	-0.154709	0.572016	0.72634	0.0112439	WP_001549626.1	Hypothetical protein
NWMN_RS03410	NWMN_0598	181.063	271.46	170.047	208.22	0.551244	0.038472	0.334221	0.208368	1.10219	1.3146e-05	-1.65418	1.72901e-10	-1.4368	5.73e-09	WP_000616642.1	Cation:proton antiporter MnhF2
NWMN_RS11875	NWMN_2056	1180.84	268.087	180.29	481.343	0.55173	2.23e-05	1.30531	7.71269e-24	-1.40639	1.79422e-27	0.854614	2.91008e-11	0.101028	0.424637	WP_000334465.1	Glutamine--fructose-6-phosphate transaminase (isomerizing) GlmS
NWMN_RS03100	NWMN_0539	95.18	12.2133	8.20667	9.94667	0.561621	0.0411632	0.166221	0.510093	-2.24192	5.92093e-27	1.67854	4.46195e-15	2.07537	4.72e-25	WP_001070676.1	Thiolase family protein VraB
NWMN_RS05815	NWMN_1027	164.46	131.54	82.0333	54.8167	0.564913	0.212228	-0.548536	0.230314	0.421485	0.395511	-0.987597	0.0360131	0.128253	0.720457	WP_000105584.1	Hypothetical protein
NWMN_RS07435	NWMN_1321	54.0933	23.3	15.78	37.4167	0.568542	0.000932239	1.15599	1.92783e-13	-0.505894	0.00124957	-0.0631533	0.660388	-0.650664	3.14e-06	WP_001283665.1	Nitric oxide reductase activation protein NorD
NWMN_RS06300	NWMN_1115	105.723	75.04	48.6667	37.03	0.571998	0.00465412	-0.474737	0.0197376	0.17503	0.341933	-0.74759	6.49273e-05	0.300168	0.11976	WP_000654061.1	Orotidine-5'-phosphate decarboxylase PyrF
NWMN_RS12515	NWMN_2167	90.6	202.887	127.8	156.657	0.575061	0.00374922	0.310901	0.106972	1.71648	2.18875e-18	-2.29219	1.09593e-29	-2.02775	6.42e-28	WP_000066900.1	HTH-type transcriptional regulator SarV
NWMN_RS10710	NWMN_1864	327.423	118.707	77.9533	76.22	0.575689	0.000905403	-0.0763781	0.673943	-0.79592	2.68597e-07	0.21971	0.170419	0.872362	8.72e-09	WP_001033971.1	DUF1700 domain-containing protein
NWMN_RS01370	NWMN_0248	303.557	42.8533	29.1	91.3633	0.57625	0.000739294	1.57843	4.31587e-24	-2.10542	1.458e-43	1.52873	3.61424e-24	0.526418	0.000132902	WP_000745099.1	Branched-chain amino acid transport system II carrier protein BrnQ2
NWMN_RS03260	NWMN_0570	26.5367	8.12	5.70667	6.57667	0.581623	0.20351	0.177148	0.728298	-0.994285	0.0029173	0.406731	0.297594	0.815906	0.0101509	WP_000882123.1	DUF443 domain-containing protein
NWMN_RS13175	NWMN_2290	33.4833	18.4133	12.4833	11.07	0.585753	0.0402377	-0.246885	0.459729	-0.147329	0.55107	-0.440472	0.0830072	0.39505	0.127386	WP_000332063.1	MerR family transcriptional regulator
NWMN_RS06320	NWMN_1119	276.37	122.143	84.6267	152.517	0.590153	8.86e-05	0.788587	9.84201e-08	-0.449956	0.00211238	-0.140308	0.342147	-0.338724	0.0189933	WP_000312769.1	Fibronectin-binding domain-containing protein RqcH
NWMN_RS12800	-	462.6	55.49	30.3533	36.72	0.591757	0.758051	0.569074	0.795417	-2.77238	5.27793e-07	2.14804	0.000548801	2.18356	4.36e-06	WP_000205307.1	Hypothetical protein
NWMN_RS04245	-	34.44	11.7267	6.94	14.6933	0.5921	0.781455	1.12166	0.156504	-0.884847	0.182779	0.265919	0.757423	-0.26494	0.720274	WP_001788408.1	Hypothetical protein
NWMN_RS00215	NWMN_0035	80.6233	65.53	44.4233	58.3233	0.592193	0.00152902	0.323431	0.0742207	0.416708	0.0185537	-1.00936	1.6331e-08	-0.740338	1.38e-05	WP_001052510.1	LysR family transcriptional regulator
NWMN_RS07775	NWMN_1381	140.023	37.08	24.53	30.66	0.592386	0.0127883	0.290494	0.210233	-1.24719	2.00648e-11	0.653154	0.000884847	0.956136	2.95e-08	WP_000450553.1	Heptaprenyl pyrophosphate synthase subunit A
NWMN_RS03000	NWMN_0517	456.823	80.64	53.69	63.6167	0.59307	0.00104912	0.200352	0.25086	-1.82548	3.83868e-31	1.23183	7.18658e-15	1.625	1.59e-26	WP_000454784.1	HAD family hydrolase
NWMN_RS08205	NWMN_1454	2153.64	1773.52	926.783	1356.27	0.593484	0.155217	0.894964	0.0179581	-0.105132	0.928087	-0.491929	0.162242	-0.79314	0.0102081	WP_001265709.1	50S ribosomal protein L33 RpmG
NWMN_RS05960	NWMN_1055	160.603	99.3733	69.1433	121.227	0.597429	2.76e-05	0.756541	5.30924e-08	0.0310066	0.81824	-0.62857	5.6285e-06	-0.787659	5.42e-09	WP_000161942.1	DNA polymerase/3'-5' exonuclease PolX
NWMN_RS14270	NWMN_2486	36.7967	12.24	7.48333	13.0133	0.59946	0.778966	0.934253	0.279332	-0.970758	0.1814	0.344396	0.638092	0.0117255	1	WP_000987949.1	TIGR04197 family type VII secretion effector
NWMN_RS03395	NWMN_0595	139.563	146.043	96.7633	100.333	0.59957	0.0331681	0.105517	0.716232	0.713689	0.0071381	-1.31433	1.16481e-06	-0.819382	0.00153281	WP_001048985.1	Cation:proton antiporter MnhC2
NWMN_RS04470	NWMN_0790	31.8533	9.65	6.01	6.68333	0.600408	0.600621	0.250044	1	-1.28371	0.0583887	0.659837	0.458848	1.02668	0.104075	WP_000274029.1	Hypothetical protein
NWMN_RS12010	NWMN_2073	223.75	110.757	74.3567	116.027	0.600663	0.0099857	0.625879	0.00557362	-0.360769	0.114868	-0.240536	0.243866	-0.265557	0.186655	WP_000147094.1	Metal-dependent hydrolase
NWMN_RS13070	NWMN_2271	64.5133	19.0367	12.8933	22.4333	0.601045	0.0947446	0.801776	0.00858943	-1.14941	2.51e-05	0.544501	0.0783253	0.344489	0.178858	WP_000907311.1	GNAT family N-acetyltransferase PaiA
NWMN_RS11240	NWMN_1948	266.98	89.51	62.2133	109.837	0.601196	3.53e-05	0.762125	6.37169e-08	-0.851177	8.35821e-10	0.249799	0.0757742	0.088908	0.519947	WP_000141414.1	Sucrose-6-phosphate hydrolase ScrB
NWMN_RS10985	NWMN_1906	2.31333	5.30333	3.64	0.953333	0.602479	0.793739	-1.65482	0.210339	2.03843	0.125753	-2.66143	0.0372815	-0.268502	1	WP_000101274.1	Hypothetical protein
NWMN_RS04780	NWMN_0849	11.3867	4.81333	3.54667	3.90333	0.607099	0.160825	0.127947	0.781902	-0.484613	0.161398	-0.12701	0.73857	0.356023	0.304215	WP_001037436.1	Membrane protein
NWMN_RS05565	NWMN_0992	30.5433	17.8633	12.6033	26.2733	0.60714	0.00257403	1.01419	1.08197e-08	-0.0502881	0.816029	-0.557812	0.00182863	-0.964868	3.73e-10	WP_000861313.1	Recombinase family protein
NWMN_RS03390	NWMN_0594	139.38	157.463	106.77	122.13	0.608251	0.0248019	0.21288	0.426382	0.832453	0.00151372	-1.44132	5.82901e-08	-1.04552	5.26e-05	WP_000661906.1	Monovalent cation/H+ antiporter subunit B MnhB2
NWMN_RS03280	NWMN_0573	452.557	121.75	82.72	174.61	0.609842	0.000449037	1.07421	2.02474e-11	-1.21411	3.60431e-15	0.603712	0.000129788	0.139344	0.343464	WP_000633782.1	Flavodoxin family protein
NWMN_RS08200	NWMN_1453	288.91	269.763	184.77	78.9833	0.611833	0.00481978	-1.2348	4.60214e-08	0.62328	0.00423642	-1.23534	1.39964e-08	0.612164	0.00534654	WP_000164545.1	5-formyltetrahydrofolate cyclo-ligase
NWMN_RS09460	NWMN_1686	134.917	71.2367	50.39	77.53	0.612076	0.000311924	0.584746	0.000405559	-0.191065	0.244627	-0.421238	0.00975394	-0.393829	0.0130023	WP_000348360.1	O-succinylbenzoate--CoA ligase MenE
NWMN_RS06215	NWMN_1097	147.847	45.1433	30.9367	56.4233	0.614119	0.00613091	0.853611	4.233e-05	-1.04984	1.31902e-07	0.434752	0.0359951	0.195413	0.314777	WP_076035578.1	Peptidoglycan editing factor PgeF
NWMN_RS10420	-	240.393	102.94	66.35	47.55	0.614492	0.492431	-0.0873204	1	-0.58717	0.345292	-0.0455353	1	0.676977	0.191839	WP_000337827.1	Hypothetical protein
NWMN_RS01455	-	240.393	102.94	66.35	47.55	0.614505	0.492516	-0.0872994	1	-0.587226	0.345523	-0.0454931	1	0.677012	0.192062	WP_000337827.1	Hypothetical protein
NWMN_RS07825	NWMN_1387	92.3967	109.37	74.4067	51.14	0.616049	0.000231458	-0.588575	0.000543289	0.924573	1.20773e-08	-1.54086	9.64952e-21	-0.33575	0.0364859	WP_000681756.1	Asparaginase AnsA
NWMN_RS00965	-	147.58	136.54	91.2967	237.033	0.619217	0.525695	1.79115	0.000486226	-0.0901264	1	-0.545327	0.229918	-1.72365	1.4e-06	WP_000773989.1	Hypothetical protein
NWMN_RS11350	NWMN_1967	65.55	17.74	12.5067	11.6633	0.620407	0.00492641	-0.138328	0.515347	-1.13944	6.82713e-10	0.517894	0.00604058	1.278	1.76e-12	WP_000216853.1	Threonine ammonia-lyase IlvA IlvA2
NWMN_RS05615	NWMN_0997	31.0933	33.39	21.5267	37.6567	0.62066	0.382928	0.971662	0.0698257	0.968676	0.200956	-1.60024	0.0193985	-1.95196	9.28e-05	WP_000291474.1	DUF1108 family protein
NWMN_RS14265	NWMN_2485	62.5067	11.0567	7.5	15.0333	0.621127	0.341416	1.03445	0.0403724	-1.86194	2.59866e-06	1.22768	0.00739299	0.815129	0.0129857	WP_000066352.1	Hypothetical protein
NWMN_RS11800	NWMN_2043	6125.1	55921.3	37723.8	22866	0.621595	0.00204657	-0.702653	0.000498524	3.85198	1.08694e-65	-4.47358	4.74881e-83	-3.14933	2.6e-47	WP_000070866.1	DNA starvation/stationary phase protection protein Dps
NWMN_RS13075	NWMN_2272	236.413	83.33	58.15	92.1667	0.62181	3.11e-05	0.636426	8.26883e-06	-0.79025	7.48773e-09	0.168113	0.229917	0.153605	0.241318	WP_000573242.1	Oxidoreductase
NWMN_RS07285	-	68.47	44.88	35.5367	68.1433	0.623138	0.772905	1.47007	0.0566841	-0.440584	0.85701	-0.214223	0.710348	-1.06914	0.0350935	WP_001791844.1	Hypothetical protein
NWMN_RS01260	NWMN_0226	8.43333	7.27667	4.82667	6.42333	0.623165	0.226573	0.387184	0.412907	0.521726	0.263341	-1.15133	0.00832658	-0.912066	0.0121625	WP_000655875.1	DUF5081 family protein EsaE
NWMN_RS08870	NWMN_1581	497.01	245.747	171.503	348.1	0.628204	0.00029295	1.02329	1.52408e-09	-0.320144	0.0588125	-0.308276	0.0619022	-0.70336	1.4e-05	WP_001127167.1	Dephospho-CoA kinase CoaE
NWMN_RS14800	NWMN_2580	37.4433	9.37333	6.22	5.97333	0.629944	0.310977	0.0148471	1	-1.38168	0.000838422	0.742706	0.0896878	1.36669	0.000359308	WP_000610978.1	GNAT family N-acetyltransferase
NWMN_RS07920	NWMN_1403	418.597	204.437	142.227	170.093	0.632308	4.48e-06	0.255218	0.0596982	-0.334744	0.0105282	-0.297772	0.0225413	0.0794619	0.533775	WP_000273371.1	Segregation and condensation protein A ScpA
NWMN_RS12765	NWMN_2213	564.887	163.66	114.46	124.037	0.63408	8.02e-05	0.124479	0.445812	-1.08429	5.91352e-13	0.449924	0.00280009	0.959773	8.66e-11	WP_001030125.1	YafY family transcriptional regulator
NWMN_RS03340	NWMN_0584	318.77	129.467	90.13	128.777	0.636832	1.28e-05	0.510793	0.000281275	-0.597488	8.98882e-06	-0.0396379	0.781936	0.086532	0.496496	WP_000362967.1	Alpha/beta hydrolase
NWMN_RS03245	NWMN_0566	27.2967	9.95333	7.08667	4.89	0.63766	0.132411	-0.482804	0.271431	-0.723459	0.0190195	0.0804569	0.797175	1.21037	0.000121753	WP_000882138.1	DUF443 family protein
NWMN_RS12470	NWMN_2159	69.34	21.3833	14.7967	23.6033	0.639164	0.00784915	0.660831	0.00228883	-1.01506	2.18185e-07	0.374357	0.062713	0.353206	0.047741	WP_000139188.1	AEC family transporter
NWMN_RS03670	NWMN_0646	272.657	133.163	89.1567	81.9367	0.640663	0.0025627	-0.066803	0.794997	-0.373323	0.0472478	-0.268301	0.163459	0.440222	0.0168427	WP_000733431.1	Hypothetical protein
NWMN_RS07180	NWMN_1273	272.593	150.647	103.12	215.417	0.642325	0.000417628	1.10195	8.6907e-11	-0.183254	0.271794	-0.459587	0.00734338	-0.919215	6.3e-09	WP_001024830.1	Peptide-methionine (S)-S-oxide reductase MsrA2
NWMN_RS05100	NWMN_0910	158.867	55.6867	38.9	58.81	0.646864	0.00336916	0.618164	0.00257562	-0.813409	2.24848e-05	0.165341	0.422836	0.194486	0.284105	WP_000620953.1	GNAT family N-acetyltransferase
NWMN_RS02110	NWMN_0373	564.953	276.593	197.997	401.807	0.647864	0.000308676	1.03495	5.204e-09	-0.313639	0.0746293	-0.334371	0.0564788	-0.721453	3.09e-05	WP_001289311.1	NADPH-dependent oxidoreductase NfrA
NWMN_RS03190	NWMN_0557	113.65	51.2033	36.4533	89.9467	0.650024	9.4e-06	1.29819	7.32239e-22	-0.428504	0.00125134	-0.221909	0.10702	-0.870116	1.44e-12	WP_000860581.1	FAD-containing oxidoreductase
NWMN_RS02275	NWMN_0402	40581.2	3874.93	2527.45	3358.32	0.652373	0.000332425	0.542658	0.00267397	-2.80268	4.61693e-49	2.15024	6.24123e-31	2.25998	6.01e-34	WP_000669519.1	Myeloperoxidase inhibitor SPIN
NWMN_RS04950	NWMN_0884	126.783	55.5133	39.4933	51.2633	0.65846	0.000579345	0.403221	0.0300523	-0.484052	0.00494327	-0.175161	0.316078	0.0804973	0.622751	WP_001288681.1	Esterase family protein
NWMN_RS10685	NWMN_1859	528.823	157.88	112.76	185.263	0.658739	2.11e-06	0.727977	6.67245e-08	-1.03865	4.31947e-15	0.379738	0.00411017	0.310553	0.0159293	WP_000181322.1	Lactonase family protein
NWMN_RS06750	NWMN_1199	226.58	434.22	312.617	535.663	0.65897	8.22e-06	0.792732	6.03348e-08	1.64731	2.82035e-28	-2.30635	3.51118e-52	-2.44011	1.13e-58	WP_000190138.1	2-oxoacid:ferredoxin oxidoreductase subunit beta
NWMN_RS08590	NWMN_1530	340.127	146.903	104.343	277.917	0.660745	2.25e-06	1.43631	6.7869e-28	-0.507088	9.1271e-05	-0.153935	0.241251	-0.92954	2.03e-14	WP_000682646.1	tRNA threonylcarbamoyladenosine dehydratase TcdA
NWMN_RS06155	NWMN_1085	265.467	94.4233	66.5567	87.9833	0.661812	0.000105529	0.421613	0.0100461	-0.803919	2.65778e-07	0.141601	0.396512	0.38208	0.0115844	WP_001788648.1	Noncanonical pyrimidine nucleotidase, YjjG family
NWMN_RS04230	NWMN_0748	271.03	210.057	151.363	303.41	0.661861	3.65e-05	1.0341	2.87049e-11	0.340475	0.027021	-1.00253	1.18327e-10	-1.37477	1.28e-19	WP_001165952.1	Prolyl oligopeptidase family serine peptidase Est
NWMN_RS04590	NWMN_0811	1255.53	1286.69	918.187	1001.3	0.662305	6.01e-08	0.12475	0.305339	0.752218	7.28514e-10	-1.41454	2.49673e-30	-0.876971	6.94e-13	WP_000046076.1	NADH dehydrogenase Ndh2
NWMN_RS13355	NWMN_2320	1701.09	1182.79	850.25	1071.94	0.663081	8.81e-07	0.346645	0.00980812	0.197657	0.140077	-0.860762	1.62909e-10	-0.544312	4.74e-05	WP_000783428.1	Bi-component gamma-hemolysin HlgAB/HlgCB subunit B HlgB
NWMN_RS11790	NWMN_2041	415.503	251.643	183.057	298.437	0.666813	0.00479682	0.739579	0.00156549	0.0045878	0.986477	-0.671596	0.0038987	-0.744313	0.00123878	WP_001083311.1	Deoxyribose-phosphate aldolase DeoC2
NWMN_RS05330	NWMN_0951	120.47	130.85	84.2067	114.473	0.669502	0.112744	0.727819	0.0495204	0.349185	0.199475	-1.02348	0.00199329	-1.0806	0.000181499	WP_001289614.1	Glutaredoxin family protein
NWMN_RS14805	NWMN_2581	42.62	9.68	6.95667	7.49667	0.67052	0.0450361	0.119105	0.67186	-1.398	4.7012e-08	0.723638	0.00726438	1.27846	2.15e-07	WP_001077826.1	Energy-coupling factor transporter transmembrane protein EcfT
NWMN_RS02185	NWMN_0387	70.53	67.8833	49.5	101.357	0.670553	0.000150914	1.06793	1.21035e-10	0.660882	9.99567e-05	-1.33193	8.4197e-15	-1.72932	2.04e-27	WP_001024377.1	SDR family oxidoreductase
NWMN_RS02285	NWMN_0404	6.09	7.12	5.07	3.81	0.672525	0.130179	-0.423186	0.370771	0.99845	0.0118462	-1.67596	4.30494e-05	-0.572039	0.165449	WP_001269757.1	Tandem-type lipoprotein Lpl2
NWMN_RS07190	NWMN_1275	1050.13	321.127	199.593	314.673	0.67516	0.113977	1.02859	0.00307982	-1.28931	4.70803e-05	0.608455	0.0833175	0.255654	0.425419	WP_001123276.1	4-oxalocrotonate tautomerase DmpI
NWMN_RS09010	NWMN_1607	4926.15	1779.74	1259.88	3664.93	0.678491	1.7e-05	1.62582	1.75634e-24	-0.800362	3.20597e-07	0.121822	0.43588	-0.825513	1.07e-07	WP_000136253.1	Thiol peroxidase Tpx
NWMN_RS02065	NWMN_0365	277.73	273.05	181.263	317.103	0.678936	0.00462125	1.01825	2.07177e-06	0.505018	0.016175	-1.18538	7.91297e-08	-1.52465	1.9e-15	WP_001055897.1	Helix-turn-helix transcriptional regulator
NWMN_RS08405	NWMN_1493	435.98	165.97	120.64	223.91	0.680409	1.88e-05	0.951597	5.56255e-10	-0.694161	4.00168e-06	0.0134707	0.936426	-0.257676	0.0731569	WP_000084829.1	Class I SAM-dependent methyltransferase
NWMN_RS02985	NWMN_0514	80.63	63.9433	47.1833	41.8933	0.680673	1.14e-05	-0.15202	0.326423	0.402495	0.007096	-1.08341	7.27048e-13	-0.250428	0.0919692	WP_000122340.1	Ribulokinase AraB
NWMN_RS07080	NWMN_1254	2069.56	1606.54	1181.39	1656.02	0.683643	2.31e-07	0.508312	0.000114634	0.364519	0.00562996	-1.04817	2.96281e-15	-0.872835	4.13e-11	WP_000481442.1	Transketolase Tkt
NWMN_RS03170	NWMN_0553	143.703	80.9533	59.8467	122.653	0.68577	0.000117153	1.08174	2.0007e-10	-0.122925	0.500982	-0.563239	0.000701354	-0.959195	1.57e-09	WP_000197034.1	Mevalonate kinase MvaK1
NWMN_RS00670	NWMN_0121	153.367	319.713	236.353	99.0067	0.686054	0.000114708	-1.20489	3.28625e-11	1.78045	1.25604e-22	-2.46658	1.60462e-40	-0.575353	0.00151647	WP_000706137.1	NAD-dependent formate dehydrogenase Fdh
NWMN_RS13215	NWMN_2298	59.23	207.34	151.35	124.3	0.690683	8.2e-05	-0.259852	0.140602	2.53994	5.46398e-42	-3.23072	9.17672e-64	-2.28005	1.15e-34	WP_000109968.1	Uroporphyrinogen-III C-methyltransferase NasF
NWMN_RS10680	NWMN_1858	949.66	118.78	87.8733	191.47	0.69268	3.92e-05	1.16988	1.62012e-12	-2.28135	5.32062e-42	1.5885	7.06127e-22	1.11131	5e-12	WP_001021214.1	Aldehyde dehydrogenase AldH
NWMN_RS13850	NWMN_2409	310.117	34.12	24.8267	50.0567	0.692743	0.00333279	1.08947	8.44362e-08	-2.48438	2.66149e-45	1.78982	9.45528e-24	1.39329	5.96e-20	WP_000435044.1	DedA family protein
NWMN_RS01045	NWMN_0186	633.413	77.3067	56.59	80.9067	0.693149	1.32e-05	0.560221	0.000269208	-2.32223	4.38036e-57	1.6287	2.02381e-29	1.76181	3.26e-36	WP_000610189.1	Alcohol dehydrogenase TarJ'
NWMN_RS02330	NWMN_0413	330.063	108.03	79.6133	93.8767	0.697243	7.36e-07	0.272701	0.0482992	-0.888336	3.41969e-11	0.190899	0.154923	0.615579	3.06e-06	WP_000952537.1	Hypothetical protein
NWMN_RS00725	NWMN_0132	363.003	126.067	93.79	166.98	0.697835	9.23e-06	0.879563	1.44032e-08	-0.801928	1.84219e-07	0.103964	0.497185	-0.0777374	0.609653	WP_000813555.1	Alpha-keto acid decarboxylase family protein
NWMN_RS00430	NWMN_0076	63.1533	37.5833	27.5433	22.8033	0.698841	0.000245534	-0.240215	0.206033	-0.0300345	0.891044	-0.669312	0.000197119	0.270408	0.131865	WP_000834084.1	Lipopolysaccharide biosynthesis protein
NWMN_RS08415	NWMN_1495	244.22	104.283	74.81	90.3733	0.699963	1.79e-05	0.344731	0.0267642	-0.549556	0.000167737	-0.151036	0.300282	0.204597	0.146336	WP_001019324.1	HD domain-containing protein
NWMN_RS08235	NWMN_1460	196.427	107.993	79.1467	75.9533	0.700705	3.31e-05	-0.0148209	0.944528	-0.155946	0.352662	-0.545076	0.000613996	0.170774	0.305742	WP_000924214.1	Deoxyribonuclease IV Nfo
NWMN_RS14615	NWMN_2544	675.38	1271.37	923.117	1069.97	0.702581	4.12e-06	0.290661	0.0552764	1.60994	2.83253e-25	-2.31257	1.34604e-48	-1.90062	2.45e-34	WP_000088195.1	Cysteine hydrolase
NWMN_RS04775	NWMN_0848	12.2	4.68333	3.28333	2.87	0.703326	0.275941	-0.1572	0.876933	-0.501187	0.260148	-0.214419	0.929959	0.660845	0.154392	WP_000404422.1	L-threonylcarbamoyladenylate synthase
NWMN_RS08875	NWMN_1582	482.78	151.21	112.857	240.67	0.704352	1.57e-05	1.15711	2.60534e-13	-0.95836	7.95032e-10	0.253769	0.105764	-0.198977	0.178586	WP_001114452.1	Bifunctional DNA-formamidopyrimidine glycosylase/DNA-(apurinic or apyrimidinic site) lyase MutM
NWMN_RS14315	NWMN_2494	248.623	198.69	138.88	164.22	0.706226	0.00146482	0.370579	0.0859785	0.29884	0.131167	-1.00586	1.07597e-06	-0.669745	0.000588609	WP_001789904.1	Aspartate 1-decarboxylase PanD
NWMN_RS03720	NWMN_0656	214.893	52.4633	38.65	55.3133	0.706264	0.000175834	0.584622	0.00121268	-1.33652	4.63034e-15	0.629613	0.000232296	0.751542	3.52e-06	WP_000794407.1	GTP-binding protein
NWMN_RS14505	NWMN_2524	301.76	113.69	82.44	91.34	0.70695	7.36e-06	0.220283	0.155141	-0.71631	5.48027e-07	0.00888166	0.965303	0.495913	0.000314125	WP_000697886.1	Response regulator transcription factor NsaR
NWMN_RS07535	NWMN_1337	660.993	199.467	141.14	178.387	0.710906	6.17e-05	0.447896	0.00915188	-1.08783	2.5141e-11	0.376439	0.0207801	0.639721	4.52e-05	WP_000175746.1	Dihydrofolate reductase DfrA
NWMN_RS03785	NWMN_0669	48.9167	150.34	112	95.82	0.711057	1.24e-07	-0.185731	0.169096	2.36562	2.12211e-61	-3.07674	2.61703e-98	-2.17988	4.45e-53	WP_001266541.1	PTS transporter subunit EIIA FruA
NWMN_RS05040	-	2969.47	2179.02	1306.04	1077.98	0.715469	0.0606916	0.321523	0.425527	-0.287314	0.558093	-0.432421	0.116096	-0.0356973	0.741904	YP_500662.1	Putative holin-like toxin
NWMN_RS05360	-	849.217	144.36	92.4767	324.54	0.717117	0.10896	2.09787	1.57731e-09	-2.05941	6.21042e-10	1.33608	8.98643e-05	-0.0463275	0.809467	WP_000257888.1	DNA-dependent RNA polymerase auxiliary subunit epsilon family protein
NWMN_RS14895	NWMN_2599	32.9033	10.7467	7.87667	8.77333	0.71715	0.00555964	0.218328	0.389451	-0.913424	6.14221e-05	0.194908	0.385258	0.694784	0.00156478	WP_000143642.1	Peptide resistance ABC transporter permease subunit VraE
NWMN_RS03275	NWMN_0572	203.803	82.7967	61.9733	73.2133	0.717549	3.26e-06	0.315167	0.0356922	-0.584186	4.29374e-05	-0.13376	0.34563	0.268889	0.0524139	WP_000808902.1	Aldo/keto reductase IolS
NWMN_RS10500	NWMN_1828	19.1967	9.39	6.40667	3.92667	0.718681	0.300098	-0.49398	0.579995	-0.619803	0.334402	-0.113311	0.69411	1.12364	0.0466354	WP_001549145.1	Hypothetical protein
NWMN_RS04655	NWMN_0824	522.91	474.657	347.98	564.483	0.719361	7.21e-07	0.797516	2.31327e-08	0.539595	0.000141494	-1.25909	1.36957e-18	-1.33721	2.11e-21	WP_000035058.1	Peptidyl-prolyl cis-trans isomerase PpiB
NWMN_RS04025	NWMN_0711	454.033	148.333	112.35	248.187	0.725435	2.48e-06	1.22359	4.04176e-16	-0.890775	2.15935e-09	0.165161	0.26768	-0.332984	0.0213235	WP_000866742.1	Glycerate kinase
NWMN_RS13620	NWMN_2363	58.46	13.04	9.46333	9.09667	0.726222	0.0262253	-0.0162188	1	-1.44019	1.15629e-07	0.711318	0.00817213	1.45649	3.62e-08	WP_000472235.1	ABC transporter permease CntB
NWMN_RS07695	NWMN_1366	399.633	208.547	159.033	269.193	0.72646	3e-06	0.824086	1.05214e-07	-0.203068	0.186081	-0.523437	0.000694373	-0.621052	5.34e-05	WP_000525078.1	ATP-dependent helicase DinG
NWMN_RS11270	NWMN_1954	96.7667	21.7033	16.37	17.9067	0.726795	8.68e-05	0.185084	0.313513	-1.42791	7.97783e-18	0.700458	2.05802e-05	1.2427	1.21e-14	WP_000602071.1	ABC-F type ribosomal protection protein Vga
NWMN_RS08025	NWMN_1421	729.047	947.163	720.013	1462.92	0.72816	6.32e-07	1.09639	7.37471e-14	1.1102	4.31382e-14	-1.83838	1.02961e-34	-2.20661	2.18e-48	WP_000406843.1	2-oxo acid dehydrogenase subunit E2 BmfBB
NWMN_RS08790	NWMN_1568	1491.03	795.43	598.7	1062.86	0.729147	1.15e-08	0.901668	1.49054e-12	-0.188835	0.135475	-0.54034	1.99747e-05	-0.712855	1.67e-08	WP_000472302.1	ATP-dependent Clp protease ATP-binding subunit ClpX
NWMN_RS09005	NWMN_1606	634.637	151.44	114.457	296.683	0.729262	1.08e-05	1.46976	8.89991e-20	-1.36251	1.8625e-17	0.633027	6.95502e-05	-0.107484	0.480562	WP_000840574.1	Class I SAM-dependent methyltransferase
NWMN_RS10530	NWMN_1832	189.47	146.317	108.35	233.477	0.729576	0.000148395	1.22209	3.22567e-11	0.340056	0.0800772	-1.07011	1.45613e-08	-1.56263	3.87e-18	WP_000613733.1	3'-5' exonuclease
NWMN_RS04945	NWMN_0883	74.3633	11.61	8.88	9.37333	0.729767	0.00317505	0.157525	0.550067	-1.94509	2.16709e-21	1.21377	2.23535e-09	1.78733	1.09e-19	WP_000570699.1	Alanine:cation symporter family protein
NWMN_RS02675	NWMN_0468	313.38	152.687	114.83	177.26	0.731395	9.92e-08	0.694079	2.44869e-07	-0.316752	0.0175089	-0.414803	0.00171969	-0.37743	0.00351584	WP_000951450.1	Nucleotide pyrophosphohydrolase
NWMN_RS02370	NWMN_0420	724.61	532.293	383.443	530.423	0.738095	3.15e-06	0.647528	2.3938e-05	0.198129	0.192458	-0.936543	7.34128e-10	-0.845858	7.19e-09	WP_000831495.1	DUF2294 domain-containing protein MpsC
NWMN_RS01185	NWMN_0211	21.9567	15.1133	11.4467	16.99	0.738359	0.0418698	0.708284	0.0287221	0.202594	0.606521	-0.944622	0.00562551	-0.913359	0.00220044	WP_000570071.1	ABC transporter ATP-binding protein
NWMN_RS05905	NWMN_1044	64.1567	10.5633	7.91333	5.53333	0.738532	0.0459827	-0.439859	0.248124	-1.8699	2.13159e-10	1.12781	0.000133045	2.31193	1.52e-14	WP_001220199.1	Heme ABC transporter substrate-binding protein IsdE
NWMN_RS11455	NWMN_1980	46.3433	28.7367	21.46	21.3767	0.739051	0.0105325	0.0948219	0.716866	-0.00360513	1	-0.737911	0.00382413	-0.0914713	0.686204	WP_001092411.1	K(+)-transporting ATPase subunit C KdpC
NWMN_RS04250	NWMN_0752	149.747	168.267	117.543	105.113	0.744155	0.00725265	0.0245138	0.971419	0.819288	0.00205651	-1.56479	4.30902e-09	-0.843876	0.00110015	WP_001058299.1	Hypothetical protein
NWMN_RS14325	NWMN_2496	99.1233	94	71.6167	84.5533	0.745893	1.48e-05	0.336779	0.0463806	0.646149	0.000102087	-1.39245	1.09269e-16	-0.983084	1.27e-09	WP_000860043.1	3-methyl-2-oxobutanoate hydroxymethyltransferase PanB
NWMN_RS06455	NWMN_1144	87.1467	44.45	34.4067	54.0967	0.746698	7.44e-07	0.725973	9.91985e-07	-0.232804	0.116569	-0.514052	0.000433926	-0.493274	0.000586486	WP_000262704.1	Chromosome segregation protein Smc
NWMN_RS11265	NWMN_1953	697.463	575.3	425.113	443.703	0.7467	1.55e-07	0.167171	0.236999	0.413875	0.00331557	-1.16068	2.20773e-16	-0.581066	3.22e-05	WP_001283612.1	Redox-sensing transcriptional repressor Rex
NWMN_RS07655	NWMN_1358	1942.59	1730.24	1253.82	1999.47	0.74856	7.6e-07	0.882714	3.64254e-09	0.466349	0.00169843	-1.21502	5.4869e-16	-1.34915	1.03e-19	WP_001000800.1	YppE family protein
NWMN_RS08210	NWMN_1455	682.01	224.51	173.65	302.067	0.750535	5.26e-08	0.891204	7.88505e-11	-0.8733	1.55558e-10	0.122706	0.366855	-0.0179485	0.892771	WP_000919772.1	Penicillin-binding protein 2 Pbp3
NWMN_RS07210	NWMN_1279	18.7633	8.8	6.77333	5.60333	0.751946	0.00651314	-0.176676	0.529899	-0.401816	0.110565	-0.352443	0.116422	0.579013	0.0164071	WP_000350978.1	Anthranilate synthase component I TrpE
NWMN_RS05445	NWMN_0972	1496.6	241.847	179.347	285.267	0.755411	5.77e-06	0.793966	1.0944e-06	-1.95389	6.90162e-34	1.19821	4.80025e-14	1.15975	8.49e-14	WP_000170610.1	DUF1054 family protein
NWMN_RS12455	NWMN_2157	299.67	89.2467	68.1233	67.8133	0.763911	5.15e-06	0.11559	0.486069	-1.03505	2.54024e-11	0.270709	0.0785784	0.919409	1.63e-09	WP_000029536.1	GNAT family N-acetyltransferase
NWMN_RS07235	NWMN_1284	22.5067	5.57667	4.24333	4.10667	0.764475	0.0614527	0.0201023	1	-1.25445	0.000191905	0.485538	0.157045	1.23432	0.000174202	WP_001041337.1	Tryptophan synthase subunit beta TrpB
NWMN_RS03120	NWMN_0543	271.593	88.5567	68.2733	83.8433	0.764795	3.57e-07	0.413579	0.00442409	-0.898142	4.73123e-11	0.132885	0.339495	0.484381	0.000208245	WP_001185459.1	Bifunctional hydroxymethylpyrimidine kinase/phosphomethylpyrimidine kinase PdxK
NWMN_RS11760	NWMN_2036	69.7133	32.42	25.1467	26.07	0.766762	3.93e-06	0.16452	0.30903	-0.377046	0.0101732	-0.390495	0.00920946	0.212394	0.133836	WP_000183726.1	Hypothetical protein
NWMN_RS03750	NWMN_0662	117.857	76.67	57.29	48.3	0.767279	4.53e-05	-0.122689	0.526911	0.0730459	0.699749	-0.841153	1.57028e-06	0.0497643	0.766681	WP_001191874.1	DUF1361 domain-containing protein
NWMN_RS06960	NWMN_1232	16.29	4.79667	3.75	3.47333	0.767575	0.174035	0.0434564	1	-1.16269	0.00983441	0.384625	0.479096	1.119	0.0092485	WP_000603968.1	ABC transporter permease
NWMN_RS07140	NWMN_1267	134.673	50.7133	39.4067	56.2433	0.771559	1.9e-07	0.616411	1.90344e-05	-0.680838	1.18872e-06	-0.0909998	0.514546	0.0642721	0.638931	WP_001548666.1	DNA topoisomerase IV subunit B ParE
NWMN_RS09025	NWMN_1610	30.2867	14.84	11.3633	10.1033	0.771881	0.0047554	-0.0753992	0.816475	-0.358559	0.184024	-0.415124	0.0704955	0.434125	0.0907436	WP_011447028.1	Cysteine desulfurase NifZ
NWMN_RS12875	NWMN_2234	31.6233	18.0433	13.4767	18.08	0.771922	0.0793079	0.611186	0.138659	-0.151936	0.766699	-0.627269	0.115746	-0.463355	0.174216	WP_000920239.1	FosB1/FosB3 family fosfomycin resistance bacillithiol transferase FosB
NWMN_RS03765	NWMN_0665	216.37	85.36	64.0467	81.42	0.777702	0.000769148	0.520376	0.0171822	-0.68995	0.000906036	-0.0890556	0.656034	0.168955	0.427915	WP_000216727.1	Hypothetical protein
NWMN_RS11295	NWMN_1958	78.01	47.79	37.0067	48.0267	0.777832	0.000488336	0.536172	0.0126883	-0.0306049	0.929362	-0.748414	0.000268763	-0.506175	0.00804701	WP_001086745.1	tRNA (adenosine(37)-N6)-threonylcarbamoyltransferase complex dimerization subunit type 1 TsaB
NWMN_RS01265	NWMN_0227	3.97667	9.48667	6.60333	8.65667	0.77837	0.477036	0.61392	0.529561	1.27527	0.0920531	-2.07928	0.00375798	-1.90607	0.00310707	WP_000175722.1	Hypothetical protein EsxD
NWMN_RS12675	NWMN_2196	1036.83	4001.72	2914.01	2023.9	0.78051	1.37e-07	-0.284728	0.05465	2.57124	1.504e-61	-3.3518	2.0289e-95	-2.2865	8.56e-50	WP_000599587.1	Hypothetical protein
NWMN_RS03055	NWMN_0529	523.223	215.183	165.913	342.163	0.784984	1.39e-08	1.18168	1.55825e-18	-0.583676	1.17206e-05	-0.20149	0.129361	-0.598166	3.61e-06	WP_000134232.1	GTP cyclohydrolase I FolE2
NWMN_RS15320	-	374.767	88.8367	71.4567	192.797	0.785417	0.35872	2.06736	0.00021047	-1.5571	0.00379061	0.746801	0.249836	-0.540027	0.136472	WP_071624255.1	Hypothetical protein
NWMN_RS10545	NWMN_1835	72.7433	59.1533	46.0767	54.82	0.78665	6.93e-06	0.370092	0.0318027	0.390886	0.0160426	-1.1779	1.832e-12	-0.761118	2.42e-06	WP_001147868.1	23S rRNA (uracil(1939)-C(5))-methyltransferase RlmD RumA
NWMN_RS00255	NWMN_0043	6.29333	6.11	4.62667	4.75	0.787342	0.0873197	0.15023	0.729618	0.69808	0.117588	-1.49274	0.000512267	-0.8496	0.0336268	WP_000597212.1	Tandem-type lipoprotein
NWMN_RS06450	NWMN_1143	76.7067	43.77	34.3967	48.01	0.788056	0.000163656	0.630911	0.00133118	-0.125711	0.587314	-0.663462	0.000343702	-0.505837	0.0028887	WP_000043237.1	Ribonuclease III Rnc
NWMN_RS15815	-	76.4367	76.8667	51.4633	44.2867	0.788219	0.318279	0.25805	1	0.200064	0.706055	-1.01582	0.127878	-0.465654	0.393005	WP_086034155.1	Hypothetical protein
NWMN_RS13470	NWMN_2339	327.19	71.6933	56.4167	90.78	0.788645	2.52e-09	0.813579	2.02701e-10	-1.46715	8.46875e-32	0.678287	4.3316e-08	0.653427	5.35e-08	WP_000483049.1	APC family permease KimA
NWMN_RS04500	NWMN_0795	340.45	119.247	94.9433	190.933	0.790719	6.47e-06	1.14094	3.71069e-11	-0.776391	5.49199e-06	-0.0145205	0.930227	-0.36471	0.0289727	WP_001241217.1	Bifunctional metallophosphatase/5'-nucleotidase
NWMN_RS11820	NWMN_2047	206.61	37.7533	29.5267	42.0867	0.792308	2.48e-05	0.653984	0.000249193	-1.75127	4.01436e-27	0.957997	3.02643e-09	1.09675	3.28e-13	WP_001127960.1	Class I mannose-6-phosphate isomerase ManA
NWMN_RS08740	NWMN_1559	324.233	128.573	99.2867	121.953	0.793112	5.15e-07	0.474516	0.00191319	-0.638996	7.92811e-06	-0.154717	0.290257	0.164217	0.224853	WP_001001228.1	DNA-3-methyladenine glycosylase I Tag
NWMN_RS09720	NWMN_1724	144.693	93.3533	74.0967	109.367	0.796608	0.00018464	0.697988	0.000851787	0.0996061	0.634154	-0.896589	1.57276e-05	-0.797829	8.61e-05	WP_000162881.1	Ferrochelatase HemH
NWMN_RS00025	NWMN_0004	650.92	683.44	550.037	765.297	0.797584	2.29e-05	0.605376	0.00125574	0.820922	1.28206e-05	-1.61853	2.7894e-17	-1.42631	6.54e-14	WP_000255586.1	DNA topoisomerase (ATP-hydrolyzing) subunit B GyrB
NWMN_RS08410	NWMN_1494	515.443	249.02	183.377	258.507	0.801949	0.000206082	0.750428	0.000308181	-0.460931	0.0249391	-0.341831	0.0807566	-0.290013	0.119655	WP_001088022.1	Ribosome silencing factor RsfS
NWMN_RS13680	NWMN_2374	518.53	41.54	31.7	56.93	0.804137	0.00636072	1.06258	2.63816e-05	-2.99548	7.157e-45	2.18805	5.1567e-25	1.93033	3e-25	WP_001034756.1	DUF1433 domain-containing protein
NWMN_RS03335	NWMN_0583	178.537	73.85	58.09	78.7767	0.805596	1.18e-06	0.606601	0.000111148	-0.570029	0.000130395	-0.236276	0.111711	-0.0369504	0.786636	WP_000365354.1	HAD family hydrolase
NWMN_RS08250	NWMN_1463	96.4333	46.39	35.7267	86.2767	0.806966	0.000269193	1.44161	5.24982e-13	-0.416341	0.0482537	-0.391885	0.0379772	-1.02652	3.08e-09	WP_000624584.1	tRNA (adenine-N(1))-methyltransferase TrmK
NWMN_RS06995	NWMN_1239	148.767	16.4633	13.27	22.13	0.80732	0.000330665	0.876405	2.5648e-05	-2.42744	5.89107e-37	1.61876	7.72904e-18	1.55011	9.69e-19	WP_000868645.1	Aspartate kinase ThrD
NWMN_RS04770	NWMN_0847	5.32333	4.27667	3.25667	2.49667	0.807659	0.0911177	-0.279895	0.623286	0.475378	0.348425	-1.28937	0.00670783	-0.193263	0.789286	WP_000619365.1	2-isopropylmalate synthase
NWMN_RS14995	-	528351	1.13556e+06	768460	647357	0.807864	1.08e-07	0.256287	0.0900064	1.61614	1.67473e-25	-2.42401	2.16979e-52	-1.87243	3.59e-33	-	6S RNA
NWMN_RS02335	NWMN_0414	379.99	87.5233	64.2533	105.29	0.808617	0.00789913	0.961816	0.000411323	-1.52424	1.95318e-09	0.712719	0.00564474	0.560281	0.0155194	WP_000971498.1	Hypothetical protein
NWMN_RS04490	NWMN_0793	347.46	104.667	82.7033	131.923	0.808685	3.83e-06	0.842826	6.37697e-07	-1.03205	4.28285e-10	0.222964	0.182209	0.188952	0.242775	WP_000608129.1	DUF72 domain-containing protein
NWMN_RS01050	NWMN_0187	698.797	98.84	79.4933	114.593	0.812425	6.61e-08	0.689904	3.19109e-06	-2.10316	1.45933e-45	1.29055	7.7751e-19	1.41315	1.01e-22	WP_000167985.1	CDP-glycerol glycerophosphotransferase family protein TarL'
NWMN_RS04980	NWMN_0890	146	144.173	116.07	84.8267	0.814035	6.89e-08	-0.30802	0.0424162	0.717698	1.51208e-06	-1.53186	2.49454e-24	-0.409631	0.00588974	WP_001049959.1	Peptide chain release factor 3 PrfC
NWMN_RS00995	NWMN_0178	276.903	39.5367	30.9067	35.0733	0.81474	1.94e-05	0.336502	0.0725887	-2.11226	4.28993e-37	1.29656	2.50869e-15	1.77547	4.73e-29	WP_000823215.1	Nucleoside hydrolase
NWMN_RS00460	NWMN_0081	53.9467	101.1	82.2233	81.63	0.815698	3.12e-05	0.138914	0.477115	1.64764	1.25272e-16	-2.46354	6.62779e-34	-1.7866	1.89e-19	WP_001100300.1	Tetracycline efflux MFS transporter Tet38
NWMN_RS04675	NWMN_0828	4466.87	2409.61	1959.7	3080.95	0.816326	2.26e-07	0.819861	1.96233e-07	-0.155549	0.320562	-0.660787	2.61095e-05	-0.664319	2.33e-05	WP_000138487.1	NAD-specific glutamate dehydrogenase GudB
NWMN_RS13710	NWMN_2380	57.1867	9.67	7.51	14.4967	0.817367	0.489331	1.21339	0.11459	-1.98957	0.00518702	1.13792	0.125799	0.746897	0.258416	WP_000521958.1	Hypothetical protein
NWMN_RS02880	NWMN_0493	472.267	56.32	44.5	76.6167	0.818865	0.00970268	1.03688	0.000281069	-2.40548	3.54321e-19	1.58402	2.52821e-09	1.36662	3.18e-08	WP_000370182.1	Mini-ribonuclease 3 MrnC
NWMN_RS02680	-	406.993	269.187	199.353	249.54	0.818959	0.000681815	0.685705	0.00222923	0.00975081	1	-0.830408	0.000164029	-0.696475	0.000550772	WP_001234988.1	RNA-binding S4 domain-containing protein
NWMN_RS13050	NWMN_2267	972.087	750.553	612.943	1186.19	0.820387	1.7e-06	1.11951	7.39716e-11	0.364473	0.0321973	-1.18489	5.77488e-12	-1.48401	9.46e-18	WP_000211359.1	Malate dehydrogenase (quinone) Mqo
NWMN_RS13305	NWMN_2314	227.163	193.96	156.997	131.163	0.820734	4.7e-10	-0.0979359	0.460757	0.500934	0.000112669	-1.32177	4.4043e-24	-0.402987	0.00179228	WP_000038968.1	Multidrug efflux MFS transporter MdeA
NWMN_RS07915	NWMN_1402	397.897	163.86	128.177	155.147	0.821973	1.72e-07	0.471175	0.00209527	-0.593264	5.01768e-05	-0.229219	0.106995	0.121872	0.392918	WP_000368653.1	SMC-Scp complex subunit ScpB
NWMN_RS04125	NWMN_0728	468.837	142.043	113.337	136.737	0.823398	3.41e-09	0.446389	0.0010626	-1.0189	1.12573e-14	0.195239	0.140762	0.572407	8.65e-06	WP_000958224.1	HPr kinase/phosphorylase HprK
NWMN_RS02290	-	9.36	9.31333	7.23667	3.25333	0.825288	0.0329834	-0.982305	0.0231711	0.663942	0.0736792	-1.49395	4.15816e-05	0.325847	0.489148	WP_001801842.1	Tandem-type lipoprotein
NWMN_RS14500	NWMN_2523	300.163	89.12	70.9933	87.1667	0.828752	1.45e-07	0.467828	0.00230112	-1.04412	8.43778e-13	0.214922	0.145339	0.576111	4.64e-05	WP_000143419.1	Sensor histidine kinase NsaS
NWMN_RS03155	NWMN_0550	1409.69	371.69	294.973	508.203	0.8309	1.61e-08	0.980691	1.41081e-11	-1.23286	1.34544e-17	0.40182	0.00494226	0.252066	0.073371	WP_000075703.1	Heme-dependent peroxidase HemQ
NWMN_RS04525	NWMN_0800	747.05	260.197	206.21	146.153	0.830922	1.58e-09	-0.315357	0.0239779	-0.818276	7.39956e-10	-0.0128316	0.930175	1.13371	2.23e-17	WP_000816184.1	TIGR01457 family HAD-type hydrolase NagD
NWMN_RS01900	NWMN_0335	89.6767	33.4167	26.17	28.7567	0.831226	0.00163487	0.346542	0.186333	-0.745359	0.000671394	-0.0884049	0.69598	0.39801	0.0510418	WP_000467652.1	GNAT family N-acetyltransferase
NWMN_RS01905	NWMN_0336	9.01	8.01	6.48333	2.86333	0.832956	0.0204774	-0.965675	0.0216981	0.547821	0.111634	-1.38581	4.59357e-05	0.425593	0.274124	WP_000737196.1	EfeM/EfeO family lipoprotein FepA
NWMN_RS10030	NWMN_1754	596.31	114.94	92.91	171.88	0.838639	3.71e-07	1.07582	2.1056e-11	-1.66072	7.62005e-26	0.821759	1.41823e-07	0.584653	0.000110487	WP_000869455.1	2-hydroxyacid dehydrogenase
NWMN_RS07530	NWMN_1336	776.077	140.057	112.753	164.52	0.839364	7.77e-10	0.741631	1.91635e-08	-1.76672	2.61774e-44	0.927043	1.23451e-13	1.02491	2.36e-17	WP_000166059.1	Fatty acid kinase FakB2
NWMN_RS07300	NWMN_1296	31.6667	109.337	88.5167	63.7267	0.840425	1.62e-05	-0.266531	0.176279	2.50481	2.61098e-32	-3.34567	1.99132e-55	-2.23816	2.33e-26	WP_000974847.1	Phosphate signaling complex protein PhoU
NWMN_RS08110	NWMN_1437	499.657	461.03	372.267	502.567	0.841866	7.32e-10	0.630849	3.14845e-06	0.590651	1.22961e-05	-1.43261	7.8033e-26	-1.22155	1.17e-19	WP_000141109.1	Lipoate--protein ligase family protein LipM
NWMN_RS13350	NWMN_2319	1669.29	985.797	802	896.73	0.845709	4.59e-10	0.357803	0.00797394	-0.0415146	0.757349	-0.804231	2.44538e-09	-0.316301	0.0182231	WP_000916713.1	Bi-component gamma-hemolysin HlgCB subunit C HlgC
NWMN_RS03240	NWMN_0565	36.1367	11.7433	9.13667	6.77667	0.848323	0.0285276	-0.204256	0.678996	-0.989498	0.000968809	0.135384	0.725189	1.19516	4.16e-05	WP_001793603.1	DUF443 domain-containing protein
NWMN_RS13220	NWMN_2299	13.1767	51.3267	40.87	41.2267	0.851923	0.0577949	0.372806	0.392753	2.31268	2.61649e-07	-3.16898	4.7284e-12	-2.68791	2.1e-10	WP_000448222.1	Nitrite reductase small subunit NirD NasE
NWMN_RS03405	NWMN_0597	82.2133	106.183	85.7267	98.6733	0.85393	0.00190255	0.445299	0.096772	1.07883	0.000105595	-1.93366	3.94152e-12	-1.52454	1.74e-08	WP_001071973.1	Na+/H+ antiporter subunit E MnhE2
NWMN_RS00205	NWMN_0032	61.9767	24.1333	19.84	15.6667	0.854493	2.82e-05	-0.13773	0.498532	-0.652926	0.000442878	-0.202693	0.252576	0.790827	1.13e-05	WP_000130764.1	MFS transporter
NWMN_RS12700	NWMN_2200	152.68	31.6633	26	40.0167	0.858657	1.98e-05	0.825338	2.03961e-05	-1.5702	3.76524e-17	0.710796	0.000109245	0.74439	2.41e-05	WP_000977737.1	Na+/H+ antiporter NhaC
NWMN_RS13830	NWMN_2405	210.06	64.29	52.15	90.5433	0.859109	1.97e-06	1.02422	9.73761e-10	-1.01647	2.20402e-10	0.156448	0.333498	-0.00843314	0.957823	WP_000289136.1	GTP pyrophosphokinase family protein RelP
NWMN_RS04860	NWMN_0865	24.42	27.55	22.7833	26.4967	0.859672	1.7e-05	0.43998	0.0205493	0.881244	6.62711e-06	-1.74232	4.49486e-19	-1.32184	7.86e-14	WP_001180262.1	ABC transporter permease Opp4C
NWMN_RS06250	NWMN_1105	147.87	65.5633	54.39	108.92	0.862945	5.95e-07	1.22079	3.48897e-14	-0.458675	0.00434881	-0.404981	0.00962586	-0.76272	1.41e-07	WP_000274844.1	VOC family protein
NWMN_RS10540	NWMN_1834	130.017	150.333	121.707	108.983	0.867708	1.49e-06	0.0814778	0.646681	0.906098	3.51979e-07	-1.77436	1.80001e-23	-0.987635	1.33e-08	WP_000548781.1	DUF3267 domain-containing protein
NWMN_RS11115	NWMN_1926	23.4767	20.6333	16.82	20.1633	0.871895	0.000209521	0.483176	0.0313177	0.535968	0.0156511	-1.41	1.95811e-10	-1.02011	2.04e-07	WP_000239616.1	Sphingomyelin phosphodiesterase Hlb2
NWMN_RS09795	NWMN_1738	67.4667	64.7467	53.7067	61.8567	0.882121	3.04e-09	0.423758	0.00367331	0.656124	6.19814e-06	-1.5387	1.98682e-26	-1.08007	7.33e-15	WP_000992527.1	DUF445 domain-containing protein
NWMN_RS10670	NWMN_1857	1401.08	2126.56	1776.64	1360.14	0.88782	9.21e-12	-0.151889	0.240944	1.32179	8.63227e-24	-2.20963	1.76546e-60	-1.1699	4.18e-19	WP_001140871.1	Manganese-dependent inorganic pyrophosphatase PpaC
NWMN_RS03045	NWMN_0526	114.683	53.92	45.1333	34.5067	0.888304	3.11e-10	-0.160327	0.267515	-0.36821	0.00502898	-0.520503	7.94125e-05	0.52861	5.03e-05	WP_001106738.1	Glycosyltransferase
NWMN_RS08385	NWMN_1489	60.3867	47.8967	39.7967	37.4533	0.888855	4.41e-07	0.137859	0.443987	0.368426	0.0258256	-1.25803	3.45005e-14	-0.506392	0.00156855	WP_001282562.1	DNA polymerase III subunit delta HolA
NWMN_RS12575	NWMN_2176	107.32	78.6133	66.33	122.007	0.891122	2.15e-09	1.12054	2.60858e-15	0.261038	0.0653362	-1.1526	3.83786e-16	-1.38193	5.22e-25	WP_000076929.1	Molybdopterin biosynthesis protein MoeB
NWMN_RS07290	NWMN_1294	299.667	180.993	145.373	139.807	0.895684	2.91e-05	0.316441	0.134626	-0.0645353	0.710237	-0.832414	3.12664e-05	-0.252276	0.211029	WP_000171798.1	Hypothetical protein
NWMN_RS00530	NWMN_0094	30.1567	33.0333	27.8967	23.36	0.895799	6.7e-08	-0.0435242	0.807137	0.864752	1.25024e-07	-1.76088	1.20378e-26	-0.821219	3.95e-07	WP_000955777.1	Bifunctional acetaldehyde-CoA/alcohol dehydrogenase AdhE
NWMN_RS01790	NWMN_0314	105.847	45.3	37.45	41.4367	0.895912	1.01e-06	0.384487	0.0314448	-0.527433	0.00133674	-0.369512	0.0221227	0.142599	0.366476	WP_000136020.1	Alpha/beta hydrolase
NWMN_RS02305	NWMN_0408	5.38	4.04	3.16	1.89333	0.898169	0.217795	-0.511647	0.482375	0.482769	0.655354	-1.39346	0.0446691	0.0368433	0.848955	WP_000456138.1	Tandem-type lipoprotein Lpl5
NWMN_RS06715	NWMN_1192	743.193	588.45	488.167	490.393	0.899417	2.49e-11	0.279571	0.037391	0.360835	0.00664386	-1.26038	2.86498e-21	-0.640442	1.14e-06	WP_001025097.1	CDP-diacylglycerol--glycerol-3-phosphate 3-phosphatidyltransferase PgsA
NWMN_RS02685	NWMN_0469	353.723	255.13	207.1	246.647	0.899837	1.5e-05	0.569724	0.00522326	0.158188	0.394692	-1.05867	7.00747e-08	-0.728226	0.000123197	WP_000792417.1	Septum formation initiator family protein DivIC
NWMN_RS10765	-	10559.5	1016.33	794.56	682.463	0.899977	3.99e-09	0.165437	0.281144	-2.77411	1.47e-77	1.87383	2.66674e-38	2.60863	9.14e-71	WP_000669703.1	MAP domain-containing protein
NWMN_RS09655	NWMN_1720	45.4533	63.9433	52.7233	35.9033	0.904195	8.46e-06	-0.276418	0.210691	1.29212	2.29475e-09	-2.19761	2.43486e-25	-1.01531	3.2e-06	WP_001790220.1	Hypothetical protein
NWMN_RS13730	NWMN_2384	86.81	55.3333	46.54	32.4733	0.904961	1.82e-07	-0.252931	0.159469	0.0690755	0.704354	-0.974929	1.30247e-09	0.184107	0.234079	WP_000581876.1	Tandem-type lipoprotein
NWMN_RS07125	NWMN_1264	427.653	180.28	147.757	181.96	0.905566	2.64e-08	0.601512	0.000117931	-0.591723	8.50098e-05	-0.314499	0.0296707	-0.0101084	0.910966	WP_000640487.1	Acyl-CoA thioesterase
NWMN_RS06070	-	124.887	37.32	28.3367	27.6267	0.905733	0.188729	0.437436	0.54648	-1.00376	0.0356005	0.0808538	0.745422	0.560053	0.204115	WP_001789955.1	Hypothetical protein
NWMN_RS09055	NWMN_1614	176.6	96.08	80.6633	83.8867	0.907234	1.8e-07	0.310077	0.0724857	-0.159941	0.32586	-0.747849	5.21731e-06	-0.150293	0.357292	WP_000174282.1	Glycerophosphoryl diester phosphodiesterase
NWMN_RS04260	NWMN_0753	102.17	56.3533	47.06	29.9367	0.908659	2.47e-06	-0.390525	0.0538318	-0.176158	0.365627	-0.733497	2.43928e-05	0.567137	0.00196717	WP_000757406.1	DUF5067 domain-containing protein
NWMN_RS06745	NWMN_1198	104.7	234.113	202.79	305.8	0.908867	9.27e-10	0.839485	1.25364e-08	1.89405	9.71064e-36	-2.80298	1.25588e-72	-2.73359	5.91e-70	WP_000804328.1	2-oxoacid:acceptor oxidoreductase subunit alpha
NWMN_RS13565	NWMN_2354	570.313	147.86	127.113	256.423	0.909712	2e-09	1.2805	5.48769e-18	-1.22745	6.15843e-17	0.31751	0.028632	-0.0532426	0.710091	WP_001076671.1	M42 family metallopeptidase
NWMN_RS06720	NWMN_1193	269.607	107.003	91.7467	111.193	0.910214	1.76e-09	0.537418	0.000300522	-0.61109	2.53657e-05	-0.299406	0.0378094	0.0735476	0.603429	WP_000020361.1	CinA family nicotinamide mononucleotide deamidase-related protein CinA
NWMN_RS10025	NWMN_1753	6471.81	11421.1	9348.56	7136.19	0.91541	2.78e-13	-0.0717513	0.564083	1.48118	1.72427e-31	-2.3966	2.67707e-75	-1.40943	8.69e-29	WP_000110011.1	Peroxide-responsive transcriptional repressor PerR
NWMN_RS14100	NWMN_2453	444.487	150.657	109.537	108.767	0.917351	0.260278	0.721997	0.337556	-1.13302	0.0626556	0.187751	0.813545	0.395559	0.477331	WP_001791768.1	Hypothetical protein
NWMN_RS07635	NWMN_1353	186.563	77.8267	62.3	75.7667	0.918381	0.00282699	0.670253	0.020133	-0.740964	0.00817168	-0.180803	0.372237	0.0689407	0.934528	WP_000516802.1	DUF4889 domain-containing protein
NWMN_RS08265	NWMN_1466	480.217	248.137	211.55	296.19	0.921351	1.91e-10	0.766371	7.52294e-08	-0.251081	0.0765038	-0.670462	1.73698e-06	-0.515404	0.000183028	WP_000411299.1	Kinase/pyrophosphorylase
NWMN_RS14700	NWMN_2561	8.35333	12.4567	10.6267	9.09	0.923017	0.00109651	0.0451977	0.931236	1.2696	2.04445e-05	-2.19646	7.08682e-14	-1.31511	1.35e-06	WP_000565310.1	Tyrosine-protein phosphatase Cap1C
NWMN_RS08505	NWMN_1512	407.09	188.737	158.833	186.4	0.924829	5.65e-11	0.520129	0.000168125	-0.418535	0.00175959	-0.506677	0.000116604	-0.101759	0.428439	WP_000648617.1	Uridine kinase Udk
NWMN_RS06000	NWMN_1063	435.86	202.883	175.527	257.117	0.930884	2.79e-11	0.843545	5.65253e-10	-0.384648	0.00404163	-0.546479	4.58925e-05	-0.459049	0.000452761	WP_001039659.1	Glutamate racemase MurI
NWMN_RS02660	NWMN_0465	134.383	40.7167	34.1633	55.6867	0.931435	0.000439934	1.03001	3.50182e-05	-1.08596	4.79459e-06	0.152415	0.568679	0.0544554	0.843056	WP_000649791.1	Aminoacyl-tRNA hydrolase Pth
NWMN_RS11010	NWMN_1910	5.77	2.64	2.5	2.34333	0.93302	0.347967	0.286583	0.852129	-0.300717	0.635738	-0.656636	0.375936	0.00797638	1	WP_071621397.1	MBL fold metallo-hydrolase
NWMN_RS07260	NWMN_1289	527.137	597.09	498.827	606.897	0.933084	3e-11	0.609004	1.10871e-05	0.841382	1.09566e-09	-1.77465	2.07228e-37	-1.45049	1.92e-26	WP_000523665.1	SWIM zinc finger family protein
NWMN_RS02310	NWMN_0409	3.05333	8.73	7.35667	4.02667	0.935542	0.0228969	-0.585333	0.183972	2.01291	1.0976e-06	-2.95353	3.18319e-13	-1.42373	0.000953614	WP_000649608.1	Tandem-type lipoprotein Lpl6
NWMN_RS14125	NWMN_2458	1014.93	427.763	323.377	781.107	0.93576	0.00172098	1.85901	3.48159e-13	-0.802829	0.0027319	-0.136179	0.516299	-1.05946	2.44e-07	WP_000076661.1	Copper chaperone CopZ
NWMN_RS04840	NWMN_0861	4.74667	4.98667	4.10667	3.52667	0.938909	0.0212513	0.039391	0.954256	0.809631	0.0572789	-1.75241	1.70567e-05	-0.849306	0.0389732	WP_000517187.1	ABC transporter substrate-binding protein Opp4A
NWMN_RS09115	NWMN_1624	20.6467	16.04	14.0367	13.0167	0.942745	2.12e-08	0.171491	0.315076	0.37633	0.0229372	-1.31978	2.23655e-16	-0.547944	0.000553361	WP_001032773.1	Haptoglobin-binding heme uptake protein HarA IsdH
NWMN_RS10760	NWMN_1871	666.383	362.287	318.967	419.08	0.951428	1.73e-13	0.689501	7.24141e-08	-0.157554	0.214899	-0.793948	4.51896e-10	-0.531987	2.5e-05	WP_001068542.1	Aminotransferase class I/II-fold pyridoxal phosphate-dependent enzyme AspB
NWMN_RS04135	NWMN_0730	436.127	102.8	87.4033	100.51	0.952327	3.52e-08	0.546377	0.000876324	-1.41979	2.49637e-22	0.466339	0.00136951	0.872938	9.76e-11	WP_001224793.1	Acetyltransferase
NWMN_RS13015	NWMN_2260	8.06667	1.77333	1.79	2.22333	0.952696	0.461559	0.699464	0.517856	-1.39872	0.0806295	0.3727	0.848125	0.661009	0.396711	WP_002494449.1	Transposase
NWMN_RS12545	NWMN_2170	80.1267	36.3	30.1967	79.5067	0.957669	0.129778	1.88493	7.94571e-05	-0.575557	0.232955	-0.402908	0.484789	-1.33038	0.000189	WP_000866971.1	Molybdopterin converting factor subunit 1 MoaD
NWMN_RS03060	NWMN_0530	308.84	144.527	124.94	238.897	0.959002	6.8e-11	1.25943	2.15397e-19	-0.398	0.00380876	-0.561465	4.19016e-05	-0.861801	2.66e-11	WP_000129063.1	Bacillithiol biosynthesis deacetylase BshB2
NWMN_RS12495	-	137.397	50.4533	39.91	50.01	0.959774	0.0479921	0.814447	0.0951187	-0.971094	0.0227216	-0.000919082	0.880247	0.149446	0.801844	WP_001549681.1	Hypothetical protein
NWMN_RS05580	NWMN_0994	210.633	164.147	142.487	198.307	0.960896	4.15e-09	0.798913	5.5458e-07	0.335554	0.0354751	-1.29681	3.46714e-16	-1.13469	1.95e-13	WP_000358224.1	Helix-turn-helix transcriptional regulator
NWMN_RS06855	NWMN_1219	60.8833	65.27	54.73	15.79	0.962716	0.128808	-1.06488	0.257901	0.684544	0.33248	-1.66714	0.00537437	0.412567	0.580524	WP_001002340.1	Hypothetical protein
NWMN_RS01440	NWMN_0261	56.64	8.44333	7.56333	5.12667	0.963048	0.000664479	-0.246853	0.4193	-1.97854	3.26889e-18	1.01233	5.24167e-06	2.22625	6.85e-23	WP_001077722.1	YjiH family protein
NWMN_RS08255	NWMN_1464	782.12	644.707	577.333	1424.7	0.967526	9.12e-11	1.62152	4.7786e-27	0.447804	0.0025023	-1.41538	3.82592e-21	-2.06937	3.47e-42	WP_001283055.1	RNA polymerase sigma factor RpoD SigA
NWMN_RS04850	NWMN_0863	17.2067	5.66667	5.00667	4.1	0.968898	0.00719492	0.0256842	1	-0.902911	0.00213723	-0.0728897	0.810377	0.877138	0.00112087	WP_000427770.1	Dipeptide ABC transporter ATP-binding protein Opp4F
NWMN_RS12570	NWMN_2175	129.78	71.1233	61.9	119.277	0.971601	1.27e-05	1.29485	3.20824e-10	-0.200787	0.380511	-0.772283	9.84122e-05	-1.09527	1.72e-09	WP_000503820.1	Molybdenum cofactor biosynthesis protein MoaB
NWMN_RS03195	NWMN_0558	52.9433	17.8667	15.9433	42.9767	0.975472	0.0289602	1.86119	4.73933e-07	-0.890842	0.0188116	-0.0924709	0.846577	-0.978067	0.00132492	WP_001047239.1	Rrf2 family transcriptional regulator
NWMN_RS05340	NWMN_0953	18.44	30.9533	27.2233	17.09	0.976244	2.83e-06	-0.361031	0.0916061	1.46119	7.44559e-12	-2.43853	5.31982e-31	-1.09974	2.58e-07	WP_000638456.1	Cytochrome d ubiquinol oxidase subunit II CydB
NWMN_RS04460	NWMN_0789	1811.81	1169.51	1056.72	1875.51	0.977924	7.22e-12	1.14815	9.31881e-16	0.0993884	0.481815	-1.07733	4.18648e-14	-1.24755	2.47e-18	WP_001074405.1	Fe-S cluster assembly protein SufB
NWMN_RS05970	NWMN_1057	4319.9	1109	926.463	1715.11	0.979717	8.87e-11	1.35157	2.76534e-20	-1.33871	2.72359e-20	0.358707	0.012071	-0.013088	0.919767	WP_001018928.1	Thioredoxin TrxA
NWMN_RS10770	NWMN_1872	6237.26	573.533	517.157	461.667	0.982682	4.69e-12	0.161232	0.253501	-2.72134	1.0758e-74	1.73862	1.03759e-33	2.5601	2.82e-67	WP_001549158.1	MAP domain-containing protein Eap/map
NWMN_RS09210	NWMN_1640	217.433	103.557	92.66	156.173	0.984464	1.87e-10	1.0922	2.19658e-13	-0.353435	0.0152184	-0.63149	1.44338e-05	-0.739102	1.14e-07	WP_000689580.1	MBL fold metallo-hydrolase
NWMN_RS02325	NWMN_0412	131.71	61.6067	55.19	56.4767	0.984528	2.48e-06	0.367594	0.0722697	-0.395822	0.0510009	-0.589513	0.00229132	0.0279848	0.933241	WP_001805140.1	Tandem-type lipoprotein Lpl9
NWMN_RS00230	NWMN_0038	30.4867	12.15	10.54	13.8067	0.987087	0.00677803	0.765274	0.0247778	-0.665094	0.0258017	-0.328778	0.298809	-0.103944	0.716995	WP_000908952.1	Hypothetical protein
NWMN_RS12550	NWMN_2171	142.27	76.0033	66.6567	134.473	0.987295	1e-06	1.40701	2.9249e-15	-0.244426	0.196341	-0.744638	2.85356e-05	-1.1641	6.98e-15	WP_000808500.1	Molybdenum cofactor biosynthesis protein MoaE
[truncated: 628 more rows]
