# Supplementary material for: Citrate serves as a signal molecule to modulate carbon metabolism and iron homeostasis in Staphylococcus aureus
Source: PLoS Pathog. 2024 Jul 30;20(7):e1012425. doi: 10.1371/journal.ppat.1012425 (PMC11315280; doi:10.1371/journal.ppat.1012425)
Supplement: S3 Table — (XLS) [file ppat.1012425.s011.xls]

## Sheet: A - all data
									RNA-Seq			Representative sample (Replicate 1)				Replicate 2				Replicate 3				Average fold_enrichment
Peaksa	Abs_summitb	Peaksc	Typed	Localizatione	Potential promoterf of	Potential regulated transcripsg	Potential regulated genes	Potential regulated genes (old locus tag)	(ΔccpETncitB vs TncitB)-log2FC	p−value	Gene product	Fold_enrichment	−Log10 (q value)	Peak location	Peak width (bp)	Fold_enrichment	−Log10 (q value)	Peak location	Peak width (bp)	Fold_enrichment	−Log10 (q value)	Peak_location	Peak width (bp)
1	24818		intergenic	Downstream of NWMN_RS00095 and upsteam (-114) of NWMN_ RS00100	NWMN_RS00100	NWMN_RS00100-RS00115(+)	NWMN_RS00100	NWMN_0017	0.370645	0.0068248	Response regulator WalR	2.68104	163.798	24608-24999	391	1.73498	24.5122	24629-24963	334	1.66998	31.6108	24683-24990	307	2.02867
							NWMN_RS00105	NWMN_0018	0.0378334	0.782702	Sensor histidine kinase WalK
							NWMN_RS00110	NWMN_0019	-0.131797	0.343108	Hypothetical protein WalH
							NWMN_RS00115	NWMN_0020	-0.307522	0.0263771	Hypothetical protein WalI
2	29770		intergenic	Downstream of NWMN_RS00115 and upstream (−208) of NWMN_RS00120	NWMN_RS00120	NWMN_RS00120(+)	NWMN_RS00120	NWMN_0021	0.627636	0.000584449	Metallo-beta-lactamase superfamily protein WalJ	2.40956	119.423	29593-29944	351	1.52034	12.8006	29617-29895	278	1.71155	34.9277	29596-29910	314	1.88048
3	37080		inside	Inside of NWMN_RS00155 and upstream (−76) of NWMN_RS00150	NWMN_RS00150	NWMN_RS00150(−)	NWMN_RS00150	NWMN_0025	-0.0691689	0.727733	tRNA-dihydrouridine synthase	2.41541	97.8549	36923-37605	682	1.57787	12.7001	36911-37162	251					1.99664
4	41931		inside	Inside of NWMN_RS00180								2.02559	53.8743	41453-42222	769	1.31412	4.42246	41766-42082	316					1.66985
5***	48264		intergenic	Upstream (−43) of NWMN_RS00220 and upstream (−48) of NWMN_RS00225	NWMN_RS00220 and NWMN_RS00225	NWMN_RS00220(−)	NWMN_RS00220	NWMN_0036	1.27899	0.00115044	DUF4865 family protein	4.82248	461.236	46311-49676	3365	3.07929	111.573	46642-48816	2174	2.95377	152.78	47965-48491	526	3.61851
						NWMN_RS00225(+)	NWMN_RS00225	NWMN_0037	0.0312679	1	LysR family transcriptional regulator
6	54157		intergenic	Downstream of NWMN_RS00240 and upstream (−97) of NWMN_RS00245	NWMN_RS00245	NWMN_RS00245(+)	NWMN_RS00245	NWMN_0041	-0.578952	0.0513558	Phosphatidylinositolspecific phospholipase C Plc	2.55781	106.421	53968-54346	378	1.54301	10.4346	54034-54302	268					2.05041
7***	55405		intergenic	Downstream of NWMN_RS00245 and upstream (−56) of NWMN_RS00250	NWMN_RS00250	NWMN_RS00250-RS00255(+)	NWMN_RS00250	NWMN_0042	-1.58467	0.00176785	Staphylococcal antigen 1A Csa1A	5.36599	611.633	55091-55669	578	4.48206	281.626	55120-55650	530	4.25659	383.905	55136-55655	519	4.70155
							NWMN_RS00255	NWMN_0043	0.15023	0.729618	Tandem-type lipoprotein
8	61093		intergenic	Downstream of NWMN_RS00270 and upstream (−110) of NWMN_RS00275	NWMN_RS00275	NWMN_RS00275-RS00280(+)	NWMN_RS00275	NWMN_0047	1.89715	1.02122905731477E−20	Amidohydrolase	2.51122	123.13	60891-61265	374	1.64889	17.3628	60936-61199	263	1.62956	25.1208	60918-61215	297	1.92989
							NWMN_RS00280	NWMN_0048	1.99766	4.68199346203516E−22	MFS transporter NorC
9	71348		intergenic	Downstream of NWMN_RS00305 and upstream (−159) of NWMN_RS00310	NWMN_RS00310	NWMN_RS00310(+)	NWMN_RS00310	NWMN_0054	1.2552	9.37209079078923E−22	L-lactate permease LctP1	2.5515	122.997	71106-71658	552	1.77211	22.0661	70562-71620	1058	1.47926	14.2223	71232-71654	422	1.93429
10	75023		intergenic	Upstream (−69) of NWMN_RS00315 and downstream of NWMN_RS00320	NWMN_RS00315	NWMN_RS00315(−)	NWMN_RS00315	NWMN_0055	-1.22936	4.14785298999923E−09	Staphylococcal protein A Spa	2.04735	62.0651	74824-75158	334									2.04735
11	76213		intergenic	Upstream (−86) of NWMN_RS00320 and downstream of NWMN_RS00325	NWMN_RS00320	NWMN_RS00320(−)	NWMN_RS00320	NWMN_0056	-2.88575	2.58982600245884E−53	HTH-type transcriptional regulator SarS	3.16954	230.735	76005-76532	527	1.99687	39.0463	76036-76632	596	1.68981	30.6112	76106-76601	495	2.28541
12**	77647		inside	Inside of NWMN_RS00330 and upstream (−153) of NWMN_RS00325	NWMN_RS00325	NWMN_RS00325(−)	NWMN_RS00325	NWMN_0057	2.12487	4.0568614922647E−58	Staphyloferrin B ABC transporter permease subunit SirC	2.45073	128.723	77445-77835	390	1.68832	22.0256	77506-77809	303	1.93144	58.4599	77475-77832	357	2.0235
13	79615		intergenic	Upstream (−121) of NWMN_RS00335 and upstream (−110) of NWMN_RS00340	NWMN_RS00335 and NWMN_RS00340	NWMN_RS00335-RS00325(−)	NWMN_RS00335	NWMN_0059	-1.17977	3.26459039685136E−07	Staphyloferrin B ABC transporter substrate-binding protein SirA	2.34877	108.233	79442-79765	323					1.71971	34.9125	79437-79749	312	2.03424
							NWMN_RS00330	NWMN_0058	-0.612676	0.0594131	Staphyloferrin B ABC transporter permease subunit SirB
						NWMN_RS00340-RS00380(+)	NWMN_RS00340	NWMN_0060	-1.65087	0.000506392	O-Acetyl serine sulfhydrylase SbnA
							NWMN_RS00345	NWMN_0061	-0.63462	0.120954	N-[(2S)-2-amino-2-carboxyethyl]-L-glutamate dehydrogenase SbnB
							NWMN_RS00350	NWMN_0062	-0.977476	0.00237193	Staphyloferrin B biosynthesis protein SbnC
							NWMN_RS00355	NWMN_0063	-1.23582	7.41874e-05	Staphyloferrin B export MFS transporter SbnD
							NWMN_RS00360	NWMN_0064	-0.39885	0.121018	Siderophore biosynthesis IucA family protein SbnE
							NWMN_RS00365	NWMN_0065	-0.122882	0.647354	3-(L-alanin-3-ylcarbamoyl)-2-[(2-aminoethylcarbamoyl)methyl]-2-hydroxypropanoate synthase SbnF
							NWMN_RS00370	NWMN_0066	-0.435934	0.10805	Staphyloferrin B biosynthesis citrate synthase SbnG
							NWMN_RS00375	NWMN_0067	-0.65423	0.00257615	Staphyloferrin B biosynthesis decarboxylase SbnH
							NWMN_RS00380	NWMN_0068	-0.461219	0.0431792	Bifunctional transcriptional regulator/O-phospho-L-serine synthase SbnI
14**	99410		intergenic	Downstream of NWMN_RS00430 and upstream (−53) of NWMN_RS00435	NWMN_RS00435	NWMN_RS00435(+)	NWMN_RS00435	NWMN_0077	-0.338109	0.0312281	Superoxide dismutase SodM	3.95715	354.488	98348-99595	1247	2.09157	42.1134	98344-99569	1225	2.34175	92.7915	98365-99654	1289	2.79682
15***	100313		intergenic	Downstream of NWMN_RS00435 and upstream (−117) of NWMN_RS00440	NWMN_RS00440	NWMN_RS00440(+)	NWMN_RS00440	NWMN_0078	-1.56956	8.49269296050531E−17	Cell-wall-anchored protein SasD	3.82342	335.893	100067-100599	532	2.27829	57.068	100111-100566	455	2.281	87.4631	100116-100616	500	2.79424
16	114847		intergenic	Downstream of NWMN_RS00515 and upstream (−57) of NWMN_RS00520	NWMN_RS00520	NWMN_RS00520(+)	NWMN_RS00520	No corresponding locus	-0.514444	0.5298	Hypothetical protein	2.25157	83.4169	114700-115298	598									2.25157
17	116327		intergenic	Downstream of NWMN_RS15050 and upstream (−188) of NWMN_RS00530	NWMN_RS00530	NWMN_RS00530(+)	NWMN_RS00530	NWMN_0094	-0.0435242	0.807137	Acetaldehyde dehydrogenase/iron-containing alcohol dehydrogenase AdhE	3.14854	209.388	116091-116509	418	1.77481	22.7597	116136-116463	327	1.59211	21.2448	116177-116419	242	2.17182
18	119370		intergenic	Downstream of NWMN_RS00530 and upstream (−99) of NWMN_RS00535	NWMN_RS00535	NWMN_RS00535-RS00610(+)	NWMN_RS00535	NWMN_0095	2.19436	2.4235890094126E−50	Capsular polysaccharide type 5/8 biosynthesis protein CapA	2.09264	65.6521	119127-119662	535	1.53294	11.5225	119318-119665	347					1.81279
							NWMN_RS00540	NWMN_0096	2.12027	3.28125082567122E−50	Tyrosine-protein kinase CapB
							NWMN_RS00545	NWMN_0097	2.22152	2.52313411249805E−50	Tyrosine-protein phosphatase CapC
19	121503		inside	Inside of NWMN_RS00545 and upstream (−123) of NWMN_RS00550	NWMN_RS00550	NWMN_RS00550-RS00610(+)	NWMN_RS00550	NWMN_0098	2.08508	1.37937267335268E−39	Polysaccharide biosynthesis protein CapD	2.00643	60.0841	121322-121702	380	1.59766	15.0721	121320-121636	316	1.58812	22.376	121332-121609	277	1.73074
							NWMN_RS00555	NWMN_0099	2.15776	1.91782671488715E−27	NAD-dependent epimerase/dehydratase family protein CapE
							NWMN_RS00560	NWMN_0100	1.82536	5.40609941472716E−20	Capsular polysaccharide biosynthesis protein CapF
							NWMN_RS00565	NWMN_0101	1.90421	1.93504286214494E−24	UDP-N-acetylglucosamine 2-epimerase (non-hydrolyzing) CapG
							NWMN_RS00570	NWMN_0102	1.82271	3.66429268507145E−18	O-acetyltransferase CapH
							NWMN_RS00575	NWMN_0103	1.91171	2.04392966408345E−32	Glycosyltransferase CapI
							NWMN_RS00580	NWMN_0104	1.97273	1.71324228152943E−27	O-antigen ligase family protein CapJ
20	129542		inside	Inside of NWMN_RS00580 and upstream (−91) of NWMN_RS00585	NWMN_RS00585	NWMN_RS00585-RS00610(+)	NWMN_RS00585	NWMN_0105	1.76517	2.63161039528873E−27	Capsular polysaccharide biosynthesis protein CapK	2.02689	57.2439	129052-129856	804	1.78734	22.974	129328-129845	517	1.68643	27.3211	129349-129826	477	1.83355
							NWMN_RS00590	NWMN_0106	1.74361	2.85856808492751E−30	Glycosyltransferase family 4 protein CapL
							NWMN_RS00595	NWMN_0107	1.73468	8.38571823771956E−26	Sugar transferase CapM
							NWMN_RS00600	NWMN_0108	1.70682	4.38131617223221E−24	Capsular polysaccharide type 5/8 biosynthesis epimerase CapN
							NWMN_RS00605	NWMN_0109	1.66114	1.78754311911208E−25	Nucleotide sugar dehydrogenase CapO
							NWMN_RS00610	NWMN_0110	1.64966	2.32078390421868E−32	UDP-N-acetylglucosamine 2-epimerase (non-hydrolyzing) CapP
21**	136537		inside	Inside of NWMN_RS00620 and upstream (−109) of NWMN_RS00615 and upstream (−708) of NWMN_RS00625	NWMN_RS00615 and NWMN_RS00625	NWMN_RS00615(−)	NWMN_RS00615	NWMN_0111	-1.77068	5.55943215534881E−12	Staphylobilin-forming heme oxygenase IsdI	3.21392	225.273	136361-137149	788	1.94939	33.6795	136369-137059	690	2.41082	104.032	136354-136982	628	2.52471
						NWMN_RS00625(+)	NWMN_RS00625	NWMN_0113	0.792713	8.47991655565717E−09	Aldehyde dehydrogenase family protein AldA
22	145311		intergenic	Downstream of NWMN_RS00660 and upstream (−71) of NWMN_RS00665	NWMN_RS00665	NWMN_RS00665(+)	NWMN_RS00665	NWMN_0120	0.802739	6.60032095725196E−07	DUF2294 domain-containing protein	2.61171	133.375	145110-145470	360	1.51755	11.2491	145161-145423	262	1.61149	23.4047	145141-145467	326	1.91358
23	151561		inside	Inside of NWMN_RS00680 and upstream (−4649) of NWMN_RS00685								2.01174	63.7133	151414-151713	299					1.75002	36.7735	151421-151709	288	1.88088
24	169073		intergenic	Upstream (−388) of NWMN_RS00735 and upstream (−213) of NWMN_RS00740	NWMN_RS00735 and NWMN_RS00740	NWMN_RS00735(−)	NWMN_RS00735	NWMN_0133	-1.72848	2.01544417975392E−35	PTS glucose EIICBA component GlcA	2.12854	79.7453	168898-169255	357	1.5488	13.9434	168925-169213	288					1.83867
						NWMN_RS00740-RS00755(+)	NWMN_RS00740	NWMN_0134	-0.804525	2.76419e-05	DUF871 domain-containing protein MupG
							NWMN_RS00745	NWMN_0135	-0.455381	0.123921	N-acetylmuramic acid 6-phosphate etherase MurQ
							NWMN_RS00750	NWMN_0136	0.539086	0.000657394	Permease MurP
							NWMN_RS00755	NWMN_0137	-0.475814	0.000326576	MurR/RpiR family transcriptional regulator MurR
25	178017		inside	Inside of NWMN_RS00770 and upstream (−75) of NWMN_RS00775	NWMN_RS00775	NWMN_RS00775-RS00780(+)	NWMN_RS00775	NWMN_0141	0.171593	0.203285	Hypothetical protein	2.09726	64.6841	177455-178187	732	1.5106	10.392	177498-178056	558	1.51389	16.0516	177485-178073	588	1.70725
							NWMN_RS00780	NWMN_0142	-0.00477203	0.984817	RES family NAD+ phosphorylase
26***	198178		intergenic	Downstream of NWMN_RS00850 and upstream (−53) of NWMN_RS00855	NWMN_RS00855	NWMN_RS00855(+)	NWMN_RS00855	NWMN_0156	-1.28096	7.95905145399677E−10	Putative xylose isomerase	4.05271	415.555	197979-198400	421	2.44857	77.4446	198010-198338	328	2.82571	176.043	197983-198340	357	3.109
27	199838		inside	Inside of NWMN_RS00860 and upstream (−449) of NWMN_RS00865	NWMN_RS00865	NWMN_RS00865-RsaG(+) (see below for the image of RNA-seq analysis generated by Integrated Genome Viewer)	NWMN_RS00865	NWMN_0158	-4.27709	3.6785726286423E−48	Hexose-6-phosphate:phosphate antiporter UhpT	2.27797	93.9312	199644-200247	603	1.52168	12.0038	199797-200118	321	1.65473	27.9799	199734-200134	400	1.81813
							No corresponding locus	No corresponding locus	down regulated	No data available	3'-untranslated region (3'-UTR) derived sRNA RsaG
28	211632		intergenic	Upstream (−113) of NWMN_RS00905 and upstream (−77) of NWMN_RS00910	NWMN_RS00905 and NWMN_RS00910	NWMN_RS00905(−)	NWMN_RS00905	NWMN_0165	-0.887146	0.0120775	Complement inhibitor SCIN family protein	2.15044	80.3679	211454-211780	326									2.15044
						NWMN_RS00910(+)	NWMN_RS00910	NWMN_0166	-1.08178	3.75755089734093E−11	Staphylocoagulase Coa
29	224331		inside	Inside of NWMN_RS00955								2.0078	57.0683	223796-224604	808	1.60927	14.6804	223782-224463	681	1.67373	27.2274	223854-224564	710	1.7636
30**	233715		inside	Inside of NWMN_RS01005 and upstream (−1118) of NWMN_RS01010								2.43521	118.165	233567-234590	1023	1.87903	32.2081	233580-233884	304	2.02505	64.9652	233524-234283	759	2.1131
31	239602		intergenic	Downstream of NWMN_RS01035 and upstream (−301) of NWMN_RS01040	NWMN_RS01040	NWMN_RS01040-RS01050(+)	NWMN_RS01040	NWMN_0185	0.741622	2.20571e-05	2-C-methyl-D-erythritol-4-phosphate cytidylyltransferase TarI'	2.31236	95.1901	239445-239854	409	1.59273	14.7304	239511-239760	249	1.48244	15.3914	239474-239750	276	1.79584
							NWMN_RS01045	NWMN_0186	0.560221	0.000269208	Alcohol dehydrogenase TarJ'
							NWMN_RS01050	NWMN_0187	0.689904	3.19108719776089E−06	CDP-glycerol glycerophosphotransferase family protein TarL'
32	243653		intergenic	Downstream of NWMN_RS01050 and upstream (−128) of NWMN_RS01055	NWMN_RS01055	NWMN_RS01055(+)	NWMN_RS01055	NWMN_0188	0.0551465	0.744901	CDP-glycerol-glycerophosphate glycerophosphotransferase TarF	2.28565	86.1448	243471-243812	341	1.69343	18.4572	243474-243780	306	1.90658	45.9863	243469-243774	305	1.96189
33***	245020		intergenic	Downstream of NWMN_RS01055 and upstream (−206) of NWMN_RS01060	NWMN_RS01060	NWMN_RS01060-RS01075(+)	NWMN_RS01060	NWMN_0189	0.0215427	0.883913	D-ribitol-5-phosphate cytidylyltransferase TarI	6.00599	816.369	244326-245503	1177	3.52196	178.605	244428-245471	1043	3.229	220.827	244392-245219	827	4.25232
							NWMN_RS01065	NWMN_0190	-0.167584	0.181309	Zinc-binding dehydrogenase TarJ
							NWMN_RS01070	NWMN_0191	-0.29324	0.0211494	CDP-glycerol glycerophosphotransferase family protein TarL
							NWMN_RS01075	NWMN_0192	-1.10176	1.78228322424153E−16	Glycosyltransferase family 2 protein TarS
34***	250150		inside	Downstream of NWMN_RS01070 and upstream (−417) of NWMN_RS01080	NWMN_RS01080	NWMN_RS01080(+)	NWMN_RS01080	NWMN_0193	-0.778329	0.000463932	Iron-sulfur cluster repair di-iron protein ScdA	2.70999	141.059	249980-250666	686	2.22744	51.7458	249976-250628	652	2.3448	92.8001	249988-250648	660	2.42741
35**	251445		intergenic	Downstream of NWMN_RS01080 and upstream (−58) of NWMN_RS01085	NWMN_RS01085	NWMN_RS01085-RS01090(+)	NWMN_RS01085	NWMN_0194	-0.154727	0.468341	Sensor histidine kinase LytS	2.83472	160.492	251235-251648	413	1.81899	25.2711	251248-251722	474	2.03982	59.4141	251242-251710	468	2.23118
							NWMN_RS01090	NWMN_0195	0.443338	0.314458	DNA-binding response regulator LytR
36	263553		inside	Inside of NWMN_RS15065 and upstream (−196) of NWMN_RS01150 and upstream (−184) of NWMN_RS01160	NWMN_RS01150 and NWMN_RS01160	NWMN_RS01150(−)	NWMN_RS01150	NWMN_0205	1.57224	3.70118880880714E−22	LacI family transcriptional regulator RbsR	2.51062	121.143	263295-263744	449	1.56148	13.2981	263408-263688	280	1.45679	13.7934	263293-263610	317	1.84296
						NWMN_RS01160(+)	NWMN_RS01160	NWMN_0206	-2.35885	1.24719712870487E−07	Hypothetical protein
37	273210		intergenic	Upstream (−130) of NWMN_RS01200 and upstream (−141) of NWMN_RS01205	NWMN_RS01200 and NWMN_RS01205	NWMN_RS01200-01185(−)	NWMN_RS01200	No corresponding locus	-0.484039	0.217737	Hypothetical protein	3.21545	201.776	272984-273385	401	1.94229	29.6795	273051-273432	381					2.57887
							NWMN_RS01195	NWMN_0213	-0.272022	0.325696	ABC transporter permease
							NWMN_RS01190	NWMN_0212	0.232272	0.515385	ABC transporter permease
							NWMN_RS01185	NWMN_0211	0.708284	0.0287221	ABC transporter ATP-binding protein
						NWMN_RS01205-RS01210(+)	NWMN_RS01205	NWMN_0216	-1.2903	0.0384999	DUF5079 family protein
							NWMN_RS01210	NWMN_0217	-0.484778	0.344055	DUF5080 family protein
38	274087		inside	Inside of NWMN_RS01210								2.30961	79.8805	273902-274271	369	1.51728	9.66789	273922-274224	302					1.91345
39	290829		intergenic	Downstream of NWMN_RS01280 and upstream (−103) of NWMN_RS01285	NWMN_RS01285	NWMN_RS01285(+)	NWMN_RS01285	NWMN_0231	-0.495246	0.14849	DUF5080 family protein	2.81471	130.268	290089-291817	1728	1.81727	20.7808	290136-291163	1027	1.85184	34.2229	290295-291088	793	2.16127
40	294537		inside	Inside of NWMN_RS01315 and upstream (−990) of NWMN_RS01320	NWMN_RS01320	NWMN_RS01320-RS01350(+)	NWMN_RS01320	NWMN_0238	-0.526107	0.532265	TIGR01741 family protein	3.42136	190.395	294114-295374	1260	2.26148	40.7379	294132-295295	1163	2.0329	43.5249	294245-294813	568	2.57191
							NWMN_RS01325	NWMN_0239	-0.595617	0.407257	TIGR01741 family protein
							NWMN_RS01330	NWMN_0240	-1.10908	0.07012	Antitoxin YezG family protein
							NWMN_RS01335	NWMN_0241	0.180783	0.796613	TIGR01741 family protein
							NWMN_RS01340	NWMN_0242	-0.755913	0.131444	TIGR01741 family protein
							NWMN_RS01345	NWMN_0243	0.171311	0.832589	TIGR01741 family protein
							NWMN_RS01350	NWMN_0244	-0.658196	0.150905	Antitoxin YezG family protein
41	299308		intergenic	Downstream of NWMN_RS01350 and upstream (−396) of NWMN_RS01355	NWMN_RS01355	NWMN_RS01355(+)	NWMN_RS01355	NWMN_0245	0.242543	0.341435	DUF4467 domain-containing protein	3.16276	171.684	299099-299687	588	1.79183	19.232	299142-299755	613	1.6854	22.5186	299134-299636	502	2.21333
42	303776		intergenic	Downstream of NWMN_RS15070 and upstream (−21) of NWMN_RS01375	NWMN_RS01375	NWMN_RS01375(+)	NWMN_RS01375	NWMN_0249	-0.843763	0.000827831	5'-nucleotidase, lipoprotein e(P4) family protein	3.0535	175.427	303501-303994	493	1.7642	20.0842	303563-303971	408	1.7516	29.7615	303601-303984	383	2.18977
43	314207		intergenic	Upstream (−148) of NWMN_RS01420 and upstream (−10) of NWMN_RS01425	NWMN_RS01420 and NWMN_RS01425	NWMN_RS01420-RS01415(−)	NWMN_RS01420	NWMN_0257	-2.51692	7.2930227737167E−20	N-acetylneuraminate lyase NanA	2.05521	63.1925	314009-314336	327									2.05521
							NWMN_RS01415	NWMN_0256	-3.0304	2.70990621591674E−65	Sodium:solute symporter NanT
						NWMN_RS01425(+)	NWMN_RS01425	NWMN_0258	-1.20113	0.000207733	ROK family protein NanK
44	318631		intergenic	Upstream (−228) of NWMN_RS01440 and upstream (−190) of NWMN_RS01445	NWMN_RS01440 and NWMN_RS01445	NWMN_RS01440(−)	NWMN_RS01440	NWMN_0261	-0.246853	0.4193	Putative histidine uptake transporter	2.64606	133.936	318447-318829	382									2.64606
						NWMN_RS01445(+)	NWMN_RS01445	NWMN_0262	-1.62204	3.22428224174672E−23	YSIRK domain-containing triacylglycerol lipase GehB
45	322687		inside	Inside of NWMN_RS01460 and upstream (−636) of NWMN_RS01450								2.97885	178.511	322148-323073	925	1.9401	31.6446	322512-322911	399	1.88792	43.6559	322566-322923	357	2.26896
46**	362707		inside	Inside of NWMN_RS01780 and upstream (−849) of NWMN_RS15080	NWMN_RS15080	NWMN_RS15080(+)	NWMN_RS15080	No corresponding locus	No data available	No data available	Hypothetical protein	3.93745	374.573	362498-363093	595					2.06151	65.4201	362548-363040	492	2.99948
47**	390470		intergenic	Upstream (−44) of NWMN_RS01925 and downstream of NWMN_RS01930	NWMN_RS01925	NWMN_RS01925-RS01920(−)	NWMN_RS01925	NWMN_0340	-0.979546	0.561217	Twin-arginine translocation protein TatA	4.27349	409.359	390255-390666	411	2.14901	45.1179	390294-390660	366	2.70955	137.103	389821-390697	876	3.04402
							NWMN_RS01920	NWMN_0339	-0.210315	0.646685	Twin-arginine translocase subunit TatC
48	413130		intergenic	Downstream of NWMN_RS02055 and upstream (−31) of NWMN_RS02060	NWMN_RS02060	NWMN_RS02060(+)	NWMN_RS02060	NWMN_0364	0.805952	3.44317785115585E−07	PepSY domain-containing protein	2.75546	130.613	412929-413338	409	1.8253	22.4686	412984-413438	454	1.9101	41	412939-413335	396	2.16362
49***	432092		intergenic	Downstream of NWMN_RS02160 and downstream of NWMN_RS02165								4.72494	475.218	431847-432345	498	3.58104	172.217	431840-432338	498	4.22498	376.878	431735-432351	616	4.17699
50	445001		intergenic	Downstream of NWMN_RS02235 and upstream (−79) of NWMN_RS02240	NWMN_RS02240	NWMN_RS02240(+)	NWMN_RS02240	NWMN_0396	-0.709156	0.0731094	Super-antigenlike protein Ssl9	2.28676	73.6551	444716-445189	473					1.73443	26.7384	444884-445172	288	2.01059
51	446063		intergenic	Downstream of NWMN_RS02240 and upstream (−81) of NWMN_RS02245	NWMN_RS02245	NWMN_RS02245(+)	NWMN_RS02245	NWMN_0397	0.274687	0.251432	Super-antigenlike protein Ssl10	2.5475	99.2523	445826-446231	405	1.76557	18.4678	445847-446175	328	1.74371	26.7691	445862-446181	319	2.01893
52	453705		inside	Inside of NWMN_RS02280 and upstream (−852) of NWMN_RS02275 and upstream (−320) of NWMN_RS02285	NWMN_RS02275 and NWMN_RS02285	NWMN_RS02275(−)	NWMN_RS02275	NWMN_0402	0.542658	0.00267397	Myeloperoxidase inhibitor SPIN	2.70664	109.156	452923-454001	1078	1.80903	19.0038	453533-453930	397	1.62896	18.3274	453557-453850	293	2.04821
						NWMN_RS02285-RS02290(+)	NWMN_RS02285	NWMN_0404	-0.423186	0.370771	Tandem-type lipoprotein Lpl2
							NWMN_RS02290	NWMN_0405	-0.982305	0.0231711	Tandem-type lipoprotein
53	460795		intergenic	Downstream of NWMN_RS02320 and upstream (−141) of NWMN_RS02325	NWMN_RS02325	NWMN_RS02325-RS02340(+)	NWMN_RS02325	NWMN_0412	0.367594	0.0722697	Tandem-type lipoprotein Lpl9	2.28488	69.4188	460617-460980	363	1.64598	13.0677	460586-460908	322					1.96543
							NWMN_RS02330	NWMN_0413	0.272701	0.0482992	Hypothetical protein
							NWMN_RS02335	NWMN_0414	0.961816	0.000411323	Hypothetical protein
							NWMN_RS02340	NWMN_0415	0.664548	0.0538568	Hypothetical protein
54	467212		inside	Inside of NWMN_RS02360 and upstream (−1463) of NWMN_RS02365								2.06899	65.0551	467032-467355	323					1.83934	41.7754	467068-467361	293	1.95416
55***	481153		intergenic	Downstream of NWMN_RS02420 and upstream (−121) of NWMN_RS02425	NWMN_RS02425	NWMN_RS02425(+)	NWMN_RS02425	NWMN_0429	0.309944	0.0393568	N-acetyl-muramoyl-L-alanine amidase Sle1	4.48195	448.231	480941-481419	478	2.24875	51.9653	480967-481393	426	2.29768	84.9085	480945-481395	450	3.00946
56**	482798		intergenic	Upstream (−66) of NWMN_RS02430 and upstream (−83) of NWMN_RS02435	NWMN_RS02430 and NWMN_RS02435	NWMN_RS02430(−)	NWMN_RS02430	NWMN_0430	0.0422176	0.862546	Hypothetical protein	3.01136	176.262	482641-483004	363	1.99415	33.6412	482660-482956	296	2.12369	64.0101	482667-482957	290	2.3764
						NWMN_RS02435-RS02440(+)	NWMN_RS02435	NWMN_0431	-1.27831	6.96834429194117E−13	DNA mismatch repair protein MutT
							NWMN_RS02440	NWMN_0432	-1.04235	1.46370346446547E−14	GNAT family N-acetyltransferase
57	486956		intergenic	Upstream (−140) of NWMN_RS02455 and upstream (−41) of NWMN_RS02460	NWMN_RS02455 and NWMN_RS02460	NWMN_RS02455(−)	NWMN_RS02455	NWMN_0435	-1.32834	0.000225583	LysR family transcriptional regulator GltC	2.32204	95.0766	486772-487185	413									2.32204
						NWMN_RS02460-RS02465(+)	NWMN_RS02460	NWMN_0436	0.0755164	0.643997	Glutamate synthase large subunit GltB
							NWMN_RS02465	NWMN_0437	-0.0937637	0.612196	Glutamate synthase subunit beta GltD
58**	502415		intergenic	Downstream of NWMN_RS02515 and upstream (−70) of NWMN_RS02520	NWMN_RS02520	NWMN_RS02520(+)	NWMN_RS02520	No corresponding locus	No data available	No data available	16S ribosomal RNA	3.0597	289.908	502265-502644	379					1.89612	67.5168	502342-502614	272	2.47791
59	515418		intergenic	Downstream of NWMN_RS02580 and upstream (−244) of NWMN_RS02590	NWMN_RS02590	NWMN_RS02590-RS02595(+)	NWMN_RS02590	NWMN_0453	-0.658367	7.99952082138458E−08	Methionine--tRNA ligase MetS	2.53707	108.488	515250-515611	361	1.70292	17.4943	515274-515549	275	1.7737	31.8125	515261-515602	341	2.00456
							NWMN_RS02595	NWMN_0454	-0.672827	2.45308052719265E−07	TatD family hydrolase
60**	527597		inside	Inside of NWMN_RS02660 and upstream (−73) of NWMN_RS02665	NWMN_RS02665	NWMN_RS02665-RS02675(+)	NWMN_RS02665	NWMN_0466	0.525066	6.7121e-05	Transcription-repair coupling factor Mfd	2.85391	165.552	526758-527863	1105	1.80193	24.3047	527460-527817	357	2.36639	98.2438	527403-527807	404	2.34074
							NWMN_RS02670	NWMN_0467	0.720418	4.89414169607553E−06	Polysaccharide biosynthesis protein
							NWMN_RS02675	NWMN_0468	0.694079	2.44868737177892E−07	Nucleotide pyrophosphohydrolase
61	590003		intergenic	Upstream (−115) of NWMN_RS02970 and upstream (−56) of NWMN_RS02975	NWMN_RS02970 and NWMN_RS02975	NWMN_RS02970(−)	NWMN_RS02970	NWMN_0511	-0.133402	0.56449	Amidohydrolase	2.14046	69.8389	589839-590259	420	1.51192	10.5591	589924-590189	265					1.82619
						NWMN_RS02975(+)	NWMN_RS02975	NWMN_0512	0.335092	0.0178677	Glycine C-acetyltransferase Kbl
62	593429		inside	Inside of NWMN_RS02985 and upstream (−972) of NWMN_RS02990	NWMN_RS02990	NWMN_RS02990(+)	NWMN_RS02990	NWMN_0515	-1.71153	1.48378129232859E−36	Polysaccharide biosynthesis protein CapD	3.26976	203.68	593240-593621	381									3.26976
63	601548		inside	Inside of NWMN_RS15155 and upstream (−120) of NWMN_RS03030	NWMN_RS03030	NWMN_RS03030(+)	NWMN_RS03030	NWMN_0523	-2.10917	2.04912610831755E−34	MSCRAMM family adhesin SdrC	2.30497	77.4528	601108-601725	617									2.30497
64	604753		intergenic	Downstream of NWMN_RS03030 and upstream (−125) of NWMN_RS03035	NWMN_RS03035	NWMN_RS03035(+)	NWMN_RS03035	NWMN_0524	0.0245673	0.892195	MSCRAMM family adhesin SdrD	2.12657	62.1797	604592-604884	292									2.12657
65	621456		intergenic	Downstream of NWMN_RS03085 and upstream (−237) of NWMN_RS03090	NWMN_RS03090	NWMN_RS03090(+)	NWMN_RS03090	NWMN_0536	1.0955	6.87788481298384E−16	MFS transporter ProP	2.63481	117.403	621145-621680	535	1.68978	16.4351	621311-621608	297	1.5715	17.7743	621326-621578	252	1.96536
66	634556		intergenic	Upstream (−86) of NWMN_RS03155 and upstream (−82) of NWMN_RS03160	NWMN_RS03155 and NWMN_RS03160	NWMN_RS03155(−)	NWMN_RS03155	NWMN_0550	0.980691	1.41080797381801E−11	Heme-dependent peroxidase HemQ	2.00714	50.9527	634423-634712	289	1.44651	7.46368	634331-634610	279					1.72683
						NWMN_RS03160-RS03165(+)	NWMN_RS03160	NWMN_0551	-0.89229	7.32025159585573E−10	Phosphate acetyltransferase Pta
							NWMN_RS03165	NWMN_0552	-1.36418	4.64604271540879E−18	Lipoate-protein ligase A protein LipL
67	642672		intergenic	Upstream (−305) of NWMN_RS03200 and upstream (−320) of NWMN_RS03205	NWMN_RS03200 and NWMN_RS03205	NWMN_RS03195-RS03190(−)	NWMN_RS03195	NWMN_0558	1.86119	4.73933035451519E−07	Rrf2 family transcriptional regulator	2.45286	87.3826	642347-642898	551	1.70536	15.7406	642415-642789	374	1.84494	33.515	642369-642710	341	2.00105
							NWMN_RS03190	NWMN_0557	1.29819	7.32238578928797E−22	FAD-containing oxidoreductase
						NWMN_RS03205-RS03210(+)	NWMN_RS03205	NWMN_0559	-1.05674	1.91668572189165E−08	Transposase
							NWMN_RS03210	NWMN_0560	-0.587198	0.220953	DUF443 family protein
68	645824		intergenic	Downstream of NWMN_RS03215 and upstream (−83) of NWMN_RS03220	NWMN_RS03220	NWMN_RS03220(+)	NWMN_RS03220	NWMN_0562	-0.0741986	0.877446	DUF443 family protein	2.60085	90.7121	645389-646037	648					1.74218	22.9852	645569-645985	416	2.17151
69	648520		inside	Inside of NWMN_RS03240 and upstream (−322) of NWMN_RS03245	NWMN_RS03245	NWMN_RS03245(+)	NWMN_RS03245	NWMN_0566	-0.482804	0.271431	DUF443 family protein	3.7772	206.917	646357-649420	3063	2.16559	30.6392	648049-648882	833	1.82708	25.2739	648209-648669	460	2.58996
70	650685		inside	Inside of NWMN_RS15175 and upstream (−64) of NWMN_RS03255	NWMN_RS03255	NWMN_RS03255-RS03265(+)	NWMN_RS03255	No corresponding locus	-0.238357	0.852202	DUF443 domain-containing protein	2.92064	118.391	650184-651896	1712	2.02599	25.7408	650148-651522	1374	1.99587	37.3832	650283-651385	1102	2.31417
							NWMN_RS03260	NWMN_0570	0.177148	0.728298	DUF443 domain-containing protein
							NWMN_RS03265	No corresponding locus	0.691585	0.730855	Hypothetical protein
71	657564		intergenic	Downstream of NWMN_RS03295 and upstream (−269) of NWMN_RS03300	NWMN_RS03300	NWMN_RS03300(+)	NWMN_RS03300	NWMN_0577	1.82118	9.54794369129704E−16	Alcohol dehydrogenase Adh1	2.0359	51.4174	657389-657732	343									2.0359
72***	664207		inside	Inside of NWMN_RS03330 and upstream (−428) of NWMN_RS03335	NWMN_RS03335	NWMN_RS03335-RS03345(+)	NWMN_RS03335	NWMN_0583	0.606601	0.000111148	HAD family hydrolase	3.36159	202.875	663969-664402	433	2.85503	87.9994	664018-664400	382	3.29573	192.501	663984-664425	441	3.17078
73	664930		inside	Inside of NWMN_RS03335 and upstream (−408) of NWMN_RS03340	NWMN_RS03340	NWMN_RS03340-RS03345(+)	NWMN_RS03340	NWMN_0584	0.510793	0.000281275	Alpha/beta hydrolase	2.09698	54.5138	664772-665149	377					1.64827	20.7885	664795-665132	337	1.87262
74**	666180		intergenic	Downstream of NWMN_RS03340 and upstream (−94) of NWMN_RS03345	NWMN_RS03345	NWMN_RS03345(+)	NWMN_RS03345	NWMN_0585	0.608103	0.000120931	Hypothetical protein	2.66621	116.497	666017-666372	355	2.05591	34.2331	666012-666383	371	2.55909	103.082	665981-666421	440	2.42707
75	667643		inside	Inside of NWMN_RS03350 and upstream (−184) of NWMN_RS03355	NWMN_RS03355	NWMN_RS03355(+)	NWMN_RS03355	NWMN_0587	2.08619	6.15651748845246E−20	Alpha/beta hydrolase	2.1291	51.2437	666665-667818	1153	1.76667	16.6055	666673-667642	969					1.94789
76	669374		intergenic	Upstream (−134) of NWMN_RS03360 and downstream of NWMN_RS03365	NWMN_RS03360	NWMN_RS03360(−)	NWMN_RS03360	NWMN_0588	1.67971	5.60754112827151E−23	Transcriptional regulator SarA	3.3128	178.241	668457-670354	1897	1.91566	23.2072	668540-670287	1747	1.87353	32.5544	668713-670281	1568	2.36733
77	685047		inside	Inside of NWMN_RS03435 and upstream (−677) of NWMN_RS03435	NWMN_RS03435	NWMN_RS03435-RS03425(−)	NWMN_RS03435	NWMN_0603	-0.681674	2.24215e-05	Metal ABC transporter ATP-binding protein MntA	2.76524	121.726	684778-685218	440	1.70215	15.4367	684841-685161	320	1.82704	31.7761	684917-685168	251	2.09814
78	684314		inside	Inside of NWMN_RS03440 and upstream (−681) of NWMN_RS03430 and upstream (−178) of NWMN_RS03440	NWMN_RS03430 and NWMN_RS03440	NWMN_RS03430-RS03425(−)	NWMN_RS03430	NWMN_0602	-0.378771	0.00380583	Metal ABC transporter permease MntB	2.0662	50.4259	684174-684487	313									2.0662
							NWMN_RS03425	NWMN_0601	-0.400067	0.00155875	Metal ABC transporter substrate-binding protein MntC
						NWMN_RS03440(+)	NWMN_RS03440	NWMN_0604	-0.509552	0.000763281	Metal-dependent transcriptional regulator MntR
79***	686001		intergenic	Upstream (−35) of NWMN_RS03445 and upstream (−201) of NWMN_RS03450	NWMN_RS03445 and NWMN_RS03450	NWMN_RS03445(−)	NWMN_RS03445	No corresponding locus	0.111449	0.705675	M50 family metallopeptidase	3.82045	271.912	685718-686267	549	2.58313	67.3012	685723-686248	525	2.98761	151.627	685652-686257	605	3.1304
						NWMN_RS03450(+)	NWMN_RS03450	NWMN_0606	-0.0107452	0.978017	WecB/TagA/CpsF family glycosyltransferase TagA
80***	687973		intergenic	Upstream (−152) of NWMN_RS03455 and upstream (−195) of NWMN_RS03460	NWMN_RS03455 and NWMN_RS03460	NWMN_RS03455(−)	NWMN_RS03455	NWMN_0607	0.768084	6.06900193986277E−08	Teichoic acids export ABC transporter ATP-binding subunit TagH	3.60105	241.745	687781-688223	442	2.58057	68.1911	687801-688200	399	2.34569	78.5364	687805-688186	381	2.84244
						NWMN_RS03460-RS03475(+)	NWMN_RS03460	NWMN_0608	-0.292657	0.0284752	Teichoic acids export ABC transporter permease subunit TagG
							NWMN_RS03465	NWMN_0609	1.03608	1.57549221246893E−10	Teichoic acid biosynthesis protein TagB	2.5712	109.462	688934-689518	584	1.89368	26.2393	688904-689504	600	2.22846	72.0117	688968-689541	573	2.23111
81**	689343		inside	Inside of NWMN_RS03465 and upstream (−836) of NWMN_RS03470	NWMN_RS03470	NWMN_RS03470-RS03475(+)	NWMN_RS03470	NWMN_0610	0.843557	3.66507641967117E−06	Glycosyltransferase TagX
							NWMN_RS03475	NWMN_0611	1.3298	3.38735276387201E−11	Glycerol-3-phosphate cytidylyltransferase TagD
82	691780		intergenic	Downstream of NWMN_RS03475 and downstream of NWMN_RS03480								2.24707	70.0651	691585-691956	371	1.64737	13.9642	691663-691908	245	1.5262	14.5664	691655-691906	251	1.80688
83***	694025		inside	Inside of NWMN_RS03485 and upstream (−912) of NWMN_RS03480 and upstream (−1595) of NWMN_RS03490	NWMN_RS03480	NWMN_RS03480(−)	NWMN_RS03480	NWMN_0612	0.0285806	0.970266	D-alanyl-D-alanine carboxypeptidase Pbp4	3.66994	256.623	693813-694217	404	2.32703	51.0778	693862-694194	332	3.14747	178.526	693834-694208	374	3.04815
84***	698379		intergenic	Downstream of NWMN_RS03500 and upstream (−110) of NWMN_RS03505	NWMN_RS03505	NWMN_RS03505-RS03515(+)	NWMN_RS03505	NWMN_0616	-0.091498	0.542291	Ferrichrome transport ATP-binding protein FhuC	5.13801	531.603	698153-698626	473	2.33943	52.9528	698236-698573	337	2.74809	128.31	698137-698591	454	3.40851
							NWMN_RS03510	NWMN_0617	-0.86915	2.76548e-05	Ferrichrome transport permease FhuB
							NWMN_RS03515	NWMN_0618	-0.99152	1.01829965678464E−10	Ferrichrome transport permeas FhuG
85**	705506		intergenic	Downstream of NWMN_RS03540 and upstream (−303) of NWMN_RS03545	NWMN_RS03545	NWMN_RS03545(+)	NWMN_RS03545	NWMN_0624	0.0622508	0.82839	Lipase/esterase LipA	4.34936	351.313	705266-705748	482	2.33669	48.9044	705319-705739	420	2.71795	115.423	705272-705694	422	3.13467
86***	707790		intergenic	Downstream of NWMN_RS03555 and downstream of NWMN_RS03560								3.70177	237.871	707565-707998	433	2.50888	58.1057	707580-708025	445	2.25049	63.7571	707613-708022	409	2.82038
87	709866		inside	Inside of NWMN_RS03570 and upstream (−177) of NWMN_RS03575	NWMN_RS03575	NWMN_RS03575(+)	NWMN_RS03575	NWMN_0629	0.543607	6.3955e-05	Sensor histidine kinase GraS	2.57533	97.7822	709714-710395	681	1.82585	20.314	709706-710082	376	1.87512	34.5156	709724-710332	608	2.0921
88	714486		intergenic	Downstream of NWMN_RS03585 and upstream (−106) of NWMN_RS03590	NWMN_RS03590	NWMN_RS03590-RS03595(+)	NWMN_RS03590	NWMN_0632	-0.890511	9.98490701085703E−11	DUF47 domain-containing protein PitR	2.41331	77.6251	714090-715173	1083	1.53666	8.82824	714408-715004	596	1.64214	18.7079	714408-714982	574	1.86404
							NWMN_RS03595	NWMN_0633	-0.884278	5.11349917909249E−10	Inorganic phosphate transporter PitA
89	717975		intergenic	Upstream (−358) of NWMN_RS03600 and upstream (−3) of NWMN_RS03605	NWMN_RS03600 and NWMN_RS03605	NWMN_RS03600(−)	NWMN_RS03600	NWMN_0634	-0.297221	0.0491926	LysM peptidoglycan-binding domain-containing protein	2.3799	72.6448	717585-718238	653	2.02526	28.017	717748-718259	511	1.73266	23.2796	717707-718217	510	2.04594
						NWMN_RS03605(+)	NWMN_RS03605	NWMN_0635	0.109198	0.545837	Hypothetical protein
90	719222		intergenic	Downstream of NWMN_RS03605 and upstream (−97) of NWMN_RS03610	NWMN_RS03610	NWMN_RS03610-RS03615(+)	NWMN_RS03610	NWMN_0636	0.179704	0.274245	Helix-turn-helix transcriptional regulator Rbf	2.11303	50.1492	718521-719681	1160	1.5992	10.6316	719053-719630	577	1.56585	14.6034	719282-719557	275	1.75936
91	721133		inside	Inside of NWMN_RS03610 and upstream (−416) of NWMN_RS03615	NWMN_RS03615	NWMN_RS03615(+)	NWMN_RS03615	NWMN_0637	-0.462277	0.021135	HTH-type transcriptional regulator SarX	2.74559	108.453	720345-721548	1203	1.91769	23.1284	720109-721292	1183	1.86362	31.2355	720416-721271	855	2.17563
92	723621		intergenic	Downstream of NWMN_RS03630 and upstream (−85) of NWMN_RS03635	NWMN_RS03635	NWMN_RS03635(+)	NWMN_RS03635	NWMN_0640	1.24347	1.15421354524484E−18	DUF-402 domain-containing protein	2.40573	73.5904	723426-724027	601	1.70079	13.8277	723449-724025	576	1.67338	19.5022	723505-724025	520	1.92663
93	727405		intergenic	Downstream of NWMN_RS03655 and downstream of NWMN_RS03660								2.33315	72.8735	726901-727571	670	1.712	15.3831	727260-727595	335	1.79999	29.0675	727223-727538	315	1.94838
94	744102		intergenic	Upstream (−68) of NWMN_RS03750 and downstream of NWMN_RS03755	NWMN_RS03750	NWMN_RS03750-RS03745(−)	NWMN_RS03750	NWMN_0662	-0.122689	0.526911	DUF1361 domain-containing protein	2.1665	59.8356	743956-744280	324					1.60447	18.0759	744037-744730	693	1.88549
							NWMN_RS03745	NWMN_0661	-0.425545	0.15094	Hypothetical protein
95**	746700		intergenic	Downstream of NWMN_RS03765 and upstream (−236) of NWMN_RS03770	NWMN_RS03770	NWMN_RS03770(+)	NWMN_RS03770	NWMN_0666	-1.65392	1.58504725227621E−08	Aminoacyl-tRNA deacylase	3.19575	185.392	745573-746940	1367	2.08375	35.6659	745807-746870	1063	2.44721	90.7525	745596-746886	1290	2.57557
96	752849		intergenic	Downstream of NWMN_RS03795 and upstream (−174) of NWMN_RS03800	NWMN_RS03800	NWMN_RS03800(+)	NWMN_RS03800	NWMN_0671	0.891652	3.13120143053924E−10	HlyC/CorC family transporter MpfA	2.10764	58.7897	752698-753001	303					1.6057	19.6158	752712-752980	268	1.85667
97**	760407		inside	Inside of NWMN_RS03835 and upstream (−816) of NWMN_RS03830	NWMN_RS03830	NWMN_RS03830(−)	NWMN_RS03830	NWMN_0677	-0.537219	0.000720502	DM13 domain-containing protein SaeP	3.99572	289.18	759881-760689	808	2.35027	49.1339	759975-760706	731	2.6565	106.924	760138-760696	558	3.00083
98	767392		intergenic	Downstream of NWMN_RS03880 and upstream (−187) of NWMN_RS03885	NWMN_RS03885	NWMN_RS03885(+)	NWMN_RS03885	NWMN_0687	0.325151	0.0096796	Polyglycerol-phosphate lipoteichoic acid synthase LtaS	2.59979	100.502	767161-767814	653	1.84268	21.0125	767183-767758	575	2.02276	45.7199	767209-767810	601	2.15508
99	778714		intergenic	Upstream (−105) of NWMN_RS15195 and downstream of NWMN_RS03930	NWMN_RS15195	NWMN_RS15195(−)	NWMN_RS15195	NWMN_0694	No data available	No data available	Hypothetical protein	3.03621	155.062	778495-778920	425	1.68563	14.7747	778579-778869	290	1.79785	29.7569	778571-778911	340	2.17323
100	781901		inside	Inside of NWMN_RS15200 and upstream (−166) of NWMN_RS03940	NWMN_RS03940	NWMN_RS03940(−)	NWMN_RS03940	NWMN_0696	-0.975774	3.94510499154322E−08	Peptide MFS transporter DtpT	2.0777	51.019	781750-782748	998					1.40811	8.52159	781844-782304	460	1.7429
101	794625		intergenic	Upstream (−63) of NWMN_RS04010 and upstream (−57) of NWMN_RS04015	NWMN_RS04010 and NWMN_RS04015	NWMN_RS04010(−)	NWMN_RS04010	NWMN_0708	0.287647	0.514545	GrpB family protein	2.30064	72.1682	794353-794758	405	1.81074	20.1793	794505-795540	1035	1.67594	22.1243	794489-794745	256	1.92911
						NWMN_RS04015(+)	NWMN_RS04015	NWMN_0709	-2.604	1.18865415927873E−47	EMYY motif lipoprotein
102**	801123		inside	Inside of NWMN_RS04045 and upstream (−838) of NWMN_RS04040 and upstream (−746) of NWMN_RS04050	NWMN_RS04040 and NWMN_RS04050	NWMN_RS04040-RS04030(−)	NWMN_RS04040	NWMN_0714	0.651273	0.00344091	Threonine/serine exporter ThrE family protein	2.74508	124.117	800913-801320	407	2.20937	42.7991	800899-801326	427	2.46831	91.8782	800917-801314	397	2.47425
							NWMN_RS04035	NWMN_0713	0.569318	0.0357703	Threonine/serine exporter family protein
							NWMN_RS04030	NWMN_0712	-0.639959	5.64238382714924E−07	Peptidase T PepT
103	801763		intergenic	Upstream (−106) of NWMN_RS04045 and upstream (−212) of NWMN_RS04050	NWMN_RS04045 and NWMN_RS04050	NWMN_RS04045(−)	NWMN_RS04045	NWMN_0715	-1.82628	1.62205185682754E−28	GGDEF domain-containing protein GdpS	2.08966	54.5252	801610-801972	362	1.53983	9.86393	801673-801929	256	1.45554	10.9776	801683-801940	257	1.69501
						NWMN_RS04050(+)	NWMN_RS04050	NWMN_0716	-0.0726111	0.683998	TagO
104	807755		intergenic	Downstream of NWMN_RS04075 and upstream (−150) of NWMN_RS04080	NWMN_RS04080	NWMN_RS04080(+)	NWMN_RS04080	NWMN_0722	0.710023	8.62512e-05	Preprotein translocase subunit SecA	2.14972	60.5732	807567-807987	420	1.56542	10.8621	807606-807926	320					1.85757
105	810683		intergenic	Downstream of NWMN_RS04085 and upstream (−183) of NWMN_RS04090	NWMN_RS04090	NWMN_RS04090(+)	NWMN_RS04090	NWMN_0723	-0.246797	0.0689835	Peptide chain release factor 2 PrfB	2.17942	63.3225	810532-810883	351									2.17942
106	819833		intergenic	Downstream of NWMN_RS04120 and upstream (−103) of NWMN_RS04125	NWMN_RS04125	NWMN_RS04125-RS04145(+)	NWMN_RS04125	NWMN_0728	0.446389	0.0010626	HPr kinase/phosphorylase HprK	2.07681	55.2812	819281-819983	702									2.07681
							NWMN_RS04130	NWMN_0729	0.76751	2.60921894663557E−06	Prolipoprotein diacylglyceryl transferase Lgt
							NWMN_RS04135	NWMN_0730	0.546377	0.000876324	Acetyltransferase
							NWMN_RS04140	NWMN_0731	0.250695	0.0815459	Tetratricopeptide repeat protein
							NWMN_RS04145	NWMN_0732	1.48248	8.85932621761273E−22	Thioredoxin-disulfide reductase TrxB
107**	830864		intergenic	Upstream (−67) of NWMN_RS04180 and upstream (−637) of NWMN_RS04185	NWMN_RS04180 and NWMN_RS04185	NWMN_RS04180(−)	NWMN_RS04180	NWMN_0737	1.536	6.28890076537916E−30	Epimerase	3.20053	187.441	830618-831282	664	2.13437	38.9486	830617-831208	591	2.17225	63.0867	830656-831110	454	2.50238
						NWMN_RS04185(+)	NWMN_RS04185	NWMN_0738	1.22101	3.81072e-19	DUF4887 domain-containing protein
108**	841219		intergenic	Downstream of NWMN_RS04225 and upstream (−127) of NWMN_RS04230	NWMN_RS04230	NWMN_RS04230-RS04240(+)	NWMN_RS04230	NWMN_0748	1.0341	2.87049038941938E−11	Carboxylesterase Est	3.22857	207.55	840535-841504	969	2.21049	47.3881	840576-841439	863	2.3874	92.025	840561-841446	885	2.60882
							NWMN_RS04235	NWMN_0749	0.881602	8.08210643585536E−10	Ribonuclease R Rnr
							NWMN_RS04240	NWMN_0750	0.674518	2.80121139659756E−06	SsrA-binding protein SmpB
109***	845034		intergenic	Downstream of NWMN_RS04240 and upstream (−35) of NWMN_RS14985 and upstream (−718) of NWMN_RS04245	NWMN_RS14985 and NWMN_RS04245	NWMN_RS14985(+)	NWMN_RS14985	No corresponding locus	No data available	No data available	Transfermessenger RNA (tmRNA)	3.76528	305.758	844831-845232	401	2.36884	60.3422	844842-845208	366	3.03406	183.6	844774-845505	731	3.05606
						NWMN_RS04245(+)	NWMN_RS04245	No corresponding locus	1.12166	0.156504	Hypothetical protein
110	847847		intergenic	Upstream (−142) of NWMN_RS04260 and upstream (−294) of NWMN_RS04265	NWMN_RS04260 and NWMN_RS04265	NWMN_RS04260(−)	NWMN_RS04260	NWMN_0753	-0.390525	0.0538318	DUF5067 domain-containing protein	2.30228	78.7715	847683-848018	335									2.30228
						NWMN_RS04265(+)	NWMN_RS04265	No corresponding locus	No data available	No data available	Hypothetical protein
111	854321		intergenic	Downstream of NWMN_RS04285 and upstream (−335) of NWMN_RS04290	NWMN_RS04290	NWMN_RS04290(+)	NWMN_RS04290	NWMN_0758	-0.605487	0.0250721	Extracellular matrix protein-binding adhesin Emp	2.59097	104.273	854107-854761	654	1.84771	22.2449	854132-854711	579	1.79192	30.0605	854043-854676	633	2.07687
112***	856756		intergenic	Downstream of NWMN_RS04295 and upstream (−68) of NWMN_RS04300	NWMN_RS04300	NWMN_RS04300(+)	NWMN_RS04300	NWMN_0760	-1.10788	1.23013282850983E−06	Thermonuclease family protein Nuc	5.76018	576.546	856309-857006	697	3.07614	98.3974	855888-857178	1290	2.56626	91.9896	856304-856979	675	3.80086
113***	860349		inside	Inside of NWMN_RS04330 and upstream (−189) of NWMN_RS04325 and upstream (−441) of NWMN_RS04335	NWMN_RS04325 and NWMN_RS04335	NWMN_RS04325(−)	NWMN_RS04325	NWMN_0765	2.09963	5.92287398272572E−11	Hypothetical protein	4.22157	296.388	860096-861257	1161	2.53143	55.7487	860136-861228	1092	2.69925	101.792	860138-861197	1059	3.15075
						NWMN_RS04335(+)	NWMN_RS04335	NWMN_0766	2.57977	1.13483895462447E−52	Hypothetical protein
114***	862104		intergenic	Downstream of NWMN_RS04345 and downstream of NWMN_RS04350						−		3.92796	275.007	861907-862344	437	2.42591	53.4037	861948-862342	394	2.53114	91.4828	861948-862358	410	2.96167
115	863433		intergenic	Upstream (−62) of NWMN_RS04355 and downstream of NWMN_RS04360	NWMN_RS04355	NWMN_RS04355(−)	NWMN_RS04355	NWMN_0770	-1.16042	6.3082841630041E−09	GNAT family Nacetyltransferase	2.66853	100.646	862684-863676	992	1.77733	16.7506	862764-863586	822	1.69031	20.6034	862714-863532	818	2.04539
116	866159		intergenic	Upstream (−11) of NWMN_RS04375 and upstream (−133) of NWMN_RS04380	NWMN_RS04375 and NWMN_RS04380	NWMN_RS04375(−)	NWMN_RS04375	NWMN_0774	0.475487	0.0136971	Thioredoxin family protein	2.36665	75.3938	866001-866614	613									2.36665
						NWMN_RS04380(+)	NWMN_RS04380	NWMN_0775	0.108758	0.617115	Arsenate reductase family protein
117	872361		inside	Inside of NWMN_RS04425 and upstream (−455) of NWMN_RS04430	NWMN_RS04430	NWMN_RS04430(+)	NWMN_RS04430	NWMN_0783	2.923	2.89013471758473E−67	CsbD family protein	2.51867	94.5392	872161-873377	1216	1.84804	21.8586	872186-872720	534	1.9407	40.3029	872196-872503	307	2.10247
118**	874290		intergenic	Upstream (−196) of NWMN_RS04435 and upstream (−132) of NWMN_RS04440	NWMN_RS04435 and NWMN_RS04440	NWMN_RS04435(−)	NWMN_RS04435	NWMN_0784	2.02928	1.84707494060914E−47	DUF368 domain-containing protein	3.94675	296.376	873646-874502	856	2.25232	45.2147	874056-874443	387	2.06566	51.8092	874036-874436	400	2.75491
						NWMN_RS04440-RS04460(+)	NWMN_RS04440	NWMN_0785	1.50574	2.28019358880687E−21	Fe-S cluster assembly ATPase SufC
							NWMN_RS04445	NWMN_0786	1.32103	1.64117710575376E−21	Fe-S cluster assembly protein SufD
							NWMN_RS04450	NWMN_0787	1.25453	8.13380830846736E−19	Cysteine desulfurase SufS
							NWMN_RS04455	NWMN_0788	1.30718	8.4604771661423E−17	SUF system NifU family Fe-S cluster assembly protein SufU
							NWMN_RS04460	NWMN_0789	1.14815	9.31880926177193E−16	Fe-S cluster assembly protein SufB
119***	880802		intergenic	Upstream (−212) of NWMN_RS04470 and upstream (−153) of NWMN_RS04475	NWMN_RS04470 and NWMN_RS04475	NWMN_RS04470(−)	NWMN_RS04470	NWMN_0790	0.250044	1	Hypothetical protein	4.23631	360.599	879963-881098	1135	2.58346	71.3789	880134-881035	901	2.51693	101.04	879972-881033	1061	3.11223
						NWMN_RS04475-RS04480(+)	NWMN_RS04475	NWMN_0791	2.07571	2.83248734068323E−31	HlyC/CorC family transporter MpfB
							NWMN_RS04480	NWMN_0792	2.12723	9.88326489786623E−33	Nitronate monooxygenase
120	883245		intergenic	Downstream of NWMN_RS04485 and upstream (−44) of NWMN_RS04490	NWMN_RS04490	NWMN_RS04490-RS04505(+)	NWMN_RS04490	NWMN_0793	0.842826	6.37697136091222E−07	DUF72 domain-containing protein	2.84603	148.471	883073-883434	361	1.67177	16.0613	883079-883394	315	1.92302	43.1995	883015-883419	404	2.14694
							NWMN_RS04495	NWMN_0794	1.13955	4.10981202929414E−08	Sulfite exporter TauE/SafE family protein
							NWMN_RS04500	NWMN_0795	1.14094	3.71069457491408E−11	Bifunctional metallophosphatase/5'-nucleotidase
							NWMN_RS04505	NWMN_0796	0.330263	0.0144866	Lipoyl synthase LipA
121	890615		intergenic	Downstream of NWMN_RS04530 and upstream (−124) of NWMN_RS04535 and upstream (−282) of NWMN_RS04540	NWMN_RS04535 and NWMN_RS04540	NWMN_RS04535(+)	NWMN_RS04535	No corresponding locus	No data available	No data available	Hypothetical protein	2.21072	63.6754	890318-891185	867	1.63706	12.9831	890299-890718	419	1.68431	22.6152	890328-890747	419	1.84403
						NWMN_RS04540-RS04560(+)	NWMN_RS04540	NWMN_0802	No data available	No data available	Hypothetical protein DltX
							NWMN_RS04545	NWMN_0803	-0.811525	4.95041957345394E−08	D-alanine-poly(phosphoribitol) ligase subunit DltA
							NWMN_RS04550	NWMN_0804	-0.0987102	0.466255	PG:teichoic acid D-alanyltransferase DltB
							NWMN_RS04555	NWMN_0805	-0.0147397	0.93192	D-alanine-poly(phosphoribitol) ligase subunit 2 DltC
							NWMN_RS04560	NWMN_0806	0.00889958	0.950745	D-alanyl-lipoteichoic acid biosynthesis protein DltD
122**	892742		inside	Inside of NWMN_RS04550 and upstream (−1009) of NWMN_RS04555								3.24264	183.014	892530-893417	887	2.29572	46.6569	892543-893360	817	2.55881	98.3492	892560-892940	380	2.69906
123**	926179		inside	Inside of NWMN_RS04720 and upstream (−2453) of NWMN_RS04725								3.14577	179.976	925992-926351	359	2.07086	33.8587	926012-926321	309	2.62844	110.023	925974-926364	390	2.61502
124	929549		inside	Inside of NWMN_RS04725 and upstream (−2902) of NWMN_RS04730								2.327	78.4081	929248-929726	478	1.47967	8.16292	929370-929674	304	1.56932	16.9582	929299-929664	365	1.792
125**	932413		intergenic	Downstream of NWMN_RS04725 and upstream (−38) of NWMN_RS04730	NWMN_RS04730	NWMN_RS04730(+)	NWMN_RS04730	NWMN_0839	0.663646	1.36836481662491E−07	Fumarylacetoacetate hydrolase family protein	4.10758	312.881	932182-933448	1266	2.21643	41.6222	932251-932956	705	2.77792	123.088	932265-933016	751	3.03398
126	935536		inside	Inside of NWMN_RS04740								2.61071	100.077	935120-935805	685	1.70525	14.972	935109-935745	636	1.77388	27.0025	935194-935681	487	2.02995
127	938183		inside	Inside of NWMN_RS04755 and upstream (−1749) of NWMN_RS04745 and upstream (−1237) of NWMN_RS04760								2.17043	57.0262	938012-938327	315					1.59584	16.6502	938075-938323	248	1.88314
128	939779		inside	Inside of NWMN_RS04760								2.08755	51.6978	939153-939932	779									2.08755
129	943064		intergenic	Upstream (−107) of NWMN_RS04765 and upstream (−3) of NWMN_RS04770	NWMN_RS04765 and NWMN_RS04770	NWMN_RS04765(−)	NWMN_RS04765	NWMN_0846	0.091297	0.919882	LysR family transcriptional regulator	2.18998	52.1613	942820-943175	355	1.76046	15.1135	942759-943137	378	2.09372	46.0691	944216-944493	277	2.01472
						NWMN_RS04770-RS04785(+)	NWMN_RS04770	NWMN_0847	-0.279895	0.623286	2-isopropylmalate synthase
							NWMN_RS04775	NWMN_0848	-0.1572	0.876933	L-threonylcarbamoyladenylate synthase
							NWMN_RS04780	NWMN_0849	0.127947	0.781902	Membrane protein
130	945827		inside	Inside of NWMN_RS04780 and upstream (−105) of NWMN_RS04785	NWMN_RS04785	NWMN_RS04785(+)	NWMN_RS04785	NWMN_0850	0.773024	0.0715503	Phosphatidylethanolamine-binding protein PEBP	4.08444	269.884	945558-946068	510	1.4985	7.47515	945502-946165	663	2.11106	47.2771	945672-946036	364	2.56467
131	946637		intergenic	Downstream of NWMN_RS04785 and upstream (−121) of NWMN_RS04790	NWMN_RS04790	NWMN_RS04790(+)	NWMN_RS04790	NWMN_0851	1.31797	2.3814140457401E−21	MAP domain-containing protein	3.23874	157.974	946425-947639	1214	1.65592	11.8471	946505-947586	1081	1.59267	15.0812	946536-947198	662	2.16244
132	963507		intergenic	Upstream (−186) of NWMN_RS04865 and upstream (−109) of NWMN_RS04870	NWMN_RS04865 and NWMN_RS04870	NWMN_RS04865(−)	NWMN_RS04865	NWMN_0866	-0.749106	4.90902184684594E−07	Tryptophan--tRNA ligase TrpS	2.8149	117.453	963318-964336	1018	1.86704	20.6112	963398-964315	917	1.88728	32.6053	963446-964184	738	2.18974
						NWMN_RS04870(+)	NWMN_RS04870	NWMN_0867	-1.6539	1.50461880828198E−27	Transcriptional regulator SpxA
133	996380		intergenic	Upstream (−97) of NWMN_RS05015 and upstream (−113) of NWMN_RS05020	NWMN_RS05015 and NWMN_RS05020	NWMN_RS05015(−)	NWMN_RS05015	NWMN_0895	-2.21562	1.70593722386745E−06	Competence protein ComK1	3.21413	156.879	995095-996566	1471	2.06671	28.9369	996138-996576	438	1.78276	25.2853	996179-996552	373	2.35453
						NWMN_RS05020(+)	NWMN_RS05020	NWMN_0896	0.471051	0.010215	IDEAL domain-containing protein
134	1001840		inside	Inside of NWMN_RS05050 and upstream (−241) of NWMN_RS05055	NWMN_RS05055	NWMN_RS05055-RS05060(+)	NWMN_RS05055	NWMN_0902	0.838173	0.157192	YxeA family protein	3.27265	148.848	997779-1002256	4477	1.91456	19.9393	1001634-1002216	582	1.99279	35.2595	1001611-1002195	584	2.39333
							NWMN_RS05060	NWMN_0903	1.37148	7.86758344839315E−07	ABC transporter ATP-binding protein
135	1003613		intergenic	Upstream (−196) of NWMN_RS15265 and upstream (−83) of NWMN_RS05070	NWMN_RS15265 and NWMN_RS05070	NWMN_RS15265(−)	NWMN_RS15265	NWMN_0904	-0.381908	0.248896	Hypothetical protein	4.00828	236.659	1003085-1004877	1792	2.2897	36.8321	1003134-1004082	948	2.07321	40.6023	1003085-1004773	1688	2.7904
						NWMN_RS05070-RS05075(+)	NWMN_RS05070	NWMN_0905	-1.20884	0.00906988	Hypothetical protein
							NWMN_RS05075	NWMN_0906	-1.609	2.63990249617756E−29	Glycosyltransferase TarM
136***	1006281		intergenic	Upstream (−366) of NWMN_RS05080 and upstream (−111) of NWMN_RS05085	NWMN_RS05080 and NWMN_RS05085	NWMN_RS05080(−)	NWMN_RS05080	NWMN_0907	-1.44704	4.61486e-05	DoxX family protein	5.52588	493.01	1006011-1006913	902	4.69508	235.878	1006031-1006906	875	4.37651	310.364	1006051-1006966	915	4.86582
						NWMN_RS05085(+)	NWMN_RS05085	NWMN_0908	-1.91099	1.25765732563152E−18	ABC transporter substrate-binding protein FecB
137	1007964		intergenic	Upstream (−82) of NWMN_RS05095 and upstream (−8) of NWMN_RS005100	NWMN_RS05095 and NWMN_RS05100	NWMN_RS05095(−)	NWMN_RS05095	No corresponding locus	1.73766	1.3275493135798E−07	TM2 domain-containing protein	2.23804	58.4315	1007775-1008121	346	1.76926	16.1639	1007784-1008104	320	1.74807	23.4642	1007840-1008107	267	1.91846
						NWMN_RS05100(+)	NWMN_RS05100	NWMN_0910	0.618164	0.00257562	GNAT family N-acetyltransferase
138	1010606		inside	Inside of NWMN_RS05110 and upstream (−1093) of NWMN_RS05105 and upstream (−437) of NWMN_RS05115	NWMN_RS05115	NWMN_RS05115-RS05125(+)	NWMN_RS05115	NWMN_0913	1.72815	5.45194259181752E−20	2-succinyl-5-enolpyruvyl-6-hydroxy-3-cyclohexene-1-carboxylicacid synthase MenD	2.36364	76.1798	1010184-1010792	608	1.63318	12.4773	1010482-1010739	257	1.86033	33.3229	1010475-1010782	307	1.95238
							NWMN_RS05120	NWMN_0914	1.43702	1.09732227645698E−12	2-succinyl-6-hydroxy-2,4-cyclohexadiene-1-carboxylate synthase MenH
							NWMN_RS05125	NWMN_0915	0.723856	1.66638152029639E−07	Naphthoate synthase MenB
139	1014502		intergenic	Downstream of NWMN_RS05125 and downstream of NWMN_RS05130								2.29132	73.7362	1014293-1014866	573	1.78683	19.4814	1014414-1014779	365	1.58775	17.2651	1014346-1014767	421	1.88863
140	1020238		intergenic	Upstream (−151) of NWMN_RS05150 and upstream (−2) of NWMN_RS05155	NWMN_RS05150 and NWMN_RS05155	NWMN_RS05150(−)	NWMN_RS05150	NWMN_0920	0.250826	0.213915	Acyltransferase family protein	2.53322	90.9301	1019764-1020691	927	1.86189	21.3268	1020091-1020482	391	1.96632	40.001	1020095-1020472	377	2.12048
						NWMN_RS05155(+)	NWMN_RS05155	NWMN_0921	-1.11154	1.56834607500719E−06	ATL autolysin transcriptional regulator
141	1024195		inside	Inside of NWMN_RS05165								2.10404	60.5414	1024011-1024347	336					1.80745	34.2476	1024022-1024385	363	1.95574
142***	1027521		intergenic	Upstream (−333) of NWMN_RS05180 and upstream (−118) of NWMN_RS05185	NWMN_RS05180 and NWMN_RS05185	NWMN_RS05180-RS05175(−)	NWMN_RS05180	NWMN_0925	0.19555	0.148746	Hypothetical protein	4.91033	448.002	1027147-1027930	783	3.23187	117.76	1027295-1027923	628	2.93548	140.819	1027252-1027891	639	3.69256
							NWMN_RS05175	NWMN_0924	0.130198	0.338478	DUF2538 family protein
						NWMN_RS05185(+)	NWMN_RS05185	NWMN_0926	0.404248	0.0044574	Autolysis and methicillin resistant-related protein FmtA
143	1034451		intergenic	Upstream (−1112) of NWMN_RS05205 and downstream of NWMN_RS05210 and upstream (−223) of NWMN_RS05215 and downstream of NWMN_RS05220	NWMN_RS05215	NWMN_RS05215(−)	NWMN_RS05215	NWMN_0931	-0.672828	0.000165781	DUF5011 domain-containing protein	2.5867	102.211	1034207-1034640	433	1.63782	13.0494	1034228-1034619	391					2.11226
144	1052409		inside	Inside of NWMN_RS05305 and upstream (−1371) of NWMN_RS05300 and upstream (−501) of NWMN_RS05310	NWMN_RS05310	NWMN_RS05310-RS05315(+)	NWMN_RS05310	NWMN_0947	-0.382773	0.0304625	Class I SAM-dependent rRNA methyltransferase	2.47708	84.6117	1052098-1052723	625	1.76672	17.1245	1052191-1052568	377	1.80093	28.3129	1052140-1052553	413	2.01491
							NWMN_RS05315	NWMN_0948	1.61373	2.21531970023629E−21	Hypothetical protein
145	1056902		intergenic	Downstream of NWMN_RS05325 and downstream of NWMN_RS05330 and upstream (−585) of NWMN_RS05335	NWMN_RS05335	NWMN_RS05335-RS05340(+)	NWMN_RS05335	NWMN_0952	-0.54335	0.0273714	Cytochrome ubiquinol oxidase subunit I CydA	2.29262	67.9617	1056729-1057473	744	1.84517	20.7012	1056753-1057096	343					2.06889
							NWMN_RS05340	NWMN_0953	-0.361031	0.0916061	Cytochrome d ubiquinol oxidase subunit II CydB
146	1059514		inside	Inside of NWMN_RS05340 and upstream (−483) of NWMN_RS05345	NWMN_RS05345	NWMN_RS05345-RS05350(+)	NWMN_RS05345	NWMN_0954	1.91186	2.93833463845141E−25	TrkA family potassium uptake protein KtrA	2.26145	66.5698	1059332-1060000	668	1.53209	9.08408	1059417-1059892	475	1.49073	11.9253	1059402-1059992	590	1.76142
							NWMN_RS05350	NWMN_0955	No data available	No data available	Hypothetical protein
147***	1075378		inside	Inside of NWMN_RS05430 and upstream (−912) of NWMN_RS05435	NWMN_RS05435	NWMN_RS05435(+)	NWMN_RS05435	NWMN_0970	0.7399	3.44756832797271E−06	DUF4064 domain-containing protein	4.32223	328.407	1074857-1075604	747	2.9008	84.64	1074819-1075616	797	3.17488	163.119	1075071-1075642	571	3.46597
148	1076631		inside	Inside of NWMN_RS05435								2.60473	95.5336	1075959-1076830	871	1.97696	25.9985	1075960-1076791	831	2.01218	42.2325	1076465-1076774	309	2.19796
149***	1085245		intergenic	Downstream of NWMN_RS05480 and upstream (−274) of NWMN_RS05485	NWMN_RS05485	NWMN_RS05485(+)	NWMN_RS05485	NWMN_0979	2.01951	7.65206460899293E−43	Pyruvate carboxylase PycA	24.8685	6523.21	1084915-1085608	693	25.0146	4353.3	1084827-1085613	786	21.0797	5162.48	1084928-1085598	670	23.6543
150***	1089268		inside	Inside of NWMN_RS05490 and upstream (−1194) of NWMN_RS05495								4.01943	296.471	1089013-1089833	820	2.42666	54.8475	1089065-1089519	454	2.99769	149.25	1089079-1089805	726	3.14793
151	1090287		intergenic	Upstream (−106) of NWMN_RS05490 and upstream (−175) of NWMN_RS05495	NWMN_RS05490 and NWMN_RS05495	NWMN_RS05490(−)	NWMN_RS05490	NWMN_0980	-0.856604	2.20573335753924E−07	Heme A synthase CtaA	2.14202	56.12	1090124-1090761	637									2.14202
						NWMN_RS05495-RS05500(+)	NWMN_RS05495	NWMN_0981	-0.848478	1.48074619957534E−07	Protoheme IX farnesyltransferase CtaB
							NWMN_RS05500	NWMN_0982	-0.689655	0.000987363	DUF420 domain-containing protein CtaM
152**	1091901		intergenic	Downstream of NWMN_RS05500 and upstream (−170) of NWMN_RS05505 and upstream (−285) of NWMN_RS05510	NWMN_RS05505 and NWMN_RS05510	NWMN_RS05505(+)	NWMN_RS05505	No corresponding locus	No data available	No data available	Hypothetical protein	3.26428	177.547	1091545-1092217	672	2.25112	41.868	1091568-1092148	580	2.36051	74.065	1091612-1092137	525	2.6253
						NWMN_RS05510(+)	NWMN_RS05510	NWMN_0983	0.381457	0.00178619	CAP domain-containing protein
153	1100922		inside	Inside of NWMN_RS05575 and upstream (−639) of NWMN_RS05565	NWMN_RS05565	NWMN_RS05565(−)	NWMN_RS05565	NWMN_0992	1.01419	1.08196917165044E−08	Recombinase family protein	2.35795	75.5641	1100376-1101182	806	1.86917	22.2573	1100466-1101096	630	1.9481	39.7125	1100711-1101114	403	2.05841
154	1144136		intergenic	Upstream (−119) of NWMN_RS05885 and downstream of NWMN_RS05890	NWMN_RS05885	NWMN_RS05885(−)	NWMN_RS05885	NWMN_1040	-0.488627	0.022758	Heme uptake protein IsdB	2.09182	52.9793	1143975-1144478	503	1.53927	9.54069	1144014-1144444	430	1.57157	16.2248	1144203-1144467	264	1.73422
155***	1145409		intergenic	Upstream (−137) of NWMN_RS05890 and upstream (−72) of NWMN_RS05895	NWMN_RS05890 and NWMN_RS05895	NWMN_RS05890(−)	NWMN_RS05890	NWMN_1041	-1.46328	3.64962864296764E−08	LPXTG-anchored heme-scavenging protein IsdA	5.56382	555.977	1145121-1145662	541	3.16756	108.875	1145123-1145676	553	3.42879	201.071	1145075-1145681	606	4.05339
						NWMN_RS05895-RS05920(+)	NWMN_RS05895	NWMN_1042	-1.50046	0.000215545	Heme uptake protein IsdC
							NWMN_RS05900	NWMN_1043	-1.12549	0.00100152	Heme uptake protein IsdD
							NWMN_RS05905	NWMN_1044	-0.439859	0.248124	Heme ABC transporter substrate-binding protein IsdE
							NWMN_RS05910	NWMN_1045	0.365534	0.211585	Iron ABC transporter permease IsdF
							NWMN_RS05915	NWMN_1046	0.429944	0.264013	Class B sortase SrtB
							NWMN_RS05920	NWMN_1047	1.0745	0.0306559	Staphylobilin-forming heme oxygenase IsdG
156***	1150503		intergenic	Downstream of NWMN_RS05925 and upstream (−112) of NWMN_RS05930	NWMN_RS05930	NWMN_RS05930(+)	NWMN_RS05930	NWMN_1048	-0.410713	0.0810967	RNA methyltransferase	4.22389	316.842	1150251-1150803	552	2.44754	53.9528	1150334-1150748	414	2.35165	73.012	1150290-1150748	458	3.00769
157	1156428		intergenic	Upstream (−123) of NWMN_RS05945 and upstream (−247) of NWMN_RS05950	NWMN_RS05945 and NWMN_RS05950	NWMN_RS05945(−)	NWMN_RS05945	NWMN_1051	-0.2196	0.416011	Ribonuclease HIII RnhC	2.27406	69.0606	1156242-1156939	697	1.68556	14.7238	1156254-1157047	793	1.83411	32.1478	1156268-1156929	661	1.93124
						NWMN_RS05950-RS05965(+)	NWMN_RS05950	NWMN_1053	-0.114799	0.667619	Cell division protein ZapA
							NWMN_RS05955	NWMN_1054	0.421937	0.00341759	CvpA family protein
							NWMN_RS05960	NWMN_1055	0.756541	5.30923980173375E−08	DNA polymerase/3'-5' exonuclease PolX
							NWMN_RS05965	NWMN_1056	0.287256	0.0562224	Endonuclease MutS2
158***	1169422		inside	Inside of NWMN_RS06010 and upstream (−606) of NWMN_RS06015 and upstream (−967) of NWMN_RS06020	NWMN_RS06015 and NWMN_RS06020	NWMN_RS06015(+)	NWMN_RS06015	No corresponding locus	No data available	No data available	Hypothetical protein	2.89481	128.744	1169242-1171013	1771	2.53674	58.3511	1169232-1169549	317	2.82072	119.16	1169243-1169884	641	2.75076
						NWMN_RS06020(+)	NWMN_RS06020	NWMN_1066	-0.756282	2.22801263532246E−08	Complement convertase inhibitor Ecb
159	1171932		intergenic	Upstream (−444) of NWMN_RS06030 and upstream (−228) of NWMN_RS06035	NWMN_RS06030 and NWMN_RS06035	NWMN_RS06030(−)	NWMN_RS06030	NWMN_1067	-2.62807	6.047257802496E−31	Formyl peptide receptor-like 1 inhibitory protein Flr	3.89333	236.066	1171344-1172208	864	2.46756	49.1217	1171431-1172169	738	2.05289	41.6702	1171428-1172103	675	2.80459
						NWMN_RS06035(+)	NWMN_RS06035	NWMN_1068	0.6608	0.00443419	Hypothetical protein
160	1172887		intergenic	Downstream of NWMN_RS06035 and upstream (−38) of NWMN_RS06040	NWMN_RS06040	NWMN_RS06040(+)	NWMN_RS06040	NWMN_1069	-1.10543	1.78445731361348E−17	Fibrinogen-binding protein Efb	3.60158	188.763	1172692-1174200	1508	1.69412	12.248	1172745-1173043	298	1.73584	20.7996	1172769-1173032	263	2.34385
161	1175392		intergenic	Upstream (−31) of NWMN_RS06070 and downstream of NWMN_RS06075	NWMN_RS06070	NWMN_RS06070(−)	NWMN_RS06070	No corresponding locus	0.437436	0.54648	Hypothetical protein	2.67257	86.3841	1174501-1176330	1829	2.20173	31.607	1174594-1176248	1654					2.43715
162	1177586		intergenic	Upstream (−362) of NWMN_RS06080 and upstream (−310) of NWMN_RS06085	NWMN_RS06080 and NWMN_RS06085	NWMN_RS06080(−)	NWMN_RS06080	NWMN_1073	-4.42616	9.54464976178202E−51	Alpha-hemolysin precursor Hla	3.47888	174.123	1177063-1178028	965	2.20036	32.8108	1177248-1177992	744	1.63629	15.9761	1177133-1177807	674	2.43851
						NWMN_RS06085(+)	NWMN_RS06085	No corresponding locus	No data available	No data available	Hypothetical protein
163	1178892		inside	Inside of NWMN_RS06095 and upstream (−385) of NWMN_RS15295	NWMN_RS15295	NWMN_RS15295(−)	NWMN_RS15295	No corresponding locus	No data available	No data available	Hypothetical protein	2.20235	53.5585	1178600-1179124	524	1.41745	5.4371	1178773-1179093	320	1.45757	9.62755	1178833-1179121	288	1.69246
164	1181320		intergenic	Upstream (−170) of NWMN_RS06105 and upstream (−268) of NWMN_RS06110	NWMN_RS06105 and NWMN_RS06110	NWMN_RS06105-RS06095(−)	NWMN_RS06105	NWMN_1077	-0.588504	0.151128	Superantigen-like protein Ssl14	2.58633	86.589	1181075-1181621	546	1.87363	19.6501	1181093-1181592	499	1.72417	21.3531	1181114-1181440	326	2.06138
							NWMN_RS06100	NWMN_1076	-1.13285	0.0172462	Superantigen-like protein Ssl13
							NWMN_RS06095	NWMN_1075	-1.25111	0.00230302	Superantigen-like protein Ssl12
						NWMN_RS06110-RS06115(+)	NWMN_RS06110	NWMN_1078	0.184841	0.470718	Ornithine carbamoyltransferase ArgF
							NWMN_RS06115	NWMN_1079	0.443182	0.0172675	Carbamate kinase ArcC1
165	1185386		intergenic	Downstream of NWMN_RS06120 and upstream (−194) of NWMN_RS06125	NWMN_RS06125	NWMN_RS06125(+)	NWMN_RS06125	No corresponding locus	-1.88373	8.59217021939177E−07	Hypothetical protein	2.62585	91.6814	1185204-1185965	761	1.60726	10.3103	1185286-1185803	517	1.59166	14.9637	1185301-1185550	249	1.94159
166	1213209		intergenic	Downstream of NWMN_RS06265 and upstream (−350) of NWMN_RS06270	NWMN_RS06270	NWMN_RS06270(+)	NWMN_RS06270	NWMN_1109	0.00487283	0.985216	Bifunctional pyr operon transcriptional regulator/uracil phosphoribosyltransferase PyrR	2.16142	58.406	1213081-1213370	289									2.16142
167***	1223997		intergenic	Downstream of NWMN_RS06310 and upstream (−175) of NWMN_RS06315	NWMN_RS06315	NWMN_RS06315(+)	NWMN_RS06315	NWMN_1118	-1.24406	2.44065633516681E−19	VOC family protein	3.69391	246.74	1223664-1224211	547	2.36661	50.9374	1223855-1224192	337	2.57759	99.8266	1223842-1224187	345	2.87937
168	1229490		inside	Inside of NWMN_RS06340 and upstream (−2488) of NWMN_RS06345								2.08497	50.1533	1229373-1229650	277									2.08497
169	1231867		intergenic	Downstream of NWMN_RS06340 and upstream (−111) of NWMN_RS06345	NWMN_RS06345	NWMN_RS06345(+)	NWMN_RS06345	NWMN_1123	0.00721649	1	Hypothetical protein	2.11529	52.8674	1231615-1232030	415									2.11529
170	1233048		inside	Inside of NWMN_RS06350 and upstream (−548) of NWMN_RS06355	NWMN_RS06355	NWMN_RS06355-RS06380(+)	NWMN_RS06355	NWMN_1125	-0.858986	0.00128111	Peptide deformylase Def2	2.45237	83.7878	1232883-1233405	522	1.82493	19.9634	1232931-1233216	285	1.95865	39.979	1232890-1233269	379	2.07865
							NWMN_RS06360	NWMN_1126	-0.601819	0.00169432	Methionyl-tRNA formyltransferase Fmt
							NWMN_RS06365	NWMN_1127	-0.715036	1.04663e-05	16S rRNA (cytosine(967)-C(5))-methyltransferase RsmB
171**	1235924		inside	Inside of NWMN_RS06365 and upstream (−395) of NWMN_RS06370	NWMN_RS06370	NWMN_RS06370-RS06380(+)	NWMN_RS06370	NWMN_1128	-0.416989	0.00368113	23S rRNA (adenine(2503)-C(2))-methyltransferase RlmN	3.8029	255.077	1235712-1236133	421	1.89728	23.3035	1235762-1236061	299	2.39756	78.2034	1235686-1236178	492	2.69925
							NWMN_RS06375	NWMN_1129	-0.0991028	0.631521	Protein-serine/threonine phosphatase Stp1
							NWMN_RS06380	NWMN_1130	-1.31794	9.83717244208232E−24	Serine/threonine protein kinase Stk1/PknB
172**	1263304		inside	Inside of NWMN_RS06500 and upstream (−1795) of NWMN_RS06505								3.05094	148.342	1263048-1263641	593	2.0649	31.0213	1263144-1263615	471	2.38742	75.6639	1263136-1263606	470	2.50109
173	1264919		intergenic	Upstream (−221) of NWMN_RS06500 and upstream (−180) of NWMN_RS06505	NWMN_RS06500 and NWMN_RS06505	NWMN_RS06500(−)	NWMN_RS06500	NWMN_1152	-0.428118	0.00198842	YfhO family protein	2.53075	89.7845	1264691-1265141	450	1.80093	18.4981	1264748-1265079	331	1.63153	18.3049	1264775-1265028	253	1.98774
						NWMN_RS06505-RS06510(+)	NWMN_RS06505	NWMN_1153	-0.616943	0.00311122	Ribosome biogenesis GTPase RbgA
							NWMN_RS06510	NWMN_1154	-0.252891	0.217262	Ribonuclease HII RnhB
174	1281669		intergenic	Downstream of NWMN_RS06580 and upstream (−57) of NWMN_RS06585	NWMN_RS06585	NWMN_RS06585-RS06595(+)	NWMN_RS06585	NWMN_1167	-0.101345	0.453064	Elongation factor Tsf	2.3478	79.1312	1281483-1281822	339	1.59325	11.7399	1281532-1281784	252					1.97052
							NWMN_RS06590	NWMN_1168	0.4183	0.00450863	UMP kinase PyrH
							NWMN_RS06595	NWMN_1169	No data available	No data available	Ribosome recycling factor Frr
175	1286577		inside	Inside of NWMN_RS06610 and upstream (−937) of NWMN_RS06615	NWMN_RS06615	NWMN_RS06615(+)	NWMN_RS06615	NWMN_1173	-0.502548	0.000123337	Proline--tRNA ligase ProS	2.40537	81.6883	1285985-1286972	987	1.50851	8.48435	1286427-1286871	444	1.81455	30.6789	1286195-1286885	690	1.90948
176**	1289326		intergenic	Downstream of NWMN_RS06615 and upstream (−155) of NWMN_RS06620	NWMN_RS06620	NWMN_RS06620(+)	NWMN_RS06620	NWMN_1174	-0.122033	0.347559	DNA polymerase III PolC	3.32718	189.333	1289089-1289505	416	2.05325	31.3836	1289132-1289468	336	2.27484	67.1838	1289057-1289485	428	2.55176
177	1310463		inside	Inside of NWMN_RS06690 and upstream (−228) of NWMN_RS06695	NWMN_RS06695	NWMN_RS06695-RS06700(+)	NWMN_RS06695	NWMN_1188	1.61856	3.06061094226678E−30	Insulinase family protein	2.96962	133.298	1309644-1310661	1017					2.06875	45.8287	1310307-1310640	333	2.51919
							NWMN_RS06700	NWMN_1189	1.61712	8.0132370518416E−22	SDR family NAD(P)-dependent oxidoreductase
178***	1326349		intergenic	Downstream of NWMN_RS06770 and upstream (−288) of NWMN_RS06775	NWMN_RS06775	NWMN_RS06775-RS06785(+)	NWMN_RS06775	NWMN_1204	-0.540949	0.000827373	DNA mismatch repair protein MutS	4.10174	281.7	1326094-1326685	591	2.51723	55.4345	1326141-1326581	440	2.45869	79.0113	1326114-1326550	436	3.02589
							NWMN_RS06780	NWMN_1205	-0.697872	2.54038910748424E−06	DNA mismatch repair endonuclease MutL
							NWMN_RS06785	NWMN_1206	-0.53494	0.0155522	Glycerol-3-phosphate responsive antiterminatorP GlpP
179	1346536		intergenic	Downstream of NWMN_RS06855 and upstream (−372) of NWMN_RS06860	NWMN_RS06860	NWMN_RS06860(+)	NWMN_RS06860	No corresponding locus	No data available	No data available	Hypothetical protein	3.98319	217.916	1344404-1346801	2397	2.45989	42.7616	1344452-1346759	2307	2.14322	42.3815	1344400-1346732	2332	2.8621
180	1347656		intergenic	Downstream of NWMN_RS06865 and upstream (−487) of NWMN_RS06870 and upstream (−546) of NWMN_RS06875 and upstream (−720) of NWMN_RS06880	NWMN_RS06870 and NWMN_RS06875 and NWMN_RS06880	NWMN_RS06870(+)	NWMN_RS06870	No corresponding locus	No data available	No data available	Hypothetical protein	2.71116	84.4355	1347207-1348591	1384	1.88113	17.0917	1347205-1347911	706	1.74702	19.3463	1347281-1347806	525	2.1131
						NWMN_RS06875(+)	NWMN_RS06875	No corresponding locus	No data available	No data available	Hypothetical protein
						NWMN_RS06880-RS06885(+)	NWMN_RS06880	NWMN_1222	No data available	No data available	Hypothetical protein
							NWMN_RS06885	NWMN_1223	0.298951	0.434091	Hypothetical protein
181	1349375		intergenic	Downstream of NWMN_RS06885 and upstream (−3) of NWMN_RS06890	NWMN_RS06890	NWMN_RS06890(+)	NWMN_RS06890	NWMN_1224	-4.5902	0.010982	Hypothetical protein	3.07521	112.666	1348891-1349571	680	1.74554	12.1671	1348960-1349513	553					2.41038
182	1350102		inside	Inside of NWMN_RS06905 and upstream (−64) of NWMN_RS06910	NWMN_RS06910	NWMN_RS06910(+)	NWMN_RS06910	No corresponding locus	No data available	No data available	Hypothetical protein	3.18298	124.869	1349912-1350297	385	1.72986	11.9183	1350021-1350272	251					2.45642
183***	1351325		inside	Inside of NWMN_RS06930 and upstream (−299) of NWMN_RS06935	NWMN_RS06935	NWMN_RS06935(+)	NWMN_RS06935	NWMN_1227	No data available	No data available	Hypothetical protein	4.02626	217.084	1350587-1352446	1859	3.10861	78.2952	1350940-1351756	816	2.68974	82.753	1350933-1351516	583	3.27487
184	1353494		intergenic	Upstream (−105) of NWMN_RS06940 and upstream (−165) of NWMN_RS06945	NWMN_RS06940 and NWMN_RS06945	NWMN_RS06940(−)	NWMN_RS06940	NWMN_1228	1.06293	1.21137333209196E−07	Low specificity L-threonine aldolase	3.15266	132.805	1353291-1353944	653	1.89432	18.785	1353343-1353632	289	2.03365	36.9674	1353307-1353651	344	2.36021
						NWMN_RS06945(+)	NWMN_RS06945	No corresponding locus	2.22778	0.00190686	Hypothetical protein
185	1358045		inside	Inside of NWMN_RS06965 and upstream (−225) of NWMN_RS06970	NWMN_RS06970	NWMN_RS06970(+)	NWMN_RS06970	NWMN_1234	-0.0238348	0.917825	Response regulator DesR	2.52883	74.8401	1356232-1358221	1989	1.8783	20.0698	1357298-1358182	884	1.73622	22.8914	1357292-1358239	947	2.04778
186	1359874		intergenic	Downstream of NWMN_RS06980 and downstream of NWMN_RS06985								2.26746	55.0484	1359613-1360435	822									2.26746
187	1360858		intergenic	Upstream (−16) of NWMN_RS06985 and upstream (−315) of NWMN_RS06990	NWMN_RS06985 and NWMN_RS06990	NWMN_RS06985(−)	NWMN_RS06985	NWMN_1237	1.11572	4.39001304168203E−16	Hypothetical protein	2.33916	61.8715	1360698-1361045	347	1.82684	17.0234	1360214-1361048	834	1.73499	20.9842	1360732-1361028	296	1.967
						NWMN_RS06990(+)	NWMN_RS06990	NWMN_1238	-0.215448	0.18536	Hypothetical protein
188	1362998		inside	Inside of NWMN_RS06995 and upstream (−377) of NWMN_RS07000	NWMN_RS07000	NWMN_RS07000-RS07015(+)	NWMN_RS07000	NWMN_1240	1.0408	1.54850737636325E−09	Homoserine dehydrogenase MetL	3.21155	156.698	1362363-1363221	858	1.91739	22.0854	1362882-1363146	264	1.96915	37.2006	1362858-1363128	270	2.36603
							NWMN_RS07005	NWMN_1241	0.731666	3.96387465380305E−06	Threonine synthase ThrC
							NWMN_RS07010	NWMN_1242	0.982877	1.09696733837932E−09	Homoserine kinase ThrB
							NWMN_RS07015	NWMN_1243	0.436916	0.00574465	Cof-type HAD-IIB family hydrolase
189	1367714		intergenic	Downstream of NWMN_RS07015 and downstream of NWMN_RS07020								2.20306	56.547	1367511-1368757	1246	1.74887	15.6816	1367553-1368388	835	1.66756	19.4041	1367550-1368270	720	1.87316
190	1371717		inside	Inside of NWMN_RS07040 and upstream (−476) of NWMN_RS07045	NWMN_RS07045	NWMN_RS07045(+)	NWMN_RS07045	NWMN_1248	-0.322701	0.252503	30S ribosomal protein S14 RpsN2	2.29045	60.7139	1371504-1372173	669	1.64652	11.379	1371508-1371803	295	1.6865	19.4035	1371508-1371814	306	1.87449
191	1374009		inside	Inside of NWMN_RS07060 and upstream (−312) of NWMN_RS07055	NWMN_RS07055	NWMN_RS07055(−)	NWMN_RS07055	No corresponding locus	No data available	No data available	Hypothetical protein	2.30404	63.7961	1373767-1374260	493	1.95612	23.9519	1373789-1374226	437	1.91491	33.6709	1373809-1374238	429	2.05836
192	1376428		intergenic	Downstream of NWMN_RS07075 and upstream (−81) of NWMN_RS07080	NWMN_RS07080	NWMN_RS07080(+)	NWMN_RS07080	NWMN_1254	0.508312	0.000114634	Transketolase Tkt	2.71621	98.3769	1375642-1376617	975	1.88861	20.1047	1375852-1376562	710	1.81737	26.3885	1375841-1376621	780	2.14073
193***	1386969		intergenic	Downstream of NWMN_RS07115 and upstream (−170) of NWMN_RS07120	NWMN_RS07120	NWMN_RS07120(−)	NWMN_RS07120	NWMN_1263	-2.40227	5.56510626615496E−56	Aconitate hydratase AcnA/CitB	6.96282	788.854	1386711-1387236	525	5.62482	351.707	1386682-1387244	562	5.76111	558.65	1386703-1387210	507	6.11625
194	1396564		intergenic	Downstream of NWMN_RS07150 and upstream (−240) of NWMN_RS07155	NWMN_RS07155	NWMN_RS07155(+)	NWMN_RS07155	NWMN_1269	0.333256	0.0147671	Alanine:cation symporter family protein AlsT	2.22224	57.4259	1396380-1396722	342									2.22224
195	1398989		inside	Inside of NWMN_RS07160 and upstream (−601) of NWMN_RS07165 and upstream (−761) of NWMN_RS07170	NWMN_RS07165 and NWMN_RS07170	NWMN_RS07165(+)	NWMN_RS07165	No corresponding locus	3.33745	0.00254959	Hypothetical protein	2.83549	113.571	1398129-1399476	1347	2.08475	29.5601	1398716-1399303	587	2.14159	49.4037	1398814-1399380	566	2.35394
						NWMN_RS07170(+)	NWMN_RS07170	NWMN_1271	1.81441	2.81002624654807E−30	AI-2E family transporter CozEb
196	1401072		intergenic	Downstream of NWMN_RS07170 and upstream (−367) of NWMN_RS07175	NWMN_RS07175	NWMN_RS07175(+)	NWMN_RS07175	NWMN_1272	-0.370485	0.00442813	Bifunctional lysylphosphatidylglycerol flippase/synthetase MprF	2.74793	102.286	1400865-1401449	584	1.92002	21.577	1400893-1401318	425	1.61576	15.8659	1400925-1401192	267	2.09457
197	1420139		intergenic	Downstream of NWMN_RS07250 and upstream (−115) of NWMN_RS07255	NWMN_RS07255	NWMN_RS07255(+)	NWMN_RS07255	NWMN_1288	0.220832	0.368434	Cof-type HAD-IIB family hydrolase	2.42613	74.308	1419776-1420807	1031	1.75788	15.6632	1419710-1420303	593	1.98742	38.6899	1420003-1420406	403	2.05714
198**	1427748		inside	Inside of NWMN_RS07300								3.14916	150.286	1427563-1428285	722	2.11235	31.3619	1427589-1428245	656	2.35584	67.9302	1427610-1428285	675	2.53912
199	1441473		intergenic	Downstream of NWMN_RS07365 and upstream (−65) of NWMN_RS07370	NWMN_RS07370	NWMN_RS07370-RS07380(+)	NWMN_RS07370	NWMN_1309	-0.461595	0.0535348	Hydrolase DapI	2.40736	99.2441	1441290-1441643	353					1.84702	39.8942	1441308-1441613	305	2.12719
							NWMN_RS07375	NWMN_1310	-1.06653	1.81651604126809E−06	Alanine racemase Alr2
							NWMN_RS07380	NWMN_1311	-0.532871	4.09124e-05	Diaminopimelate decarboxylase LysA
200	1455348		intergenic	Upstream (−55) of NWMN_RS07450 and downstream of NWMN_RS07455	NWMN_RS07450	NWMN_RS07450-RS07445(−)	NWMN_RS07450	NWMN_1324	1.11085	1.33263412615874E−12	Hypothetical protein	2.47368	82.5129	1455175-1455519	344	1.95394	24.8882	1455182-1455535	353	1.894	33.7969	1455184-1455472	288	2.10721
							NWMN_RS07445	NWMN_1323	1.36768	2.42392684053951E−10	Hypothetical protein
201	1460524		inside	Inside of NWMN_RS07465 and upstream (−571) of NWMN_RS07460	NWMN_RS07460	NWMN_RS07460-RS07455(−)	NWMN_RS07460	NWMN_1326	-0.311119	0.0406617	2-oxoglutarate dehydrogenase E1 component SucA	2.62519	94.4858	1460360-1461663	1303									2.62519
							NWMN_RS07455	NWMN_1325	-0.559414	0.000457748	Dihydrolipoyllysine-residue succinyltransferase SucB
202	1465700		inside	Inside of NWMN_RS07500 and upstream (−443) of NWMN_RS07495	NWMN_RS07495	NWMN_RS07495-RS07485(−)	NWMN_RS07495	NWMN_1331	0.0877741	0.76758	GNAT family N-acetyltransferase	2.63845	90.8025	1465439-1465901	462	1.71629	13.5852	1465521-1465877	356	1.76664	23.4682	1465546-1465831	285	2.04046
							NWMN_RS07490	NWMN_1330	-0.0457814	0.741895	Undecaprenyldiphospho-muramoylpentapeptide beta-N-acetylglucosaminyltransferase MurG
							NWMN_RS07485	NWMN_1329	-0.439469	0.00462961	Phosphatase PAP2 family protein PgpB
203**	1467137		inside	Inside of NWMN_RS07500 and upstream (−1880) of NWMN_RS07495								2.23974	57.5441	1466928-1467739	811	1.72617	14.1682	1466980-1467421	441	2.17481	51.9101	1466959-1467668	709	2.04691
204	1471665		intergenic	Upstream (−64) of NWMN_RS07540 and downstream of NWMN_RS07545	NWMN_RS07540	NWMN_RS07540(−)	NWMN_RS07540	NWMN_1338	1.28013	3.11268643148731E−15	Thymidylate synthase ThyA	2.68332	102.398	1471323-1471840	517	2.03437	28.4237	1471468-1471817	349	1.85556	30.8427	1471473-1471797	324	2.19108
205	1507964		inside	Inside of NWMN_RS07595 and upstream (−421) of NWMN_RS07590	NWMN_RS07590	NWMN_RS07590-RS07585(−)	NWMN_RS07590	NWMN_1345	0.168631	0.266775	Hyperosmolarity resistance protein Ebh	2.2451	64.8756	1507680-1508157	477					1.76303	26.7083	1507866-1508156	290	2.00406
							NWMN_RS07585	NWMN_1344	No data available	No data available	Hypothetical protein
206	1513205		intergenic	Upstream (−110) of NWMN_RS07610 and downstream of NWMN_RS07615	NWMN_RS07610	NWMN_RS07610-RS07600(−)	NWMN_RS07610	NWMN_1349	1.5006	3.21542073697452E−06	Alanine dehydrogenase Ald1	3.46561	188.884	1512992-1513397	405	1.90927	21.898	1513006-1513356	350	1.78405	25.5216	1512964-1513320	356	2.38631
							NWMN_RS07605	NWMN_1348	1.1877	1.33352e-05	Threonine dehydratase IlvA1
							NWMN_RS07600	NWMN_1347	0.463523	0.105708	Amino acid permease
207**	1534762		inside	Inside of NWMN_RS07705 and upstream (−305) of NWMN_RS07700	NWMN_RS07700	NWMN_RS07700-RS07695(−)	NWMN_RS07700	NWMN_1367	1.11476	2.43761312011482E−15	Bifunctional biotin--[acetyl-CoA-carboxylase] synthetase/biotin operon repressor BirA	3.08682	146.682	1534562-1535004	442	1.72777	15.2255	1534595-1534928	333	2.34175	70.2185	1534550-1534883	333	2.38545
							NWMN_RS07695	NWMN_1366	-0.824086	1.05214340238281E−07	ATP-dependent helicase DinG
208**	1544517		intergenic	Upstream (−96) of NWMN_RS07750 and downstream of NWMN_RS07755	NWMN_RS07750	NWMN_RS07750-RS07720(−)	NWMN_RS07750	NWMN_1377	0.319973	0.146509	Chorismate synthase AroC	2.68492	103.907	1544339-1545188	849	2.09964	32.1236	1544340-1544841	501	2.25489	61.9222	1544294-1544830	536	2.34648
							NWMN_RS07745	NWMN_1376	0.283636	0.143545	3-dehydroquinate synthase AroB
							NWMN_RS07740	NWMN_1375	-0.0982057	0.497677	3-phosphoshikimate 1-carboxyvinyltransferase AroA
							NWMN_RS07735	NWMN_1374	-0.243798	0.0756154	Hypothetical protein
							NWMN_RS07730	NWMN_1373	0.882619	0.000406864	IDEAL domain-containing protein
							NWMN_RS07725	NWMN_1372	1.19173	2.01631990753724E−06	DUF1405 domain-containing protein
							NWMN_RS07720	NWMN_1371	2.58558	3.90197831400284E−39	Zinc metallopeptidase
209**	1548125		inside	Inside of NWMN_RS07780 and upstream (−108) of NWMN_RS07775	NWMN_RS07775	NWMN_RS07775-RS07760(−)	NWMN_RS07775	NWMN_1381	0.290494	0.210233	Heptaprenyl pyrophosphate synthase subunit A	3.08282	150.098	1547474-1548294	820	2.13248	34.1091	1547984-1548271	287	2.18212	56.2235	1547932-1548255	323	2.46581
							NWMN_RS07770	NWMN_1380	0.059328	0.748026	Demethylmenaquinone methyltransferase UbiE
							NWMN_RS07765	NWMN_1379	-0.335594	0.0279889	Heptaprenyl diphosphate synthase subunit II HepT
							NWMN_RS07760	NWMN_1378	-1.00169	5.02518529937967E−09	Nucleoside-diphosphate kinase Ndek/Ndk
210	1551343		intergenic	Upstream (−127) of NWMN_RS07795 and downstream of NWMN_RS07800	NWMN_RS07795	NWMN_RS07795-RS07790(−)	NWMN_RS07795	NWMN_1384	-0.487982	0.00116858	Ribosome biogenesis GTPase Der/EngA	2.34174	72.3449	1551171-1551482	311	1.70584	14.8368	1551242-1551617	375	1.63149	18.4786	1551185-1551433	248	1.89302
							NWMN_RS07790	NWMN_1383	-0.687064	2.21025e-05	NAD(P)H-dependent glycerol-3-phosphate dehydrogenase GpsA
211	1555391		inside	Inside of NWMN_RS07830								2.09759	51.3539	1555232-1555531	299					1.62939	18.5205	1555244-1555491	247	1.86349
212	1567050		inside	Inside of NWMN_RS07890 and upstream (−1938) of NWMN_RS07885								2.3509	65.414	1566811-1567253	442	1.52658	7.78901	1566878-1567130	252	1.65037	17.6352	1566862-1567173	311	1.84262
213**	1576942		intergenic	Downstream of NWMN_RS07945 and downstream of NWMN_RS07950								2.70363	106.898	1576351-1577154	803					2.17258	55.3576	1576762-1577113	351	2.43811
214	1578114		intergenic	Upstream (−63) of NWMN_RS07955 and upstream (−79) of NWMN_RS07960	NWMN_RS07955 and NWMN_RS07960	NWMN_RS07955(−)	NWMN_RS07955	NWMN_1409	-0.296843	0.293005	SDR family oxidoreductase	2.35949	72.3693	1577918-1578410	492	1.7351	15.6579	1577958-1578260	302	1.79237	27.4123	1577979-1578253	274	1.96232
						NWMN_RS07960(+)	NWMN_RS07960	NWMN_1410	0.711925	5.17343e-05	Pyrroline-5-carboxylate reductase ProC
215	1579186		inside	Inside of NWMN_RS07965 and upstream (−1161) of NWMN_RS07970								2.27444	65.2423	1578981-1579333	352	1.51611	8.26118	1579026-1579271	245	1.64799	19.1829	1579084-1579339	255	1.81285
216**	1580204		intergenic	Upstream (−170) of NWMN_RS07965 and upstream (−143) of NWMN_RS07970	NWMN_RS07965 and NWMN_RS07970	NWMN_RS07965(−)	NWMN_RS07965	NWMN_1411	-1.08707	3.26147527543367E−08	Ribonuclease Z Rnz	3.62235	222.615	1579996-1580403	407	2.26717	42.0743	1580031-1580364	333	2.77649	115.565	1580015-1580421	406	2.88867
						NWMN_RS07970(+)	NWMN_RS07970	NWMN_1412	1.38833	3.54650961957391E−23	Glucose-6-phosphate dehydrogenase Zwf
217	1589424		inside	Inside of NWMN_RS08010 and upstream (−339) of NWMN_RS08005	NWMN_RS08005	NWMN_RS08005-RS08000(−)	NWMN_RS08005	NWMN_1418	1.7567	1.79463983420318E−19	M20/M25/M40 family metallo-hydrolase	2.61827	103.427	1589135-1589743	608	1.87596	22.7695	1589204-1589701	497	1.88802	35.6249	1589216-1589724	508	2.12742
							NWMN_RS08000	NWMN_1417	0.855568	4.91064204336103E−08	NADP-dependent phosphogluconate dehydrogenase Gnd
218	1591417		intergenic	Upstream (−332) of NWMN_RS08020 and downstream of NWMN_RS08025	NWMN_RS08020	NWMN_RS08020-RS08015(−)	NWMN_RS08020	NWMN_1420	0.886338	6.72545136911038E−08	BrxA/BrxB family bacilliredoxin	2.25099	67.787	1591218-1591619	401	1.7019	15.5807	1591273-1591580	307	1.80889	30.8254	1591284-1591618	334	1.92059
							NWMN_RS08015	NWMN_1419	0.860922	2.62493412297649E−11	Aromatic acid exporter family protein
219	1606015		inside	Inside of NWMN_RS08095 and upstream (−1038) of NWMN_RS08090 and upstream (−154) of NWMN_RS08100	NWMN_RS08100	NWMN_RS08100-RS08105(+)	NWMN_RS08100	NWMN_1435	0.836654	2.63409354361019E−08	Hypothetical protein	2.36293	71.9718	1605666-1606935	1269	1.75743	16.3843	1605705-1606187	482	1.67221	20.1257	1605817-1606185	368	1.93086
							NWMN_RS08105	NWMN_1436	1.2381	3.56675284583668E−08	Membrane protein
220	1607920		intergenic	Upstream (−44) of NWMN_RS08110 and upstream (−114) of NWMN_RS08115	NWMN_RS08110 and NWMN_RS08115	NWMN_RS08110-RS08115(−)	NWMN_RS08110	NWMN_1437	0.630849	3.14844999919594E−06	Biotin/lipoate A/B protein ligase LipM	2.14959	53.9887	1607792-1608097	305									2.14959
						NWMN_RS08115(+)	NWMN_RS08115	NWMN_1438	0.382912	0.031724	Rhodaneselike domain-containing protein
221	1613672		inside	Inside of NWMN_RS08145 and upstream (−965) of NWMN_RS08130 and upstream (−282) of NWMN_RS08135 and upstream (−146) of NWMN_RS08140	NWMN_RS08130 and NWMN_RS08135 and NWMN_RS08140	NWMN_RS08130(−)	NWMN_RS08130	NWMN_1441	2.39293	2.94799707117859E−45	Glycine cleavage system aminomethyltransferase GcvT	2.39389	71.6166	1612854-1614546	1692	1.62034	10.8874	1613328-1613753	425					2.00711
							NWMN_RS08125	NWMN_1440	2.35242	7.13586685855021E−53	Aminomethyl-transferring glycine dehydrogenase subunit GcvPA
							NWMN_RS08120	NWMN_1439	2.36077	1.48241187778637E−47	Glycine dehydrogenase subunit 2 GcvPB
						NWMN_RS08135(−)	NWMN_RS08135	NWMN_1442	-0.106436	0.793133	Shikimate kinase AroK
						NWMN_RS08140(−)	NWMN_RS08140	No corresponding locus	No data available	No data available	Hypothetical protein
222	1615046		inside	Inside of NWMN_RS08160 and upstream (−276) of NWMN_RS08155	NWMN_RS08155	NWMN_RS08155-RS08145(−)	NWMN_RS08155	NWMN_1445	-1.0151	0.152278	Type II secretion system protein ComGD	2.1811	52.3056	1614858-1615292	434	1.64244	11.3201	1614884-1615300	416	1.51266	11.3986	1614911-1615221	310	1.77873
							NWMN_RS08150	NWMN_1444	-0.20256	1	Hypothetical protein ComGE
							NWMN_RS08145	NWMN_1443	0.225469	1	Prepilin-type N-terminal cleavage/methylation domain-containing protein
223	1625267		inside	Inside of NWMN_RS08225 and upstream (−44) of NWMN_RS08220	NWMN_RS08220	NWMN_RS08220(−)	NWMN_RS08220	NWMN_1457	0.771503	0.000105794	Zinc-specific metalloregulatory protein Zur	2.39693	72.4273	1625086-1625755	669	1.87355	20.4754	1625170-1625635	465	1.85827	30.2968	1625191-1625787	596	2.04292
224	1634433		intergenic	Upstream (−7) of NWMN_RS08260 and downstream of NWMN_RS08265	NWMN_RS08260	NWMN_RS08260(−)	NWMN_RS08260	NWMN_1465	2.03654	1.01750048060871E−27	DNA primase DnaG	2.37514	73.7135	1634308-1634599	291					1.65437	19.3174	1634336-1634570	234	2.01476
225	1644496		intergenic	Upstream (−121) of NWMN_RS08320 and downstream of NWMN_RS08325	NWMN_RS08320	NWMN_RS08320-RS08310(−)	NWMN_RS08320	NWMN_1477	-1.0147	1.00154269107619E−12	Hypothetical protein	3.63172	237.056	1643717-1645105	1388	1.52945	9.14925	1643962-1644582	620	1.57653	16.3959	1643953-1644603	650	2.2459
							NWMN_RS08315	NWMN_1476	-1.04783	2.08884661454887E−13	Flotillin-like protein FloA
							NWMN_RS08310	NWMN_1475	-0.905976	2.01838719487149E−10	Hypothetical protein
226	1656685		intergenic	Upstream (−126) of NWMN_RS08375 and upstream (−220) of NWMN_RS08380	NWMN_RS08375 and NWMN_RS08380	NWMN_RS08375(−)	NWMN_RS08375	NWMN_1487	-0.818409	3.61770815459093E−08	Eongation factor 4 LepA	2.14695	50.7552	1656565-1657197	632	1.63894	11.4515	1656599-1656840	241					1.89295
						NWMN_RS08380(+)	NWMN_RS08380	NWMN_1488	-0.316685	0.10855	30S ribosomal protein S20 RpsT
227	1659107		inside	Inside of NWMN_RS08390 and upstream (−932) of NWMN_RS08385	NWMN_RS08385	NWMN_RS08385(−)	NWMN_RS08385	NWMN_1489	0.137859	0.443987	DNA polymerase III subunit delta HolA	2.21538	55.756	1658570-1659722	1152	1.58669	9.72523	1659039-1659596	557	1.47306	9.96512	1658998-1659636	638	1.75838
228	1668248		inside	Inside of NWMN_RS08460								2.48247	80.1047	1667373-1668576	1203	1.7148	14.1683	1667487-1668572	1085	1.67985	19.7698	1667476-1668551	1075	1.95904
229***	1669306		intergenic	Upstream (−433) of NWMN_RS08460 and downstream of NWMN_RS08465	NWMN_RS08460							3.01084	138.615	1668869-1669930	1061	2.45207	51.796	1668934-1669468	534	2.35951	70.4652	1668970-1669791	821	2.60747
230***	1676493		intergenic	Upstream (−95) of NWMN_RS08495 and downstream of NWMN_RS08500	NWMN_RS08495	NWMN_RS08495-RS08470(−)	NWMN_RS08495	NWMN_1510	-3.59014	1.6579161927666E−34	PxpB	15.4704	3144.47	1676206-1676785	579	19.6822	2981.24	1676189-1676814	625	16.8014	3576.17	1676215-1676811	596	17.318
							NWMN_RS08490	NWMN_1509	-3.4391	7.89223249858633E−75	PxpC
							NWMN_RS08485	NWMN_1508	-3.60572	1.93650516761976E−36	Acetyl-CoA carboxylase AccB
							NWMN_RS08480	NWMN_1507	-3.55407	4.45392746701705E−54	Acetyl-CoA carboxylase AccC
							NWMN_RS08475	NWMN_1506	-3.76645	1.21458350440684E−49	LamB/YcsF family protein PxpA
							NWMN_RS08470	NWMN_1505	-3.96469	4.74183913461856E−108	Divalent metal cation transporter
231	1692234		intergenic	Downstream of NWMN_RS08565 and downstream of NWMN_RS08570								3.70066	254.079	1691942-1692725	783	2.2717	45.952	1691969-1692707	738	1.95285	41.9269	1691928-1692432	504	2.64174
232	1715192		intergenic	Upstream (−177) of NWMN_RS08670 and downstream of NWMN_RS08675	NWMN_RS08670	NWMN_RS08670-RS08640(−)	NWMN_RS08670	NWMN_1546	-0.637989	2.23078e-05	GTPase ObgE	2.33597	72.2186	1715010-1715416	406									2.33597
							NWMN_RS08665	NWMN_1545	-0.076647	0.76761	ACT domain-containing protein ThrR
							NWMN_RS08660	NWMN_1544	-0.400774	0.0589786	Holliday junction branch migration protein RuvA
							NWMN_RS08655	NWMN_1543	-0.495324	0.00391299	Holliday junction branch migration DNA helicase RuvB
							NWMN_RS08650	NWMN_1542	-0.233823	0.223731	tRNA preQ1(34) S-adenosylmethionine ribosyltransferase-isomerase QueA
							NWMN_RS08645	NWMN_1541	-0.349859	0.0538869	tRNA guanosine(34) transglycosylase Tgt
							NWMN_RS08640	NWMN_1540	0.348261	0.0756376	Preprotein translocase subunit YajC
233	1733842		intergenic	Inside of NWMN_RS08775 and upstream (−130) of NWMN_RS08780	NWMN_RS08780	NWMN_RS08780-RS08755(−)	NWMN_RS08780	NWMN_1566	-0.301806	0.0234561	Glutamyl-tRNA reductase HemA	2.26627	66.7622	1733674-1734022	348									2.26627
							NWMN_RS08775	NWMN_1565	-0.678978	5.46334e-05	Cytochrome c assembly protein HemX
234	1732325		inside	Upstream (−838) of NWMN_RS08770 and downstream of NWMN_RS08780	NWMN_RS08770	NWMN_RS08770-RS08755(−)	NWMN_RS08770	NWMN_1564	-0.735129	3.58101818709735E−06	Porphobilinogen deaminase HemC	2.39831	81.0867	1732157-1732566	409	1.69986	15.2642	1732235-1732523	288	1.75417	26.7305	1732210-1732522	312	1.95078
							NWMN_RS08765	NWMN_1563	-1.42451	6.22034582426957E−07	Uroporphyrinogen-III synthase HemD
							NWMN_RS08760	NWMN_1562	-0.422387	0.00180216	Porphobilinogen synthase HemB
							NWMN_RS08755	NWMN_1561	-0.652304	2.30925008603146E−07	Glutamate-1-semialdehyde aminotransferase HemL
235	1753840		inside	Inside of NWMN_RS08885 and upstream (−582) of NWMN_RS08880	NWMN_RS08880	NWMN_RS08880-RS08870(−)	NWMN_RS08880	NWMN_1583	1.17345	1.35886634736046E−21	DNA polymerase I PolA	2.243	60.6871	1753497-1754715	1218	1.75104	15.9674	1753653-1754649	996	1.6487	18.6656	1753684-1754670	986	1.88091
							NWMN_RS08875	NWMN_1582	1.15711	2.60534220920575E−13	Bifunctional DNA-formamidopyrimidine glycosylase/DNA-(apurinic or apyrimidinic site) lyase MutM
							NWMN_RS08870	NWMN_1581	1.02329	1.52407719084451E−09	Dephospho-CoA kinase CoaE
236	1757967		inside	Inside of NWMN_RS08900 and upstream (−64) of NWMN_RS08895	NWMN_RS08895	NWMN_RS08895-RS08890(−)	NWMN_RS08895	NWMN_1586	0.797092	4.1430629729502E−08	Response regulator PhoP	2.99604	136.074	1757712-1758160	448	1.81978	18.593	1757816-1758104	288	1.97709	38.9701	1757796-1758103	307	2.2643
							NWMN_RS08890	NWMN_1585	0.617079	1.51590250220244E−06	Sensory box histidine kinase PhoR
237***	1760964		intergenic	Upstream (−233) of NWMN_RS08910 and upstream (−116) of NWMN_RS08915	NWMN_RS08910 and NWMN_RS08915	NWMN_RS08910-RS08905(−)	NWMN_RS08910	NWMN_1588	-0.576699	0.00338501	Citrate synthase CitZ	12.0066	2077.56	1760688-1761260	572	9.99359	1022.64	1760645-1761273	628	8.78023	1250.85	1760696-1761247	551	10.2601
							NWMN_RS08905	NWMN_1587	-0.886694	3.01279411628157E−07	NADP-dependent isocitrate dehydrogenase CitC
						NWMN_RS08915(+)	NWMN_RS08915	NWMN_1589	-1.20756	5.0279145320096E−14	Amino acid permease AapA
238**	1771181		intergenic	Upstream (−174) of NWMN_RS08950 and downstream of NWMN_RS08955	NWMN_RS08950	NWMN_RS08950-RS08940(−)（see below for the image of RNA-seq analysis generated by Integrated Genome Viewer）	NWMN_RS08950	NWMN_1596	-0.177862	0.194848	Malate dehydrogenase MaeB	3.49291	210.184	1770888-1771707	819	2.20167	39.3311	1770988-1771560	572	2.08547	50.073	1770994-1771451	457	2.59335
							NWMN_RS08945	NWMN_1595	-0.126385	0.335013	Acetyl-CoA carboxylase carboxyltransferase subunit beta AccD
							NWMN_RS08940	NWMN_1594	-0.290864	0.0446342	Acetyl-CoA carboxylase carboxyltransferase subunit alpha AccA
239	1785365		inside	Inside of NWMN_RS09015 and upstream (−173) of NWMN_RS09010	NWMN_RS09010	NWMN_RS09010(−)	NWMN_RS09010	NWMN_1607	1.62582	1.75633709591129E−24	Thiol peroxidase Tpx	2.94649	140.95	1785147-1785687	540					1.66208	20.7722	1785228-1785537	309	2.30429
240	1790601		intergenic	Upstream (−69) of NWMN_RS09035 and upstream (−68) of NWMN_RS09040	NWMN_RS09035 and NWMN_RS09040	NWMN_RS09035(−)	NWMN_RS09035	NWMN_1611	-0.568924	8.03070983427515E−06	Septation ring formation regulator EzrA	2.44931	86.8749	1790432-1790824	392	1.57005	10.5855	1790513-1790860	347	1.471	11.3078	1790482-1790766	284	1.83012
						NWMN_RS09040(+)	NWMN_RS09040	NWMN_1612	0.503182	0.0109666	GAF domain-containing
241	1797320		inside	Inside of NWMN_RS09080								2.82939	130.535	1797163-1797518	355	1.83916	21.547	1797181-1797457	276	1.87981	35.8856	1797213-1797459	246	2.18279
242	1802840		intergenic	Upstream (−111) of NWMN_RS09100 and upstream (−271) of NWMN_RS09105	NWMN_RS09100 and NWMN_RS09105	NWMN_RS09100(−)	NWMN_RS09100	NWMN_1622	-0.383184	0.0549545	Tyrosine--tRNA ligase TyrS	2.1868	59.9717	1802605-1803396	791	1.52397	8.87672	1802800-1803304	504					1.85539
						NWMN_RS09105(+)	NWMN_RS09105	NWMN_1623	-0.0523431	0.826009	Glycosyl transferase family protein SgtA
243	1809200		intergenic	Upstream (−293) of NWMN_RS09125 and downstream of NWMN_RS09130	NWMN_RS09125	NWMN_RS09125(−)	NWMN_RS09125	NWMN_1625	0.109061	0.491726	Formate-tetrahydrofolate ligase Fhs	2.30646	75.1133	1808984-1809342	358	1.74977	18.0485	1809019-1809330	311	1.6168	19.2971	1809072-1809316	244	1.89101
244	1814346		intergenic	Upstream (−211) of NWMN_RS09145 and upstream (−25) of NWMN_RS09150 and downstream of NWMN_RS09155	NWMN_RS09145 and NWMN_RS09150	NWMN_RS09145(−)	NWMN_RS09145	NWMN_1629	0.232568	0.108201	Catabolite control protein A CcpA	2.28848	70.5663	1814068-1814562	494					1.36083	6.87228	1814081-1814435	354	1.82465
						NWMN_RS09150(−)	NWMN_RS09150	No corresponding locus	No data available	No data available	Hypothetical protein
245	1828299		intergenic	Upstream (−96) of NWMN_RS09210 and downstream of NWMN_RS09215	NWMN_RS09210	NWMN_RS09210(−)	NWMN_RS09210	NWMN_1640	1.0922	2.19658090149181E−13	MBL fold metallo-hydrolase	2.92907	136.578	1827906-1828521	615	1.88781	22.8319	1828094-1828510	416	2.0647	48.3163	1828023-1828465	442	2.29386
246***	1831934		inside	Inside of NWMN_RS09230 and upstream (−413) of NWMN_RS09225	NWMN_RS09225	NWMN_RS09225(−)	NWMN_RS09225	NWMN_1643	-0.158255	0.258787	D-amino-acid transaminase Dat	3.26238	191.166	1831733-1832131	398	2.70719	77.2806	1831742-1832080	338	2.94925	148.956	1831757-1832122	365	2.97294
247	1833656		inside	Inside of NWMN_RS15380 and upstream (-722) of NWMN_RS09230 and upstream (-370) of NWMN_RS15370 and upstream (−155) of NWMN_RS15375	NWMN_RS09230 and NWMN_RS15370 and NWMN_RS15375	NWMN_RS09230-09225(−)	NWMN_RS09230	NWMN_1644	-0.512912	0.000840766	Mn(2+)-dependent dipeptidase Sapep/PepV	2.72742	119.72	1833062-1834021	959	1.45006	7.21989	1833478-1833730	252	1.69936	24.6486	1833241-1833800	559	1.95895
						NWMN_RS15370(−)	NWMN_RS15370	No corresponding locus	No data available	No data available	Hypothetical protein
						NWMN_RS15375(−)	NWMN_RS15375	No corresponding locus	No data available	No data available	Hypothetical protein
248	1834790		inside	Inside of NWMN_RS09240 and upstream (−514) of NWMN_RS09235	NWMN_RS09235	NWMN_RS09235(−)	NWMN_RS09235	NWMN_1645	2.63382	2.69121734797294E−69	YtxH domain-containing protein	6.01831	661.855	1834484-1835011	527	1.79263	19.0178	1834538-1834927	389	1.97511	42.2477	1834563-1834943	380	3.26202
249	1836819		intergenic	Upstream (−173) of NWMN_RS09245 and upstream (−234) of NWMN_RS09250	NWMN_RS09245 and NWMN_RS09250	NWMN_RS09245-RS09235(−)	NWMN_RS09245	NWMN_1647	-0.291969	0.0582668	Polysaccharide biosynthesis protein	2.09777	54.9387	1836622-1836995	373	1.70736	16.1117	1836682-1836986	304	1.63966	20.4796	1836627-1836931	304	1.81493
							NWMN_RS09240	NWMN_1646	-0.340205	0.072761	rRNA pseudouridine synthase
						NWMN_RS09250(+)	NWMN_RS09250	NWMN_1648	-0.97767	2.14217547954958E−08	NAD(P)/FAD-dependent oxidoreductase
250	1848340		intergenic	Upstream (−269) of NWMN_RS09265 and downstream of NWMN_RS09270	NWMN_RS09265	NWMN_RS09265-RS09260(−)	NWMN_RS09265	NWMN_1651	-0.947659	6.26181095579675E−11	Leucine--tRNA ligase LeuS	2.12628	55.4567	1848207-1848524	317					1.70634	23.7083	1848218-1848572	354	1.91631
							NWMN_RS09260	NWMN_1650	-0.902484	0.0410568	Rhodanese-like domain-containing protein
251	1851897		intergenic	Upstream (−210) of NWMN_RS09285 and downstream of NWMN_RS09295	NWMN_RS09285	NWMN_RS09285(−)	NWMN_RS09285	No corresponding locus	0.534291	0.000206544	MarR family transcriptional regulator	2.08513	50.0694	1851756-1852086	330									2.08513
252***	1854213		inside	Inside of NWMN_RS09305 and upstream (−120) of NWMN_RS09300 and upstream (−114) of NWMN_RS09310	NWMN_RS09300 and NWMN_RS09310	NWMN_RS09300(−)	NWMN_RS09300	NWMN_1657	-0.820662	8.05377876589749E−09	Lysophospholipase	4.45485	359.055	1853940-1854498	558	2.72568	74.2145	1853946-1854484	538	2.76456	117.511	1853953-1854445	492	3.31503
						NWMN_RS09310(+)	NWMN_RS09310	NWMN_1658	-0.0868976	0.520008	Proline dehydrogenase PutA
253***	1863388		intergenic	Downstream of NWMN_RS09350 and downstream of NWMN_RS09355								4.98675	430.811	1862780-1863894	1114	3.19703	106.876	1862968-1863856	888	3.23578	167.669	1862919-1863954	1035	3.80652
254**	1865084		intergenic	Upstream (−609) of NWMN_RS09355 and upstream (−109) of NWMN_RS09360 and upstream (−90) of NWMN_RS09365	NWMN_RS09355 and NWMN_RS09360 and NWMN_RS09365	NWMN_RS09355(−)	NWMN_RS09355	NWMN_1667	0.607864	2.92444e-05	Mannosyl-glycoprotein endo-beta-N-acetylglucosamidase	2.93635	121.206	1864460-1865327	867	2.34419	42.2875	1864539-1865266	727	2.25036	56.9083	1864525-1865221	696	2.5103
						NWMN_RS09360(−)	NWMN_RS09360	No corresponding locus	0.897682	0.000947629	Hypothetical protein
						NWMN_RS09365(+)	NWMN_RS09365	NWMN_1668	-2.11372	5.67651427342393E−16	RNA polymerase sigma factor SigS
255***	1868955		intergenic	Upstream (−241) of NWMN_RS09385 and upstream (−19) of NWMN_RS09390	NWMN_RS09385 and NWMN_RS09390	NWMN_RS09385(−)	NWMN_RS09385	NWMN_1672	1.08692	2.48525699788963E−13	Transaldolase Tal	3.40827	172.983	1868695-1869520	825	2.52187	51.9003	1868742-1869477	735	2.22617	54.1732	1868817-1869493	676	2.71877
						NWMN_RS09390(+)	NWMN_RS09390	NWMN_1673	0.803748	0.16808	Hypothetical protein
256	1882649		intergenic	Upstream (−61) of NWMN_RS09460 and downstream of NWMN_RS09465	NWMN_RS09460	NWMN_RS09460-RS09455(−)	NWMN_RS09460	NWMN_1686	0.584746	0.000405559	O-succinylbenzoate-CoA ligase MenE	2.19303	62.3382	1882474-1882810	336	1.58507	11.1541	1882528-1882780	252	1.73647	25.9667	1882523-1882816	293	1.83819
							NWMN_RS09455	NWMN_1685	0.469519	0.00287761	O-succinylbenzoate synthase MenC
257	1885361		inside	Inside of NWMN_RS09480 and upstream (−613) of NWMN_RS09485	NWMN_RS09485	NWMN_RS09485(+)	NWMN_RS09485	NWMN_1691	-0.983308	0.398316	DUF3969 family protein	2.38051	82.1255	1885176-1885553	377	1.72073	16.7023	1885201-1885514	313	1.90782	38.9584	1885193-1885607	414	2.00302
258***	1890109		inside	Inside of NWMN_RS15395 and upstream (−665) of NWMN_RS09520	NWMN_RS09520	NWMN_RS09520(−)	NWMN_RS09520	No corresponding locus	No data available	No data available	Hypothetical protein	4.97079	365.614	1889811-1893228	3417	3.04826	81.5497	1889863-1891525	1662	2.86538	105.414	1889897-1890956	1059	3.62814
259***	1899048		inside	Inside of NWMN_RS09550 and upstream (−1675) of NWMN_RS09545								4.698	396.3	1898782-1899387	605	3.27846	114.441	1898820-1899370	550	3.2617	182.696	1898751-1899371	620	3.74605
260	1900083		intergenic	Upstream (−79) of NWMN_RS09560 and downstream of NWMN_RS09565	NWMN_RS09560	NWMN_RS09560(−)	NWMN_RS09560	NWMN_1701	-1.66191	1.22246277947032E−07	Serine protease SplF	2.68384	104.768	1899731-1900263	532	1.70478	14.4998	1899877-1900157	280	1.80815	28.414	1899810-1900208	398	2.06559
261	1906560		inside	Inside of NWMN_RS15000								2.53612	81.5622	1906380-1907702	1322	2.02423	26.024	1906387-1907599	1212	1.80308	25.6363	1906411-1907590	1179	2.12114
262	1913958		inside	Inside of NWMN_RS09630 and upstream (−2416) of NWMN_RS09625								2.33339	60.6037	1913643-1914174	531	1.99173	23.4098	1913682-1914164	482	1.72288	20.1811	1913754-1914055	301	2.016
263	1914929		intergenic	Upstream (−193) of NWMN_RS09635 and downstream of NWMN_RS09640	NWMN_RS09635	NWMN_RS09635-RS15000(−)	NWMN_RS09635	NWMN_1716	No data available	No data available	Lantibiotic precursor EpiA	3.60319	183.059	1914680-1915409	729	1.7514	13.7479	1914785-1915427	642	1.71565	19.163	1914769-1915358	589	2.35675
							NWMN_RS09630	NWMN_1715	-0.710202	0.00273502	Lantibiotic dehydratase EpiB
							NWMN_RS09625	NWMN_1714	0.147083	0.768601	Lanthionine synthetase C family protein EpiC
264	1910558		inside	Inside of NWMN_RS09625 and upstream (−276) of NWMN_RS09620	NWMN_RS09620	NWMN_RS09620-RS15000(−)	NWMN_RS09620	NWMN_1713	-0.342309	0.730806	Lantibiotic modifying enzyme EpiD	3.66315	200.587	1909663-1910840	1177	2.13763	30.5064	1909671-1910825	1154	2.13268	46.1885	1909677-1910732	1055	2.64449
							NWMN_RS09615	NWMN_1712	1.71399	1.32451638828172E−17	Lantibiotic leader peptide processing serine protease EpiP
							NWMN_RS09610	NWMN_1711	1.60148	1.09458816641454E−13	Lantibiotic protection ABC transporter ATP-binding subunit EpiF
							NWMN_RS09605	NWMN_1710	1.66269	3.78761405524122E−15	Lantibiotic immunity ABC transporter EpiE
							NWMN_RS15000	NWMN_1709	1.84405	4.53441551010833E−13	Lantibiotic ABC transporter protein EpiG
265	1918066		intergenic	Upstream (−288) of NWMN_RS09650 and upstream (−512) of NWMN_RS09655	NWMN_RS09650 and NWMN_RS09655	NWMN_RS09650-RS09645(−)	NWMN_RS09650	NWMN_1719	-1.27084	0.00262563	Leukocidin LukE	2.36231	65.8161	1917664-1919126	1462	1.72349	13.7781	1917780-1918485	705	1.40128	7.09688	1917741-1918151	410	1.82903
							NWMN_RS09645	NWMN_1718	-0.0577215	1	Leukocidin LukD
						NWMN_RS09655-RS09660(+)	NWMN_RS09655	NWMN_1720	-0.276418	0.210691	Hypothetical protein
							NWMN_RS09660	NWMN_1721	0.535774	4.14367e-05	DUF1828 domain-containing protein
266	1932376		inside	Inside of NWMN_RS09765								2.867	123.978	1930773-1932609	1836	2.13291	33.9314	1930807-1932601	1794	2.01701	42.6634	1931988-1932585	597	2.33897
267	1940567		intergenic	Upstream (−17) of NWMN_RS09795 and downstream of NWMN_RS09800	NWMN_RS09795	NWMN_RS09795-RS09790(−)	NWMN_RS09795	NWMN_1738	0.423758	0.00367331	DUF445 domain-containing protein	2.2204	61.8264	1939452-1940723	1271	1.68489	14.5565	1939705-1940696	991	1.68274	22.0993	1939911-1940668	757	1.86268
							NWMN_RS09790	NWMN_1737	0.0746047	0.621086	YlbF/YmcA family competence regulator ComK
268	1941403		intergenic	Upstream (−210) of NWMN_RS09800 and downstream of NWMN_RS09805	NWMN_RS09800	NWMN_RS09800(−)	NWMN_RS09800	NWMN_1739	-0.340104	0.1569	Helix-turn-helix transcriptional regulator	2.30219	69.0237	1941255-1941579	324									2.30219
269	1946555		inside	Inside of NWMN_RS09825 and upstream (−417) of NWMN_RS09820 and upstream (−293) of NWMN_RS09830	NWMN_RS09820 and NWMN_RS09830	NWMN_RS09820(−)	NWMN_RS09820	NWMN_1743	-0.45685	0.000534062	Class II fumarate hydratase FumC	3.02994	155.144	1945941-1946855	914	1.99746	29.3412	1946164-1946776	612	1.89332	36.6966	1946128-1946723	595	2.30691
						NWMN_RS09830(+)	NWMN_RS09830	NWMN_1745	1.9402	0.000937203	Hypothetical protein
270	1977366		inside	Inside of NWMN_RS10085 and upstream (−520) of NWMN_RS10090	NWMN_RS10090	NWMN_RS10090-RS10080(−)	NWMN_RS10090	NWMN_1764	-0.233214	0.569628	YfhH family protein	2.21954	61.6663	1977204-1977656	452	1.94982	25.6731	1977212-1977585	373					2.08468
							NWMN_RS10085	NWMN_1763	0.322968	0.0281241	ABC transporter ATP-binding protein
271***	1975188		inside	Inside of NWMN_RS10095 and upstream (−197) of NWMN_RS10080 and downstream of NWMN_RS10090	NWMN_RS10080	NWMN_RS10080(−)	NWMN_RS10080	NWMN_1762	0.226784	0.125928	Membrane protein	4.66835	374.396	1974645-1975448	803	2.97752	88.7824	1974647-1975441	794	2.9113	127.572	1974653-1975404	751	3.51906
272**	1981339		inside	Inside of NWMN_RS10115 and upstream (−831) of NWMN_RS15425	NWMN_RS15425	NWMN_RS15425(−)	NWMN_RS15425	No corresponding locus	0.596959	0.640999	Hypothetical protein	4.30031	401.44	1980887-1981574	687	1.95355	31.4662	1980926-1981519	593	2.27241	80.4459	1980940-1981549	609	2.84209
273**	2021487		inside	Inside of NWMN_RS10415 and upstream (−640) of NWMN_RS10425	NWMN_RS10425	NWMN_RS10425-RS10430(+)	NWMN_RS10425	NWMN_1814	-1.39258	9.96292212552798E−15	Site-specific integrase Int2	3.13424	178.806	2021091-2022125	1034	2.19482	42.8933	2021219-2021770	551	2.22136	68.071	2021229-2021702	473	2.51681
							NWMN_RS10430	NWMN_1815	-1.72163	1.51913561753779E−29	Radical SAM/CxCxxxxC motif protein YfkAB
274	2023221		inside	Inside of NWMN_RS10430								2.34206	77.5331	2023072-2023401	329					1.77788	29.0301	2023136-2023386	250	2.05997
275	2027695		intergenic	Downstream of NWMN_RS10455 and upstream (−178) of NWMN_RS10460	NWMN_RS10460	NWMN_RS10460(+)	NWMN_RS10460	NWMN_1821	1.20909	2.37463140904903E−17	YihY/virulence factor BrkB family protein	2.27651	69.8993	2027547-2028183	636									2.27651
276	2032984		intergenic	Upstream (−42) of NWMN_RS10485 and upstream (−486) of NWMN_RS10495	NWMN_RS10485 and NWMN_RS10495	NWMN_RS10485(−)	NWMN_RS10485	NWMN_1826	0.40608	0.00368428	Type I methionyl aminopeptidase Map	3.01666	152.974	2032821-2033450	629	1.40326	5.67164	2032891-2033182	291	1.68502	22.994	2032815-2033174	359	2.03498
						NWMN_RS10495(+)	NWMN_RS10495	No corresponding locus	-0.94499	1.11027334808195E−06	Aromatic acid exporter family protein
277***	2034116		inside	Inside of NWMN_RS10495 and upstream (−1174) of NWMN_RS10485 and upstream (−455) of NWMN_RS15440	NWMN_RS15440	NWMN_RS15440(+)	NWMN_RS15440	No corresponding locus	No data available	No data available	Hypothetical protein	3.70021	252.284	2033890-2034316	426	2.40648	54.7009	2033908-2034284	376	2.87046	136.372	2033891-2034289	398	2.99238
278	2037801		intergenic	Upstream (−170) of NWMN_RS10515 and upstream (−122) of NWMN_RS10520	NWMN_RS10515 and NWMN_RS10520	NWMN_RS10515-RS10510(−)	NWMN_RS10515	NWMN_1830	-0.476132	0.000534446	Mur ligase family protein MurT	2.98922	146.378	2037534-2038034	500	1.74349	16.8442	2037546-2038040	494	1.89146	35.7389	2037568-2038022	454	2.20806
							NWMN_RS10510	NWMN_1829	-0.716042	5.06715222825114E−08	Type 1 glutamine amidotransferase GatD
						NWMN_RS10520(+)	NWMN_RS10520	NWMN_1831	0.226718	0.244102	H-type ferritin FtnA
279	2047955		intergenic	Upstream (−145) of NWMN_RS10570 and upstream (−222) of NWMN_RS10575	NWMN_RS10570 and NWMN_RS10575	NWMN_RS10570-RS10560(−)	NWMN_RS10570	NWMN_1839	-0.285153	0.202815	Asp-tRNA(Asn)/Glu-tRNA(Gln) amidotransferase subunit GatC	2.38831	85.2936	2047793-2048187	394									2.38831
							NWMN_RS10565	NWMN_1838	-0.512304	4.50526e-05	Asp-tRNA(Asn)/Glu-tRNA(Gln) amidotransferase subunit GatA
							NWMN_RS10560	NWMN_1837	-0.593471	3.52412851965059E−06	Asp-tRNA(Asn)/Glu-tRNA(Gln) amidotransferase subunit GatB
						NWMN_RS10575(+)	NWMN_RS10575	NWMN_1840	-0.324744	0.0653942	Sodium/proline symporter PutP
280	2050931		inside	Inside of NWMN_RS10580								2.46078	94.1707	2050744-2051165	421	1.74258	18.3019	2050765-2051164	399	1.95674	44.2758	2050759-2051191	432	2.05337
281	2056052		intergenic	Upstream (−148) of NWMN_RS10595 and downstream of NWMN_RS10600	NWMN_RS10595	NWMN_RS10595-RS10580(−)	NWMN_RS10595	NWMN_1844	-0.39966	0.0670602	Heptaprenylglyceryl phosphate synthase PcrB	2.42745	85.6277	2055924-2056597	673					1.83097	32.5023	2055950-2056224	274	2.12921
							NWMN_RS10590	NWMN_1843	-0.0675373	0.67786	DNA helicase PcrA
							NWMN_RS10585	NWMN_1842	-0.349474	0.0086215	NAD-dependent DNA ligase LigA
							NWMN_RS10580	NWMN_1841	0.168466	0.175819	CamS family sex pheromone protein
282	2058535		intergenic	Upstream (−753) of NWMN_RS10605 and upstream (−108) of NWMN_RS10610	NWMN_RS10605 and NWMN_RS10610	NWMN_RS10605(−)	NWMN_RS10605	NWMN_1846	-0.853799	3.43796156268629E−09	Adenylosuccinate lyase PurB	3.84751	267.429	2058295-2058816	521	1.96601	27.1955	2058414-2058788	374					2.90676
						NWMN_RS10610-RS10615(+)	NWMN_RS10610	NWMN_1847	-0.864073	0.0140289	Cysteine protease staphopain A ScpA
							NWMN_RS10615	NWMN_1848	-2.42597	1.25649195184676E−10	Staphostatin A ScpB
283	2060079		inside	Inside of NWMN_RS10615								2.68657	109.788	2059806-2060261	455	2.14181	36.2279	2059843-2060198	355	1.8859	35.0872	2059927-2060196	269	2.23809
284	2075474		intergenic	Upstream (−300) of NWMN_RS10695 and upstream (−151) of NWMN_RS10700	NWMN_RS10695 and NWMN_RS10700	NWMN_RS10695(−)	NWMN_RS10695	NWMN_1861	2.45037	2.86721734256309E−24	Hypothetical protein	2.46915	82.6242	2075171-2075675	504	1.57526	10.013	2075302-2075618	316	1.60938	16.9588	2075313-2075630	317	1.8846
						NWMN_RS10700(+)	NWMN_RS10700	NWMN_1862	-0.198686	0.47019	Linear amide C-N hydrolase
285	2078244		inside	Inside of NWMN_RS10715 and upstream (−126) of NWMN_RS10710 and upstream (−579) of NWMN_RS10720	NWMN_RS10710 and NWMN_RS10720	NWMN_RS10710-RS10705(−)	NWMN_RS10710	NWMN_1864	-0.0763781	0.673943	DUF1700 domain-containing protein	2.71189	104.131	2078044-2078416	372	1.64497	11.9207	2078109-2078357	248	1.7895	26.3091	2078084-2078355	271	2.04879
							NWMN_RS10705	NWMN_1863	-0.213977	0.102361	DUF4097 family beta strand repeat protein
						NWMN_RS10720(+)	NWMN_RS10720	No corresponding locus	1.47502	9.66216172229335E−19	Thioredoxin family protein
286***	2083377		inside	Inside of NWMN_RS10750 and upstream (−362) of NWMN_RS10745 and upstream (−619) of NWMN_RS10760	NWMN_RS10745 and NWMN_RS10760	NWMN_RS10745-RS10725(−)	NWMN_RS10745	NWMN_1870	-1.38775	1.44737465263031E−10	GntR family transcriptional regulator PmtR	4.94843	400.774	2083129-2083938	809	2.75751	69.0396	2083123-2083602	479	3.27704	163.271	2083126-2083583	457	3.66099
							NWMN_RS10740	NWMN_1869	-1.32687	2.3704877401701E−14	Phenolsoluble modulin export ABC transporter ATP-binding protein PmtA
							NWMN_RS10735	NWMN_1868	-1.38278	5.09213876705192E−10	Phenolsoluble modulin export ABC transporter permease subunit PmtB
							NWMN_RS10730	NWMN_1867	-1.07304	1.28148033700188E−10	Phenolsoluble modulin export ABC transporter ATP-binding protein PmtC
							NWMN_RS10725	NWMN_1866	-0.830894	4.57688e-06	Phenolsoluble modulin export ABC transporter permease subunit PmtD
						NWMN_RS10760(+)	NWMN_RS10760	NWMN_1871	0.689501	7.24140986376412E−08	Aminotransferase class I/II-fold pyridoxal phosphate-dependent enzyme AspB
287**	2088242		inside	Inside of NWMN_RS10775 and upstream (−581) of NWMN_RS10770 and upstream (−388) of NWMN_RS10780 and upstream (−591) of NWMN_RS15460	NWMN_RS10770 and NWMN_RS10780 and NWMN_RS15460	NWMN_RS10770(−)	NWMN_RS10770	NWMN_1872	0.161232	0.253501	MAP domain-containing protein Eap/map	3.40751	175.853	2087423-2090563	3140	2.24113	36.8977	2087469-2088450	981	2.25058	57.031	2087494-2088409	915	2.63307
						NWMN_RS10780(+)	NWMN_RS10780	No corresponding locus	-0.046648	1	Hypothetical protein
						NWMN_RS15460(+)	NWMN_RS15460	NWMN_1874	-1.62034	3.2737141229116E−10	Hypothetical protein
288	2092575		intergenic	Upstream (−87) of NWMN_RS10810 and downstream of NWMN_RS10815	NWMN_RS10810	NWMN_RS10810(−)	NWMN_RS10810	NWMN_1880	-2.1348	7.01929836476197E−11	Staphylokinase precursor Sak	2.30158	67.0147	2092370-2092774	404	1.55716	9.3709	2092363-2092752	389					1.92937
289	2095092		intergenic	Upstream (−122) of NWMN_RS10835 and downstream of NWMN_RS10840	NWMN_RS10835	NWMN_RS10835(−)	NWMN_RS10835	NWMN_1883	-1.33542	4.05476456541619E−19	Staphylococcal enterotoxin type A Sep	3.82026	273.46	2094874-2095306	432	2.23678	43.8822	2094884-2095339	455	2.00179	46.014	2094897-2095333	436	2.68628
290	2120604		inside	Inside of NWMN_RS11010 and upstream (−260) of NWMN_RS11005	NWMN_RS11005	NWMN_RS11005(−)	NWMN_RS11005	NWMN_1909	0.286583	0.852129	MBL fold metallo-hydrolase Ssb	2.01297	57.1042	2120444-2120763	319					1.82356	38.9086	2120453-2120794	341	1.91827
291	2135612		intergenic	Upstream (−179) of NWMN_RS11125 and upstream (−256) of NWMN_RS11130	NWMN_RS11125 and NWMN_RS11130	NWMN_RS11125-RS11120(−)	NWMN_RS11125	NWMN_1928	0.964324	1.91317002997689E−07	Bi-component leukocidin LukGH subunit H LukH	3.27669	167.638	2135326-2135872	546	1.86097	20.0784	2135255-2135798	543	1.66323	19.0824	2135272-2135739	467	2.26696
							NWMN_RS11120	NWMN_1927	0.742043	1.49781e-06	Bi-component leukocidin LukGH subunit G LukG
						NWMN_RS11130(+)	NWMN_RS11130	NWMN_1929	2.77942	2.00768490055658E−37	ArgE/DapE family deacylase
292	2140514		inside	Inside of NWMN_RS11145 and upstream (−1233) of NWMN_RS11140 and upstream (−443) of NWMN_RS15505	NWMN_RS15505	NWMN_RS15505(+)	NWMN_RS15505	No corresponding locus	No data available	No data available	Hypothetical protein	2.65681	101.402	2140239-2141187	948	1.84098	19.9064	2140304-2141330	1026	1.82092	29.158	2140310-2140654	344	2.10624
293	2143977		inside	Inside of NWMN_RS15510 and upstream (−481) of NWMN_RS11160 and upstream (−272) of NWMN_RS11165	NWMN_RS11160 and NWMN_RS11165	NWMN_RS11160(−)	NWMN_RS11160	NWMN_1935	1.31445	0.00503039	Terminase small subunit	2.47961	96.2315	2143751-2144178	427	1.66337	14.8862	2143762-2144106	344	1.87032	37.5791	2143767-2144165	398	2.00443
						NWMN_RS11165(−)	NWMN_RS11165	No corresponding locus	No data available	No data available	Hypothetical protein
294	2147312		intergenic	Downstream of NWMN_RS11185 and downstream of NWMN_RS11190								3.07184	159.181	2146351-2147528	1177	1.99189	28.8023	2146388-2147446	1058	2.02455	46.5964	2147010-2147478	468	2.36276
295	2149483		intergenic	Downstream of NWMN_RS11195 and upstream (−286) of NWMN_RS11200	NWMN_RS11200	NWMN_RS11200(+)	NWMN_RS11200	NWMN_1942	-0.156232	0.211071	Carbon-nitrogen family hydrolase	2.38066	79.7751	2149126-2149662	536	1.48522	7.9009	2149350-2149649	299	1.64014	20.0104	2149340-2149678	338	1.83534
296	2150924		intergenic	Downstream of NWMN_RS11200 and downstream of NWMN_RS11205								3.68175	231.02	2150579-2152882	2303	2.1042	32.9484	2150650-2151099	449	2.04826	45.8606	2150753-2151107	354	2.6114
297	2164665		intergenic	Upstream (−84) of NWMN_RS11275 and upstream (−5) of NWMN_RS11280	NWMN_RS11275 and NWMN_RS11280	NWMN_RS11275(−)	NWMN_RS11275	No corresponding locus	No data available	No data available	Hypothetical protein	2.57144	102.847	2164469-2165100	631	1.52111	9.22533	2164528-2164855	327					2.04628
						NWMN_RS11280(+)	NWMN_RS11280	NWMN_1955	-0.341985	0.0530153	MutS family DNA mismatch repair protein
298	2192510		inside	Inside of NWMN_RS11415 and upstream (−262) of NWMN_RS11410	NWMN_RS11410	NWMN_RS11410-RS11395(−)	NWMN_RS11410	NWMN_1973	-0.464853	0.00080308	PP2C family protein RsbU	2.79931	132.437	2192292-2192746	454	1.55139	10.4284	2192391-2192639	248					2.17535
							NWMN_RS11405	NWMN_1972	0.8634	7.43509874186327E−10	Anti-sigma factor antagonist RsbV
							NWMN_RS11400	NWMN_1971	1.54959	6.55557609848911E−25	Anti-sigma B factor RsbW
							NWMN_RS11395	NWMN_1970	1.25358	3.32736385700805E−21	RNA polymerase sigma factor SigB
299	2197514		intergenic	Upstream (−192) of NWMN_RS11450 and downstream of NWMN_RS11455	NWMN_RS11450	NWMN_RS11450-RS11430(−)	NWMN_RS11450	NWMN_1979	0.383531	0.34674	Hypothetical protein	2.37379	88.3362	2197304-2197698	394					1.81023	36.2897	2197423-2197709	286	2.09201
							NWMN_RS11445	NWMN_1978	-0.352731	0.0218256	PH domain-containing protein
							NWMN_RS11440	NWMN_1977	0.0716401	0.770363	PH domain-containing protein
							NWMN_RS11435	NWMN_1976	0.285609	0.223543	Holo-ACP synthase AcpS
							NWMN_RS11430	NWMN_1975	0.186142	0.152273	Alanine racemase Alr
300	2201938		inside	Inside of NWMN_RS11470 and upstream (−105) of NWMN_RS11465 and upstream (−167) of NWMN_RS11475	NWMN_RS11465 and NWMN_RS11475	NWMN_RS11465-RS11455(−)	NWMN_RS11465	NWMN_1982	-0.868341	0.0496821	Potassium-transporting ATPase subunit A KdpA	2.11121	60.268	2201248-2202110	862					1.62334	20.801	2201240-2202023	783	1.86727
							NWMN_RS11460	NWMN_1981	-0.937378	2.48268e-05	Potassium-transporting ATPase subunit KdpB
							NWMN_RS11455	NWMN_1980	0.0948219	0.716866	K(+)-transporting ATPase subunit C KdpC
						NWMN_RS11475-RS11480(+)	NWMN_RS11475	NWMN_1983	0.671016	0.000688659	Sensor histidine kinase KdpD
							NWMN_RS11480	NWMN_1984	1.11286	8.25186860013305E−11	Response regulator KdpE
301	2203677		inside	Inside of NWMN_RS11475 and upstream (−1710) of NWMN_RS11470 and upstream (−1085) of NWMN_RS11480								2.26633	75.0658	2203409-2203849	440	1.53565	10.2911	2203488-2203760	272	1.62731	21.0377	2203526-2203844	318	1.80976
302	2245927		intergenic	Upstream (−383) of NWMN_RS11715 and downstream of NWMN_RS11720	NWMN_RS11715	NWMN_RS11715-RS11710(−)	NWMN_RS11715	NWMN_2028	-0.715512	5.35180395212023E−07	UDP-N-acetylglucosamine 1-carboxyvinyltransferase MurZ/MurA2	2.07494	56.3512	2245495-2246100	605	1.62349	13.6066	2245639-2246001	362	1.44313	11.0529	2245677-2246082	405	1.71385
							NWMN_RS11710	NWMN_2027	-0.587506	0.000388276	Helix-turn-helix transcriptional regulator QsrR
303	2250348		inside	Inside of NWMN_RS11740 and upstream (−154) of NWMN_RS11735 and upstream (−1242) of NWMN_RS11750	NWMN_RS11735	NWMN_RS11735(−)	NWMN_RS11735	NWMN_2032	-1.01832	3.40060915486171E−12	DNA-directed RNA polymerase RpoE	2.67792	121.423	2250008-2250749	741	1.62085	13.3953	2250151-2250492	341	1.81898	33.9657	2250054-2250519	465	2.03925
304	2261794		intergenic	Upstream (−83) of NWMN_RS11805 and downstream of NWMN_RS11810	NWMN_RS11805	NWMN_RS11805(−)	NWMN_RS11805	NWMN_2044	2.38998	6.4154717418121E−37	Thiol-disulfide oxidoreductase DCC family protein	2.06378	54.7121	2261102-2262076	974	1.57477	11.5811	2261207-2261517	310	1.54705	16.1536	2261211-2261487	276	1.72853
305	2267287		inside	Inside of NWMN_RS11835 and upstream (−946) of NWMN_RS11840	NWMN_RS11840	NWMN_RS11840(+)	NWMN_RS11840	NWMN_2051	-0.269582	0.0422397	Lytic regulatory protein	2.16634	70.6809	2267087-2267508	421	1.65919	16.4642	2267162-2267507	345	1.85853	40.9708	2267087-2267544	457	1.89469
306	2272086		intergenic	Upstream (−401) of NWMN_RS11855 and downstream of NWMN_RS11860	NWMN_RS11855	NWMN_RS11855-RS11850(−)	NWMN_RS11855	NWMN_2053	-0.570754	0.00804155	SAP domain-containing protein	2.39826	81.8405	2271882-2272240	358	1.79306	19.3338	2271966-2272220	254	1.7916	29.497	2271967-2272200	233	1.99431
							NWMN_RS11850	NWMN_2052	No data available	No data available	Resolvase
307**	2276716		intergenic	Upstream (−201) of NWMN_RS11875 and upstream (−480) of NWMN_RS11880	NWMN_RS11875 and NWMN_RS11880	NWMN_RS11875(−)	NWMN_RS11875	NWMN_2056	1.30531	7.71268935196605E−24	Glucosamine-fructose-6-phosphate aminotransferase GlmS	3.42119	228.616	2276433-2276958	525	2.03101	34.1473	2276498-2276871	373	2.56225	108.613	2276473-2276889	416	2.67148
						NWMN_RS11880-RS11895(+)	NWMN_RS11880	NWMN_2057	-0.351346	0.093326	PTS mannitol transporter subunit IICB MtlF
308	2278645		inside	Inside of NWMN_RS11880 and upstream (−2130) of NWMN_RS11875 and upstream (−124) of NWMN_RS11885	NWMN_RS11885	NWMN_RS11885-RS11895(+)	NWMN_RS11885	NWMN_2058	1.82509	2.32710365091793E−37	BglG family transcription antiterminator MtlR	2.31449	85.395	2278453-2278854	401	1.70578	18.1594	2278521-2278773	252	1.83823	38.0159	2278459-2278863	404	1.95283
							NWMN_RS11890	NWMN_2059	2.15444	1.16193199369411E−45	Mannitol-specific phosphotransferase enzyme IIA component MtlA
							NWMN_RS11895	NWMN_2060	2.08225	3.88881924284435E−39	Mannitol-1-phosphate 5dehydrogenase MtlD
309	2290309		intergenic	Upstream (−101) of NWMN_RS11900 and downstream of NWMN_RS11905	NWMN_RS11900	NWMN_RS11900(−)	NWMN_RS11900	NWMN_2061	0.0895515	0.524907	DUF1542 domain-containing protein FmtB	2.66085	134.339	2290052-2290539	487	1.4877	9.66133	2290218-2290473	255	1.52634	22.9944	2289803-2290478	675	1.89163
310	2304344		inside	Inside of NWMN_RS11985 and upstream (−734) of NWMN_RS11980	NWMN_RS11980	NWMN_RS11980(−)	NWMN_RS11980	NWMN_2067	0.998073	2.63169085817523E−11	P-loop NTPase SalA	2.34935	101.872	2304149-2304528	379									2.34935
311	2307428		inside	Inside of NWMN_RS11995 and upstream (−1433) of NWMN_RS11990								2.3753	82.5071	2307247-2307637	390	1.68712	15.46	2307247-2307651	404					2.03121
312	2312099		intergenic	Upstream (−275) of NWMN_RS12020 and downstream of NWMN_RS12025	NWMN_RS12020	NWMN_RS12020(−)	NWMN_RS12020	NWMN_2075	-0.575669	0.00777233	YjiH family protein	2.66674	114.844	2311872-2312564	692	1.60427	12.2241	2311971-2312698	727	1.80025	31.1742	2311948-2312347	399	2.02375
313	2313275		inside	Inside of NWMN_RS12030 and upstream (−70) of NWMN_RS12025	NWMN_RS12025	NWMN_RS12025(−)	NWMN_RS12025	NWMN_2076	-1.1563	2.53331749332419E−09	Iron chelate uptake ABC transporter family permease subunit HtsC	2.32132	80.726	2313060-2313453	393	1.65505	14.8471	2313089-2313478	389	1.81512	33.9357	2312924-2313460	536	1.9305
314**	2321736		intergenic	Downstream of NWMN_RS12060 and upstream (−432) of NWMN_RS15535	NWMN_RS15535	NWMN_RS15535(+)	NWMN_RS15535	No corresponding locus	0.585746	0.024787	IS1182 family transposase	2.91436	146.747	2321532-2322212	680	1.67185	14.9227	2321530-2322039	509	2.15615	60.4101	2321535-2322042	507	2.24745
315	2337409		intergenic	Upstream (−154) of NWMN_RS15540 and downstream of NWMN_RS12150	NWMN_RS15540	NWMN_RS15540(−)	NWMN_RS15540	No corresponding locus	1.14367	2.20874077177916E−10	Galactose-6-phosphate isomerase subunit LacB	2.36017	86.8232	2337246-2337580	334									2.36017
316	2338549		intergenic	Upstream (−135) of NWMN_RS12150 and upstream (−71) of NWMN_RS12155	NWMN_RS12150 and NWMN_RS12155	NWMN_RS12150(−)	NWMN_RS12150	NWMN_2100	0.210361	0.231999	Lactose phosphotransferase system repressor LacR	2.22732	70.8891	2338388-2338744	356									2.22732
						NWMN_RS12155-RS12160(+)	NWMN_RS12155	NWMN_2101	1.34682	2.35849159388073E−24	NAD-dependent deacetylase CobB
							NWMN_RS12160	NWMN_2102	-0.235048	1	Hypothetical protein
317**	2340652		intergenic	Upstream (−393) of NWMN_RS12165 and downstream of NWMN_RS12170	NWMN_RS12165	NWMN_RS12165(−)	NWMN_RS12165	NWMN_2103	0.424698	0.538146	DUF3885 domain-containing protein	3.04486	162.812	2339582-2340881	1299	2.09174	35.7214	2340438-2340881	443	2.15615	60.4101	2340484-2340876	392	2.43092
318	2345546		inside	Inside of NWMN_RS12195								2.15768	59.7834	2345386-2346258	872					1.50525	13.1604	2345430-2345727	297	1.83147
319	2350554		intergenic	Upstream (−95) of NWMN_RS12215 and upstream (−138) of NWMN_RS12220	NWMN_RS12215 and NWMN_RS12220	NWMN_RS12215-RS12210(−)	NWMN_RS12215	NWMN_2111	-0.467186	0.00458025	Acetolactate synthase AlsS/BudB	2.66469	114.075	2349716-2351250	1534	1.766	18.6544	2350151-2351162	1011	1.85948	34.9102	2350425-2351176	751	2.09672
							NWMN_RS12210	NWMN_2110	-0.747372	5.1469e-05	Acetolactate decarboxylase BudA1
						NWMN_RS12220(+)	NWMN_RS12220	No corresponding locus	No data available	No data available	Hypothetical protein
320	2353177		intergenic	Upstream (−123) of NWMN_RS12230 and downstream of NWMN_RS12235	NWMN_RS12230	NWMN_RS12230(−)	NWMN_RS12230	No corresponding locus	-1.31556	3.54253042846065E−16	Hypothetical protein	2.56862	93.7205	2353000-2353363	363	1.72292	15.3474	2353093-2353351	258					2.14577
321	2358029		intergenic	Upstream (−124) of NWMN_RS12265 and downstream of NWMN_RS12270	NWMN_RS12265	NWMN_RS12265-RS12260(−)	NWMN_RS12265	NWMN_2120	-1.24868	2.07159499329686E−12	50S ribosomal protein L13 RplM	2.38014	88.3154	2357815-2358210	395	1.87749	25.6029	2357840-2358280	440	1.77054	30.8711	2357889-2358178	289	2.00939
							NWMN_RS12260	NWMN_2119	-1.53887	4.35219852475843E−16	30S ribosomal protein S9 RpsI
322	2390834		intergenic	Upstream (−11) of NWMN_RS12500 and upstream (−151) of NWMN_RS12505	NWMN_RS12500 and NWMN_RS12505	NWMN_RS12500(−)	NWMN_RS12500	NWMN_2164	0.267905	0.236238	VOC family protein	2.12536	60.5437	2390703-2391005	302									2.12536
						NWMN_RS12505-RS12510(+)	NWMN_RS12505	NWMN_2165	-0.652633	0.141576	Winged helix DNA-binding protein
							NWMN_RS12510	NWMN_2166	-0.622329	0.00679945	MFS transporter
323	2391697		inside	Inside of NWMN_RS12510								2.82087	140.57	2391400-2392041	641	1.7165	18.134	2391535-2392086	551	1.98203	47.9296	2391503-2391941	438	2.17313
324	2401685		inside	Inside of NWMN_RS12590 and upstream (−278) of NWMN_RS12585 and upstream (−808) of NWMN_RS12595	NWMN_RS12585 and NWMN_RS12595	NWMN_RS12585-RS12580(−)	NWMN_RS12585	NWMN_2178	-0.0127549	0.931591	Molybdate ABC transporter permease subunit ModB	2.29431	81.0766	2401483-2401847	364	1.62083	14.0303	2401506-2401786	280	1.79955	34.0342	2401483-2401795	312	1.9049
							NWMN_RS12580	NWMN_2177	-0.529249	0.0002252	ATP-binding cassette domain-containing protein ModC
						NWMN_RS12595(+)	NWMN_RS12595	NWMN_2180	1.70226	1.64379302960781E−22	Formate dehydrogenase accessory sulfurtransferase FdhD
325	2406195		intergenic	Upstream (−275) of NWMN_RS12610 and downstream of NWMN_RS12615	NWMN_RS12610	NWMN_RS12610(−)	NWMN_RS12610	NWMN_2183	-0.894437	0.0100275	Nucleoside hydrolase	2.18181	66.1605	2405996-2406355	359	1.67091	15.4628	2405996-2406374	378	1.52493	15.0463	2406035-2406297	262	1.79255
326	2407249		intergenic	Upstream (−22) of NWMN_RS12615 and downstream of NWMN_RS12620	NWMN_RS12615	NWMN_RS12615(−)	NWMN_RS12615	NWMN_2185	-1.4786	5.68160792735483E−17	Iron compound ABC transporter iron compound-binding protein FhuD2	2.90891	156.995	2407059-2407413	354	1.83681	23.9429	2407073-2407317	244	1.84637	37.3862	2407092-2407331	239	2.19736
327	2416341		intergenic	Upstream (−780) of NWMN_RS12665 and downstream of NWMN_RS12670 and upstream (−26) of NWMN_RS12675 and downstream of NWMN_RS12680	NWMN_RS12665 and NWMN_RS12675	NWMN_RS12665(−)	NWMN_RS12665	NWMN_2195	-3.4335	2.58117715547926E−79	HTH-type transcriptional regulator SarR	2.67889	118.707	2414635-2416548	1913	1.73036	17.6102	2415830-2416493	663	1.70132	25.206	2415898-2416491	593	2.03686
						NWMN_RS12675(−)	NWMN_RS12675	NWMN_2196	-0.284728	0.05465	Hypothetical protein
328	2417559		inside	Inside of NWMN_RS12685 and upstream (−437) of NWMN_RS12680 and upstream (−2154) of NWMN_RS12690	NWMN_RS12680	NWMN_RS12680-RS12675(−)	NWMN_RS12680	NWMN_2197	0.572489	0.0144669	Transcriptional regulator SarY	2.06217	52.1715	2417302-2418200	898	1.57972	11.2708	2417326-2417632	306	1.63187	20.1628	2417356-2417677	321	1.75792
329**	2420001		inside	Inside of NWMN_RS12690 and upstream (−898) of NWMN_RS12685	NWMN_RS12685	NWMN_RS12685-RS12675(−)	NWMN_RS12685	NWMN_2198	0.708884	3.14247990424658E−06	Transcriptional regulator AraC family protein	2.50596	130.892	2419275-2420161	886	1.47588	11.2794	2419239-2420110	871	1.85138	51.2128	2419337-2420227	890	1.94441
330***	2423669		intergenic	Upstream (−143) of NWMN_RS12705 and upstream (−105) of NWMN_RS12710	NWMN_RS12705 and NWMN_RS12710	NWMN_RS12705(−)	NWMN_RS12705	NWMN_2201	0.78605	6.99213115927545E−07	Octopine dehydrogenase	4.00557	332.291	2423419-2424379	960	2.5476	71.2506	2423412-2424255	843	2.73251	132.047	2423451-2424177	726	3.09523
						NWMN_RS12710(+)	NWMN_RS12710	NWMN_2202	-0.63514	0.0380649	DUF4870 domain-containing protein
331	2432721		intergenic	Upstream (−260) of NWMN_RS12750 and downstream of NWMN_RS12755	NWMN_RS12750	NWMN_RS12750-RS12745(−)	NWMN_RS12750	NWMN_2210	2.52868	2.6534770851744E−34	Formate dehydrogenase subunit alpha FdhA	2.2377	72.0497	2432526-2433305	779	1.64285	14.3589	2432620-2433250	630	1.2972	6.53662	2432610-2433377	767	1.72592
							NWMN_RS12745	NWMN_2209	2.39883	3.71337131298933E−30	DUF1641 domain-containing protein
332	2434122		intergenic	Upstream (−136) of NWMN_RS12755 and downstream of NWMN_RS12760	NWMN_RS12755	NWMN_RS12755(−)	NWMN_RS12755	NWMN_2211	0.981136	1.53012357093544E−08	LytR family cell envelope-related transcriptional attenuator	2.73405	127.611	2433848-2434331	483	1.64744	14.3727	2433976-2434307	331	1.67937	23.9921	2433862-2434327	465	2.02029
333***	2439458		intergenic	Downstream of NWMN_RS12785 and downstream of NWMN_RS12790								5.08206	495.277	2438531-2439721	1190	2.94098	95.9342	2438633-2439699	1066	3.13541	171.731	2438458-2439709	1251	3.71948
334	2446293		intergenic	Upstream (−220) of NWMN_RS12825 and upstream (−110) of NWMN_RS12830	NWMN_RS12825 and NWMN_RS12830	NWMN_RS12825(−)	NWMN_RS12825	NWMN_2224	-0.131498	0.355899	PTS system, alpha-glucoside-specific IIBC component GlvC	2.16837	69.0025	2446118-2446566	448	1.61889	14.2193	2446191-2446547	356	1.42155	10.6682	2446259-2446576	317	1.73627
						NWMN_RS12830(+)	NWMN_RS12830	NWMN_2225	-0.261184	0.428879	Phosphosugar-binding transcriptional regulator GlvR
335***	2447208		intergenic	Upstream (−1135) of NWMN_RS12825 and downstream of NWMN_RS12830 and downstream of NWMN_RS12835								3.28062	221.075	2447014-2447400	386	2.27636	53.3564	2447019-2447463	444	2.48487	106.713	2447048-2447461	413	2.68062
336**	2449426		intergenic	Upstream (−215) of NWMN_RS12840 and downstream of NWMN_RS12845	NWMN_RS12840	NWMN_RS12840(−)	NWMN_RS12840	NWMN_2227	-0.399038	0.0622932	Na+/H+ antiporter NhaC family protein	2.49933	113.279	2448811-2449951	1140	1.85386	27.1519	2449256-2449572	316	2.01322	57.2942	2449240-2449883	643	2.12214
337	2459115		intergenic	Upstream (−138) of NWMN_RS12880 and upstream (−152) of NWMN_RS12885	NWMN_RS12880 and NWMN_RS12885	NWMN_RS12880(−)	NWMN_RS12880	NWMN_2235	1.57615	1.80567813084669E−16	Formimidoylglutamase HutG	2.35106	89.9016	2458935-2459273	338					1.73378	29.9224	2458970-2459266	296	2.04242
						NWMN_RS12885(+)	NWMN_RS12885	NWMN_2236	0.458907	0.00197876	CPBP family intramembrane metalloprotease LyrA
338**	2462266		intergenic	Upstream (−988) of NWMN_RS12890 and downstream of NWMN_RS12895 and downstream of NWMN_RS12905	NWMN_RS12890	NWMN_RS12890(−)	NWMN_RS12890	NWMN_2237	-0.463733	0.00397766	Ribose 5-phosphate isomerase A RpiA	2.47044	99.0274	2461914-2462417	503	1.8545	24.5004	2461976-2462376	400	2.0534	54.8829	2461922-2462368	446	2.12611
339***	2465085		inside	Inside of NWMN_RS12915 and upstream (−1369) of NWMN_RS12910 and upstream (−1135) of NWMN_RS15555								3.55913	263.854	2464100-2465275	1175	2.57766	76.4228	2464526-2465277	751	2.72087	135.224	2464113-2465307	1194	2.95255
340	2466544		inside	Inside of NWMN_RS12925 and upstream (−486) of NWMN_RS12920 and upstream (−791) of NWMN_RS12930	NWMN_RS12920 and NWMN_RS12930	NWMN_RS12920-RS12915(−)	NWMN_RS12920	NWMN_2242	-0.780507	0.0207276	ABC transporter ATP-binding protein	2.18798	68.7613	2466336-2466857	521	1.77871	20.9125	2466415-2466799	384	1.774	31.5939	2466418-2466706	288	1.91356
							NWMN_RS12915	NWMN_2241	-0.627019	0.000491223	ABC transporter permease
						NWMN_RS12930(+)	NWMN_RS12930	NWMN_2245	-0.285776	0.46717	DNA-3-methyladenine glycosylase Aag
341	2468087		intergenic	Downstream of NWMN_RS12930 and upstream (−193) of NWMN_RS12935	NWMN_RS12935	NWMN_RS12935(+)	NWMN_RS12935	NWMN_2246	-1.17548	8.09712e-06	Sodium/glutamate symporter GltS	3.43891	237.962	2467919-2468327	408	1.83179	23.7467	2467975-2468287	312	1.62044	21.4719	2467949-2468235	286	2.29705
342	2477365		intergenic	Upstream (−87) of NWMN_RS12975 and upstream (−34) of NWMN_RS12980	NWMN_RS12975 and NWMN_RS12980	NWMN_RS12975-RS12970(−)	NWMN_RS12975	NWMN_2254	-0.215424	0.343903	HlyD family secretion protein	2.21479	67.0279	2477183-2477724	541	1.66659	14.7549	2477202-2477621	419	1.63783	20.796	2477164-2477601	437	1.83974
							NWMN_RS12970	NWMN_2253	-0.655612	4.54868e-05	DHA2 family efflux MFS transporter permease subunit EmrB
						NWMN_RS12980(+)	NWMN_RS12980	NWMN_2255	0.357525	0.136496	TetR/AcrR family transcriptional regulator
343	2479484		intergenic	Upstream (−96) of NWMN_RS12985 and downstream of NWMN_RS12990	NWMN_RS12985	NWMN_RS12985(−)	NWMN_RS12985	NWMN_2256	0.146718	0.588683	Multidrug effflux MFS transporter TcaB	2.17887	65.1364	2479243-2479928	685	1.56163	11.0449	2479321-2479791	470	1.53528	15.565	2479298-2479822	524	1.75859
344	2481198		inside	Inside of NWMN_RS13000 and upstream (−159) of NWMN_RS12995	NWMN_RS12995	NWMN_RS12995(−)	NWMN_RS12995	NWMN_2257	0.851589	1.17301576787506E−10	Zinc ribbon domain-containing protein TcaA	2.15553	61.0508	2480995-2481401	406	1.48945	8.3008	2480984-2481277	293	1.5037	13.3493	2480994-2481273	279	1.71623
345	2481918		intergenic	Upstream (−184) of NWMN_RS13005 and upstream (−11) of NWMN_RS13010	NWMN_RS13005 and NWMN_RS13010	NWMN_RS13005(−)	NWMN_RS13005	NWMN_2258	0.141224	0.310872	Teicoplanin resistance operon transcriptional regulator TcaR	2.80142	131.263	2481678-2482171	493	1.82669	21.6869	2481666-2482100	434	1.74633	27.4592	2481774-2482058	284	2.12481
						NWMN_RS13010(+)	NWMN_RS13010	NWMN_2259	2.11908	6.94499979198333E−45	YdcF family protein
346	2488156		inside	Inside of NWMN_RS13040 and upstream (−311) of NWMN_RS13045	NWMN_RS13045	NWMN_RS13045(+)	NWMN_RS13045	NWMN_2266	-0.296306	0.308519	DUF3021 domain-containing protein	2.19839	69.0771	2488011-2488374	363	1.62903	13.999	2488036-2488329	293	1.66933	23.9631	2487899-2488316	417	1.83225
347**	2492510		intergenic	Upstream (−65) of NWMN_RS13055 and upstream (−252) of NWMN_RS13060	NWMN_RS13055 and NWMN_RS13060	NWMN_RS13055(−)	NWMN_RS13055	NWMN_2268	-0.791974	3.20475865791877E−06	L-lactate permease LctP2	2.74644	133.456	2492222-2492742	520	1.89765	26.9681	2492246-2492755	509	2.11947	61.3001	2492213-2492650	437	2.25452
						NWMN_RS13060(+)	NWMN_RS13060	NWMN_2269	0.0920321	0.489565	CDP-glycerol glycerophosphotransferase family
348***	2494988		inside	Inside of NWMN_RS13065								3.7491	284.747	2494585-2495589	1004	2.37003	57.087	2494666-2495476	810	2.92515	156.913	2494719-2495492	773	3.01476
349	2498842		inside	Inside of NWMN_RS13090 and upstream (−84) of NWMN_RS13085	NWMN_RS13085	NWMN_RS13085(−)	NWMN_RS13085	NWMN_2274	1.81694	5.21701862586853E−13	NAD(P)/FAD-dependent oxidoreductase IruO	2.00039	50.1808	2498704-2499355	651					1.37341	8.11669	2498409-2498924	515	1.6869
350	2506420		inside	Inside of NWMN_RS13130 and upstream (−2014) of NWMN_RS13135								2.47408	94.7485	2505687-2506601	914	1.65675	14.4885	2506282-2506542	260					2.06541
351	2508082		inside	Inside of NWMN_RS13130 and upstream (−352) of NWMN_RS13135	NWMN_RS13135	NWMN_RS13135(+)	NWMN_RS13135	NWMN_2282	2.23594	1.37306304813506E−34	Pyridoxamine-5'-phosphate oxidase family protein	2.62225	108.639	2507839-2508233	394	1.9288	26.4985	2507790-2508205	415	1.8492	34.4134	2507877-2508209	332	2.13342
352	2508899		intergenic	Downstream of NWMN_RS13135 and upstream (−222) of NWMN_RS13140	NWMN_RS13140	NWMN_RS13140(+)	NWMN_RS13140	NWMN_2283	0.493292	0.0165551	DUF4889 domain-containing protein	2.75785	124.606	2508684-2509278	594	1.67798	14.9253	2508701-2509237	536	1.95316	42.1788	2508715-2509209	494	2.12966
353	2511689		inside	Inside of NWMN_RS13150 and upstream (−531) of NWMN_RS13145 and upstream (−414) of NWMN_RS13155	NWMN_RS13145 and NWMN_RS13155	NWMN_RS13145(−)	NWMN_RS13145	NWMN_2284	-0.992172	7.64530971305114E−12	Cation:dicarboxylase symporter family transporter GltT	2.65972	113.855	2511455-2512021	566	2.03564	32.4413	2511427-2511988	561	2.00525	46.975	2511527-2511840	313	2.23354
						NWMN_RS13155(+)	NWMN_RS13155	NWMN_2286	-1.67914	1.27976533048535E−25	MarR family transcriptional regulator SarZ
354	2515490		intergenic	Downstream of NWMN_RS13170 and upstream (−242) of NWMN_RS13175	NWMN_RS13175	NWMN_RS13175(+)	NWMN_RS13175	NWMN_2290	-0.246885	0.459729	MerR family transcriptional regulator	2.19191	65.0793	2515239-2516048	809	1.54546	10.2965	2515350-2515629	279	1.59944	18.628	2515353-2515621	268	1.77894
355**	2536559		inside	Inside of NWMN_RS13280 and upstream (−157) of NWMN_RS13275 and upstream (−479) of NWMN_RS13285	NWMN_RS13275 and NWMN_RS13285	NWMN_RS13275(−)	NWMN_RS13275	NWMN_2308	-1.38861	7.13557362934529E−10	Protein disulfide isomerase DsbA	2.94601	159.448	2536124-2537512	1388	1.99273	32.1053	2536390-2536876	486	2.48635	100.209	2536326-2536805	479	2.47503
						NWMN_RS13285(+)	NWMN_RS13285	NWMN_2310	0.674185	0.000172977	FemA/FemB family glycyltransferase FmhA
356	2548502		intergenic	Downstream of NWMN_RS13345 and upstream (−56) of NWMN_RS13350	NWMN_RS13350	NWMN_RS13350-RS13355(+)	NWMN_RS13350	NWMN_2319	0.357803	0.00797394	Bi-component gamma-hemolysin HlgCB subunit C HlgC	3.12508	177.836	2547990-2549017	1027	1.82156	21.9477	2548159-2548935	776	1.73985	27.6775	2548116-2548906	790	2.22883
							NWMN_RS13355	NWMN_2320	0.346645	0.00980812	Bi-component gamma-hemolysin HlgAB/HlgCB subunit B HlgB
357	2559872		intergenic	Upstream (−58) of NWMN_RS13405 and downstream of NWMN_RS13410	NWMN_RS13405	NWMN_RS13405-RS13400(−)	NWMN_RS13405	NWMN_2328	0.0893004	0.810124	ABC transporter ATP-binding protein	3.68666	274.071	2559507-2560771	1264	1.91202	27.691	2559555-2560595	1040	1.93222	44.0005	2559570-2560576	1006	2.5103
							NWMN_RS13400	NWMN_2327	0.322369	0.204118	ABC transporter ATP-binding protein
358***	2566968		intergenic	Upstream (−143) of NWMN_RS13450 and upstream (−143) of NWMN_RS13455	NWMN_RS13450 and NWMN_RS13455	NWMN_RS13450(−)	NWMN_RS13450	NWMN_2336	1.1411	3.71681388038785E−07	Putative phosphohydrolase	4.03822	358.332	2566612-2567198	586	3.77216	203.332	2566666-2567264	598	3.6388	284.879	2566644-2567232	588	3.81639
						NWMN_RS13455(+)	NWMN_RS13455	NWMN_2337	-3.43907	1.15104836468234E−99	D-serine/D-alanine/glycine transporter
359	2572959		inside	Inside of NWMN_RS13475 and upstream (−254) of NWMN_RS13470 and upstream (−22) of NWMN_RS13480	NWMN_RS13470 and NWMN_RS13480	NWMN_RS13470(−)	NWMN_RS13470	NWMN_2339	0.813579	2.02700874254434E−10	APC family permease KimA	2.0642	59.442	2572741-2573177	436									2.0642
						NWMN_RS13480(+)	NWMN_RS13480	NWMN_2340	0.693225	3.18003843048404E−07	Protein Flp
360	2578333		intergenic	Upstream (−74) of NWMN_RS13500 and downstream of NWMN_RS13505	NWMN_RS13500	NWMN_RS13500(−)	NWMN_RS13500	NWMN_2343	0.227377	0.110705	MFS transporter	2.25771	83.3522	2578034-2578545	511									2.25771
361	2602361		intergenic	Upstream (−75) of NWMN_RS13625 and downstream of NWMN_RS13630	NWMN_RS13625	NWMN_RS13625-RS13600(−)	NWMN_RS13625	NWMN_2364	-0.0394537	0.857212	Staphylopine-dependent metal ABC transporter substrate-binding protein CntA	2.68636	148.138	2602200-2602513	313					1.70829	31.4756	2602201-2602470	269	2.19733
							NWMN_RS13620	NWMN_2363	-0.0162188	1	ABC transporter permease CntB
							NWMN_RS13615	NWMN_2362	-0.306672	0.543011	ABC transporter permease CnzC
							NWMN_RS13610	NWMN_2361	0.162821	0.712439	ABC transporter ATP-binding protein CntD
							NWMN_RS13605	NWMN_2360	0.0326566	1	ABC transporter ATP-binding protein CntF
							NWMN_RS13600	NWMN_2359	-0.462707	0.00372677	MFS transporter CntE
362	2614137		intergenic	Upstream (−182) of NWMN_RS13700 and upstream (−253) of NWMN_RS15600 and downstream of NWMN_RS13705	NWMN_RS13700 and NWMN_RS15600	NWMN_RS13700(−)	NWMN_RS13700	NWMN_2377	0.289912	0.351652	Hypothetical protein	2.76426	129.187	2613943-2614299	356	1.61117	12.7181	2614013-2614267	254	1.80621	32.3679	2613965-2614237	272	2.06055
						NWMN_RS15600(+)	NWMN_RS15600	No corresponding locus	No data available	No data available	Hypothetical protein
363	2615826		intergenic	Upstream (−516) of NWMN_RS13705 and downstream of NWMN_RS13710	NWMN_RS13705	NWMN_RS13705(−)	NWMN_RS13705	NWMN_2379	0.418879	0.0814982	Tandemtype lipoprotein	2.37933	81.6709	2615617-2615987	370	1.59393	11.6413	2615698-2615983	285	1.62922	19.7785	2615716-2616566	850	1.86749
364***	2620089		inside	Inside of NWMN_RS13740 and upstream (−636) of NWMN_RS13735	NWMN_RS13735	NWMN_RS13735(−)	NWMN_RS13735	NWMN_2385	-0.95975	0.00254702	Tandemtype lipoprotein	7.01862	891.854	2619425-2621019	1594	4.78785	285.415	2619364-2620917	1553	4.59901	399.28	2619521-2620469	948	5.46849
365	2625130		intergenic	Downstream of NWMN_RS13750 and upstream (−93) of NWMN_RS13755	NWMN_RS13755	NWMN_RS13755(+)	NWMN_RS13755	NWMN_2389	0.342808	0.473283	Hypothetical protein	2.02393	51.007	2624890-2625302	412									2.02393
366	2627255		inside	Inside of NWMN_RS13770 and upstream (−973) of NWMN_RS13765 and upstream (−230) of NWMN_RS15605	NWMN_RS13765 and NWMN_RS15605	NWMN_RS13765(−)	NWMN_RS13765	No corresponding locus	No data available	No data available	Hypothetical protein	2.03673	55.4937	2627074-2627398	324									2.03673
						NWMN_RS15605(+)	NWMN_RS15605	No corresponding locus	No data available	No data available	Hypothetical protein
367	2652638		intergenic	Upstream (−456) of NWMN_RS13845 and upstream (−91) of NWMN_RS13850	NWMN_RS13845 and NWMN_RS13850	NWMN_RS13845(−)	NWMN_RS13845	NWMN_2408	-1.05473	5.88071644563549E−10	MFS transporter	2.13014	60.4728	2652442-2652942	500	1.52047	9.59621	2652498-2652963	465	1.41026	9.40568	2652516-2652824	308	1.68696
						NWMN_RS13850(+)	NWMN_RS13850	NWMN_2409	1.08947	8.44362160990952E−08	DedA family protein
368**	2653763		inside	Inside of NWMN_RS13860 and upstream (−316) of NWMN_RS13855	NWMN_RS13855	NWMN_RS13855(−)	NWMN_RS13855	No corresponding locus	No data available	No data available	Hypothetical protein	2.99245	163.568	2653532-2654273	741	2.04293	34.5691	2653566-2654308	742	2.13094	61.0155	2653601-2654259	658	2.38877
369	2655411		intergenic	Upstream (−360) of NWMN_RS13865 and upstream (−74) of NWMN_RS13870	NWMN_RS13865 and NWMN_RS13870	NWMN_RS13865-RS13860(−)	NWMN_RS13865	NWMN_2411	-0.375987	0.700216	MarR family transcriptional regulator	2.32097	82.8234	2655221-2655586	365	1.61013	13.347	2655198-2655452	254					1.96555
							NWMN_RS13860	NWMN_2410	1.54426	6.74207975188257E−14	MFS transporter
						NWMN_RS13870-RS13875(+)	NWMN_RS13870	NWMN_2412	0.208072	0.654929	ATP-binding cassette domain-containing protein
							NWMN_RS13875	NWMN_2413	0.55517	0.101532	ABC transporter permease
370	2656481		inside	Inside of NWMN_RS13875 and upstream (−844) of NWMN_RS13880	NWMN_RS13880	NWMN_RS13880(+)	NWMN_RS13880	NWMN_2414	1.38594	2.55023562372217E−20	Fructose-1,6-bisphosphatase Fbp	2.28424	79.8698	2656215-2656708	493	1.6814	16.5877	2656225-2656680	455	1.6535	23.5207	2656234-2656677	443	1.87305
371***	2665311		intergenic	Upstream (−120) of NWMN_RS13920 and upstream (−150) of NWMN_RS13925	NWMN_RS13920 and NWMN_RS13925	NWMN_RS13920(−)	NWMN_RS13920	NWMN_2421	1.40224	1.96039950220063E−22	NAD(P)H-dependent oxidoreductase Frp	5.20113	610.162	2665078-2665507	429	2.67271	87.4497	2665084-2665508	424	3.05078	188.798	2665075-2665467	392	3.64154
						NWMN_RS13925(+)	NWMN_RS13925	NWMN_2422	-0.675245	9.09143376736199E−06	D-lactate dehydrogenase Ddh
372	2686523		intergenic	Upstream (−310) of NWMN_RS14040 and upstream (−13) of NWMN_RS14045 and downstream of NWMN_RS14050	NWMN_RS14040 and NWMN_RS14045	NWMN_RS14040(−)	NWMN_RS14040	No corresponding locus	No data available	No data available	Hypothetical protein	2.53946	115.583	2685303-2687118	1815	1.62821	15.0943	2686294-2686760	466					2.08384
						NWMN_RS14045(−)	NWMN_RS14045	No corresponding locus	No data available	No data available	Hypothetical protein
373***	2688655		inside	Inside of NWMN_RS14055 and upstream (−1794) of NWMN_RS14050 and upstream (−318) of NWMN_RS14060	NWMN_RS14060	NWMN_RS14060(+)	NWMN_RS14060	NWMN_2446	-0.962971	3.44600945660607E−10	Hydroxymethyl glutaryl-CoA synthase MvaS	3.12348	203.752	2688463-2688825	362	2.26738	54.7993	2688513-2688818	305	2.78674	152.114	2688445-2688826	381	2.72587
374**	2703057		inside	Inside of NWMN_RS14120 and upstream (−2295) of NWMN_RS14125								2.53087	131.942	2702905-2703251	346					1.89463	51.7293	2702894-2703213	319	2.21275
375***	2705203		intergenic	Downstream of NWMN_RS14120 and upstream (−149) of NWMN_RS14125	NWMN_RS14125	NWMN_RS14125(+)	NWMN_RS14125	NWMN_2458	1.85901	3.48158593979214E−13	Copper chaperone CopZ	5.75093	904.673	2704954-2705456	502	3.6983	240.462	2704983-2705432	449	3.72886	372.922	2704939-2705457	518	4.3927
376**	2729222		inside	Inside of NWMN_RS14250 and upstream (−500) of NWMN_RS14245	NWMN_RS14245	NWMN_RS14245(−)	NWMN_RS14245	NWMN_2481	0.332673	0.133432	GTP-binding protein	2.61648	149.742	2728735-2729403	668					1.89469	52.5977	2728924-2729394	470	2.25558
377***	2731297		intergenic	Upstream (−37) of NWMN_RS14255 and downstream of NWMN_RS14260	NWMN_RS14255	NWMN_RS14255-RS14250(−)	NWMN_RS14255	NWMN_2483	-1.35445	0.00237507	NAD(P)-binding domain-containing protein	2.71518	149.306	2731131-2731542	411	2.67122	93.5353	2731130-2731466	336	2.88365	175.124	2731093-2731458	365	2.75668
							NWMN_RS14250	NWMN_2482	-0.38281	0.244564	FeoB family ferrous iron (Fe2+) uptake protein
378	2737224		intergenic	Downstream of NWMN_RS14295 and downstream of NWMN_RS14300								2.22436	84.8954	2736898-2737506	608	1.55097	12.9625	2737061-2737387	326	1.68792	29.8439	2736884-2737391	507	1.82108
379	2751919		intergenic	Upstream (−200) of NWMN_RS14370 and upstream (−96) of NWMN_RS14375	NWMN_RS14370 and NWMN_RS14375	NWMN_RS14370(−)	NWMN_RS14370	NWMN_2504	-0.338217	0.0212544	Malate dehydrogenase (quinone) Lqo	2.72777	154.978	2751762-2752146	384	1.6823	19.3033	2751790-2752067	277	1.65813	27.6309	2751798-2752045	247	2.02273
						NWMN_RS14375(+)	NWMN_RS14375	NWMN_2505	0.364757	0.019428	Hypothetical protein
380	2762557		intergenic	Upstream (−111) of NWMN_RS14420 and upstream (−21) of NWMN_RS14425	NWMN_RS14420 and NWMN_RS14425	NWMN_RS14420(−)	NWMN_RS14420	NWMN_2513	-2.11773	5.26852186665904E−37	Betaine/carnitine/choline transporter (BCCT) family protein BetT/CudT	2.03111	59.9765	2762390-2762836	446									2.03111
						NWMN_RS14425(+)	NWMN_RS14425	No corresponding locus	No data available	No data available	Hypothetical protein
381	2771643		inside	Inside of NWMN_RS14480 and upstream (−475) of NWMN_RS14475	NWMN_RS14475	NWMN_RS14475-RS14470(−)	NWMN_RS14475	NWMN_2520	1.4884	0.0576694	Hypothetical protein	3.30787	225.602	2771099-2774071	2972	2.04943	37.6697	2771246-2773067	1821	1.94523	47.6772	2771015-2772392	1377	2.43418
							NWMN_RS14470	NWMN_2519	0.264631	0.440782	Glutathione peroxidase GpxA2
382	2779433		intergenic	Upstream (−102) of NWMN_RS14525 and downstream of NWMN_RS14530	NWMN_RS14525	NWMN_RS14525(−)	NWMN_RS14525	NWMN_2527	0.298014	0.189104	Transcriptional regulator SlyA	2.16677	74.5701	2779253-2779695	442	1.6416	16.4109	2779321-2779654	333	1.67986	27.9255	2779310-2779636	326	1.82941
383***	2792814		intergenic	Upstream (−67) of NWMN_RS14580 and upstream (−191) of NWMN_RS14585	NWMN_RS14580 and NWMN_RS14585	NWMN_RS14580(−)	NWMN_RS14580	NWMN_2537	0.734177	1.78001101755417E−07	Immunodominant staphylococcal antigen IsaB	4.0736	387.346	2791704-2793151	1447	2.49887	75.7806	2792424-2793107	683	2.29223	89.1871	2792423-2793115	692	2.9549
						NWMN_RS14585(+)	NWMN_RS14585	NWMN_2538	-0.298945	0.545682	Hypothetical protein
384***	2794499		inside	Inside of NWMN_RS14590 and upstream (−1155) of NWMN_RS14595								3.58654	295.873	2794303-2794905	602	2.41108	69.1415	2794245-2794730	485	2.83927	166.825	2794241-2794746	505	2.94563
385	2801778		intergenic	Upstream (−127) of NWMN_RS14605 and upstream (−84) of NWMN_RS14610	NWMN_RS14605 and NWMN_RS14610	NWMN_RS14605(−)	NWMN_RS14605	NWMN_2542	-0.209827	0.0976964	YhgE/Pip domain-containing protein	2.61507	136.957	2801584-2801952	368	1.59812	15.0087	2801642-2801939	297					2.10659
						NWMN_RS14610(+)	NWMN_RS14610	NWMN_2543	0.499862	0.000190893	N-acetyl-muramoyl-L-alanine amidase
386	2824551		intergenic	Upstream (−214) of NWMN_RS14660 and downstream of NWMN_RS14665	NWMN_RS14660	NWMN_RS14660(−)	NWMN_RS14660	NWMN_2553	-1.97768	1.09329424745429E−24	Serine-rich repeat glycoprotein adhesin SasA	2.16291	88.0185	2824388-2824757	369									2.16291
387**	2825706		intergenic	Upstream (−132) of NWMN_RS14665 and upstream (−214) of NWMN_RS14670	NWMN_RS14665 and NWMN_RS14670	NWMN_RS14665(−)	NWMN_RS14665	NWMN_2554	1.00297	3.19818384838955E−09	Flavin reductase family protein	3.40011	287.714	2825524-2825941	417	1.81815	28.7074	2825581-2825911	330	2.17787	84.5041	2825495-2825912	417	2.46538
						NWMN_RS14670-RS14675(+)	NWMN_RS14670	NWMN_2555	1.04862	0.000119878	Hypothetical protein
							NWMN_RS14675	NWMN_2556	1.34158	0.000188223	Hypothetical protein
388***	2831372		intergenic	Upstream (−178) of NWMN_RS14710 and downstream of NWMN_RS14715	NWMN_RS14710	NWMN_RS14710-RS14700(−)	NWMN_RS14710	NWMN_2563	-2.41625	0.00580663	Capsular polysaccharide biosynthesis protein Cap1A	3.68055	281.954	2831107-2832050	943	2.41771	62.6302	2831127-2832025	898	2.059	57.0506	2831170-2831969	799	2.71909
							NWMN_RS14705	NWMN_2562	-2.18695	0.000925717	Capsular polysaccharide biosynthesis protein Cap1B
							NWMN_RS14700	NWMN_2561	0.0451977	0.931236	Capsular polysaccharide biosynthesis protein, Cap1C
389	2834823		inside	Inside of NWMN_RS14730 and upstream (−307) of NWMN_RS14735	NWMN_RS14735	NWMN_RS14735(+)	NWMN_RS14735	NWMN_2568	-0.969538	9.36979e-05	Probable poly-beta-1,6-N-acetyl-D-glucosamine export protein IcaC	3.45648	243.269	2834618-2836286	1668					1.93602	45.5369	2834700-2835050	350	2.69625
390	2848096		intergenic	Upstream (−34) of NWMN_RS14795 and downstream of NWMN_RS14800	NWMN_RS14795	NWMN_RS14795(−)	NWMN_RS14795	NWMN_2579	-0.146525	0.68284	Putative lipoprotein	2.15268	73.9633	2847708-2848274	566	1.40582	7.13054	2848002-2848277	275	1.32708	7.25179	2847701-2848140	439	1.62853
aThe peaks that were identified using MACS were categorized based on their reproducibility in independent experiments. Peaks that were reproducible in two independent experiments were denoted by “**" while those that were reproducible across three independent experiments were denoted by "***”. We considered MACS peaks with similar summit locations (within +/- 60 bp) in two independent experiments…
bThe summit corresponds to the genomic position, expressed in base pairs (bp), of the highest fragment pileup within a peak, as determined by MACS analysis of a representative sample (BioSample: SAMN24812582). To generate pileups, sequence reads were mapped to the S. aureus Newman genome (NCBI Reference Sequence: Accession No. NC_009641).
cThe peaks detected by MACS in the representative sample (BioSample: SAMN24812582) are represented by red arrows. The IDAP-seq data was visualized using integrated genome viewer.
dIntergenic, peak summit located at intergenic region; inside, peak summit located in an ORF.
eThe number presented within parentheses represents the genomic distance, in base pairs, between the summit and the translational start site of a gene. This distance was calculated using the representative sample (i.e., SAMN24812582).
fIn this study, we hypothesized that regions located 1000-bp upstream of the translational start site might function as potential promoter regions.
g "(+)" indicates that the orientation of transcriptional unit is in the same direction of the S. aureus Newman genome; "-"indicates that the orientation of transcriptional unit is in the opposite direction of the S. aureus Newman genome. The transcrition unit is defined according to the AureoWiki database (http://aureowiki.med.uni-greifswald.de). maeB, accD and accA form an operon while uhpT and…
References 1. Desgranges E, Barrientos L, Herrgott L, Marzi S, Toledo-Arana A, Moreau K, et al. (2022) The 3'UTR-derived sRNA RsaG coordinates redox homeostasis and metabolism adaptation in response to glucose-6-phosphate uptake in Staphylococcus aureus. Molecular Microbiology 117: 193-214.

## Sheet: B - Reproducible peaks
									RNA-Seq			Representative sample (Replicate 1)				Replicate 2				Replicate 3				Average fold_enrichment
Peaksa	Abs_summitb	Peaksc	Typed	Localizatione	Potential promoterf of	Potential regulated transcripsg	Potential regulated genes	Potential regulated genes (old locus tag)	(ΔccpETncitB vs TncitB)-log2FC	p−value	Gene product	Fold_enrichment	−Log10 (q value)	Peak location	Peak width (bp)	Fold_enrichment	−Log10 (q value)	Peak location	Peak width (bp)	Fold_enrichment	−Log10 (q value)	Peak_location	Peak width (bp)
5***	48264		intergenic	Upstream (−43) of NWMN_RS00220 and upstream (−48) of NWMN_RS00225	NWMN_RS00220 and NWMN_RS00225	NWMN_RS00220(−)	NWMN_RS00220	NWMN_0036	1.27899	0.00115044	DUF4865 family protein	4.82248	461.236	46311-49676	3365	3.07929	111.573	46642-48816	2174	2.95377	152.78	47965-48491	526	3.61851
						NWMN_RS00225(+)	NWMN_RS00225	NWMN_0037	0.0312679	1	LysR family transcriptional regulator
7***	55405		intergenic	Downstream of NWMN_RS00245 and upstream (−56) of NWMN_RS00250	NWMN_RS00250	NWMN_RS00250-RS00255(+)	NWMN_RS00250	NWMN_0042	-1.58467	0.00176785	Staphylococcal antigen 1A Csa1A	5.36599	611.633	55091-55669	578	4.48206	281.626	55120-55650	530	4.25659	383.905	55136-55655	519	4.70155
							NWMN_RS00255	NWMN_0043	0.15023	0.729618	Tandem-type lipoprotein
12**	77647		inside	Inside of NWMN_RS00330 and upstream (−153) of NWMN_RS00325	NWMN_RS00325	NWMN_RS00325(−)	NWMN_RS00325	NWMN_0057	2.12487	4.0568614922647E−58	Staphyloferrin B ABC transporter permease subunit SirC	2.45073	128.723	77445-77835	390	1.68832	22.0256	77506-77809	303	1.93144	58.4599	77475-77832	357	2.0235
14**	99410		intergenic	Downstream of NWMN_RS00430 and upstream (−53) of NWMN_RS00435	NWMN_RS00435	NWMN_RS00435(+)	NWMN_RS00435	NWMN_0077	-0.338109	0.0312281	Superoxide dismutase SodM	3.95715	354.488	98348-99595	1247	2.09157	42.1134	98344-99569	1225	2.34175	92.7915	98365-99654	1289	2.79682
15***	100313		intergenic	Downstream of NWMN_RS00435 and upstream (−117) of NWMN_RS00440	NWMN_RS00440	NWMN_RS00440(+)	NWMN_RS00440	NWMN_0078	-1.56956	8.49269296050531E−17	Cell-wall-anchored protein SasD	3.82342	335.893	100067-100599	532	2.27829	57.068	100111-100566	455	2.281	87.4631	100116-100616	500	2.79424
21**	136537		inside	Inside of NWMN_RS00620 and upstream (−109) of NWMN_RS00615 and upstream (−708) of NWMN_RS00625	NWMN_RS00615 and NWMN_RS00625	NWMN_RS00615(−)	NWMN_RS00615	NWMN_0111	-1.77068	5.55943215534881E−12	Staphylobilin-forming heme oxygenase IsdI	3.21392	225.273	136361-137149	788	1.94939	33.6795	136369-137059	690	2.41082	104.032	136354-136982	628	2.52471
						NWMN_RS00625(+)	NWMN_RS00625	NWMN_0113	0.792713	8.47991655565717E−09	Aldehyde dehydrogenase family protein AldA
26***	198178		intergenic	Downstream of NWMN_RS00850 and upstream (−53) of NWMN_RS00855	NWMN_RS00855	NWMN_RS00855(+)	NWMN_RS00855	NWMN_0156	-1.28096	7.95905145399677E−10	Putative xylose isomerase	4.05271	415.555	197979-198400	421	2.44857	77.4446	198010-198338	328	2.82571	176.043	197983-198340	357	3.109
30**	233715		inside	Inside of NWMN_RS01005 and upstream (−1118) of NWMN_RS01010								2.43521	118.165	233567-234590	1023	1.87903	32.2081	233580-233884	304	2.02505	64.9652	233524-234283	759	2.1131
33***	245020		intergenic	Downstream of NWMN_RS01055 and upstream (−206) of NWMN_RS01060	NWMN_RS01060	NWMN_RS01060-RS01075(+)	NWMN_RS01060	NWMN_0189	0.0215427	0.883913	D-ribitol-5-phosphate cytidylyltransferase TarI	6.00599	816.369	244326-245503	1177	3.52196	178.605	244428-245471	1043	3.229	220.827	244392-245219	827	4.25232
							NWMN_RS01065	NWMN_0190	-0.167584	0.181309	Zinc-binding dehydrogenase TarJ
							NWMN_RS01070	NWMN_0191	-0.29324	0.0211494	CDP-glycerol glycerophosphotransferase family protein TarL
							NWMN_RS01075	NWMN_0192	-1.10176	1.78228322424153E−16	Glycosyltransferase family 2 protein TarS
34***	250150		inside	Downstream of NWMN_RS01070 and upstream (−417) of NWMN_RS01080	NWMN_RS01080	NWMN_RS01080(+)	NWMN_RS01080	NWMN_0193	-0.778329	0.000463932	Iron-sulfur cluster repair di-iron protein ScdA	2.70999	141.059	249980-250666	686	2.22744	51.7458	249976-250628	652	2.3448	92.8001	249988-250648	660	2.42741
35**	251445		intergenic	Downstream of NWMN_RS01080 and upstream (−58) of NWMN_RS01085	NWMN_RS01085	NWMN_RS01085-RS01090(+)	NWMN_RS01085	NWMN_0194	-0.154727	0.468341	Sensor histidine kinase LytS	2.83472	160.492	251235-251648	413	1.81899	25.2711	251248-251722	474	2.03982	59.4141	251242-251710	468	2.23118
							NWMN_RS01090	NWMN_0195	0.443338	0.314458	DNA-binding response regulator LytR
46**	362707		inside	Inside of NWMN_RS01780 and upstream (−849) of NWMN_RS15080	NWMN_RS15080	NWMN_RS15080(+)	NWMN_RS15080	No corresponding locus	No data available	No data available	Hypothetical protein	3.93745	374.573	362498-363093	595					2.06151	65.4201	362548-363040	492	2.99948
47**	390470		intergenic	Upstream (−44) of NWMN_RS01925 and downstream of NWMN_RS01930	NWMN_RS01925	NWMN_RS01925-RS01920(−)	NWMN_RS01925	NWMN_0340	-0.979546	0.561217	Twin-arginine translocation protein TatA	4.27349	409.359	390255-390666	411	2.14901	45.1179	390294-390660	366	2.70955	137.103	389821-390697	876	3.04402
							NWMN_RS01920	NWMN_0339	-0.210315	0.646685	Twin-arginine translocase subunit TatC
49***	432092		intergenic	Downstream of NWMN_RS02160 and downstream of NWMN_RS02165								4.72494	475.218	431847-432345	498	3.58104	172.217	431840-432338	498	4.22498	376.878	431735-432351	616	4.17699
55***	481153		intergenic	Downstream of NWMN_RS02420 and upstream (−121) of NWMN_RS02425	NWMN_RS02425	NWMN_RS02425(+)	NWMN_RS02425	NWMN_0429	0.309944	0.0393568	N-acetyl-muramoyl-L-alanine amidase Sle1	4.48195	448.231	480941-481419	478	2.24875	51.9653	480967-481393	426	2.29768	84.9085	480945-481395	450	3.00946
56**	482798		intergenic	Upstream (−66) of NWMN_RS02430 and upstream (−83) of NWMN_RS02435	NWMN_RS02430 and NWMN_RS02435	NWMN_RS02430(−)	NWMN_RS02430	NWMN_0430	0.0422176	0.862546	Hypothetical protein	3.01136	176.262	482641-483004	363	1.99415	33.6412	482660-482956	296	2.12369	64.0101	482667-482957	290	2.3764
						NWMN_RS02435-RS02440(+)	NWMN_RS02435	NWMN_0431	-1.27831	6.96834429194117E−13	DNA mismatch repair protein MutT
							NWMN_RS02440	NWMN_0432	-1.04235	1.46370346446547E−14	GNAT family N-acetyltransferase
58**	502415		intergenic	Downstream of NWMN_RS02515 and upstream (−70) of NWMN_RS02520	NWMN_RS02520	NWMN_RS02520(+)	NWMN_RS02520	No corresponding locus	No data available	No data available	16S ribosomal RNA	3.0597	289.908	502265-502644	379					1.89612	67.5168	502342-502614	272	2.47791
60**	527597		inside	Inside of NWMN_RS02660 and upstream (−73) of NWMN_RS02665	NWMN_RS02665	NWMN_RS02665-RS02675(+)	NWMN_RS02665	NWMN_0466	0.525066	6.7121e-05	Transcription-repair coupling factor Mfd	2.85391	165.552	526758-527863	1105	1.80193	24.3047	527460-527817	357	2.36639	98.2438	527403-527807	404	2.34074
							NWMN_RS02670	NWMN_0467	0.720418	4.89414169607553E−06	Polysaccharide biosynthesis protein
							NWMN_RS02675	NWMN_0468	0.694079	2.44868737177892E−07	Nucleotide pyrophosphohydrolase
72***	664207		inside	Inside of NWMN_RS03330 and upstream (−428) of NWMN_RS03335	NWMN_RS03335	NWMN_RS03335-RS03345(+)	NWMN_RS03335	NWMN_0583	0.606601	0.000111148	HAD family hydrolase	3.36159	202.875	663969-664402	433	2.85503	87.9994	664018-664400	382	3.29573	192.501	663984-664425	441	3.17078
74**	666180		intergenic	Downstream of NWMN_RS03340 and upstream (−94) of NWMN_RS03345	NWMN_RS03345	NWMN_RS03345(+)	NWMN_RS03345	NWMN_0585	0.608103	0.000120931	Hypothetical protein	2.66621	116.497	666017-666372	355	2.05591	34.2331	666012-666383	371	2.55909	103.082	665981-666421	440	2.42707
79***	686001		intergenic	Upstream (−35) of NWMN_RS03445 and upstream (−201) of NWMN_RS03450	NWMN_RS03445 and NWMN_RS03450	NWMN_RS03445(−)	NWMN_RS03445	No corresponding locus	0.111449	0.705675	M50 family metallopeptidase	3.82045	271.912	685718-686267	549	2.58313	67.3012	685723-686248	525	2.98761	151.627	685652-686257	605	3.1304
						NWMN_RS03450(+)	NWMN_RS03450	NWMN_0606	-0.0107452	0.978017	WecB/TagA/CpsF family glycosyltransferase TagA
80***	687973		intergenic	Upstream (−152) of NWMN_RS03455 and upstream (−195) of NWMN_RS03460	NWMN_RS03455 and NWMN_RS03460	NWMN_RS03455(−)	NWMN_RS03455	NWMN_0607	0.768084	6.06900193986277E−08	Teichoic acids export ABC transporter ATP-binding subunit TagH	3.60105	241.745	687781-688223	442	2.58057	68.1911	687801-688200	399	2.34569	78.5364	687805-688186	381	2.84244
						NWMN_RS03460-RS03475(+)	NWMN_RS03460	NWMN_0608	-0.292657	0.0284752	Teichoic acids export ABC transporter permease subunit TagG
							NWMN_RS03465	NWMN_0609	1.03608	1.57549221246893E−10	Teichoic acid biosynthesis protein TagB	2.5712	109.462	688934-689518	584	1.89368	26.2393	688904-689504	600	2.22846	72.0117	688968-689541	573	2.23111
81**	689343		inside	Inside of NWMN_RS03465 and upstream (−836) of NWMN_RS03470	NWMN_RS03470	NWMN_RS03470-RS03475(+)	NWMN_RS03470	NWMN_0610	0.843557	3.66507641967117E−06	Glycosyltransferase TagX
							NWMN_RS03475	NWMN_0611	1.3298	3.38735276387201E−11	Glycerol-3-phosphate cytidylyltransferase TagD
83***	694025		inside	Inside of NWMN_RS03485 and upstream (−912) of NWMN_RS03480 and upstream (−1595) of NWMN_RS03490	NWMN_RS03480	NWMN_RS03480(−)	NWMN_RS03480	NWMN_0612	0.0285806	0.970266	D-alanyl-D-alanine carboxypeptidase Pbp4	3.66994	256.623	693813-694217	404	2.32703	51.0778	693862-694194	332	3.14747	178.526	693834-694208	374	3.04815
84***	698379		intergenic	Downstream of NWMN_RS03500 and upstream (−110) of NWMN_RS03505	NWMN_RS03505	NWMN_RS03505-RS03515(+)	NWMN_RS03505	NWMN_0616	-0.091498	0.542291	Ferrichrome transport ATP-binding protein FhuC	5.13801	531.603	698153-698626	473	2.33943	52.9528	698236-698573	337	2.74809	128.31	698137-698591	454	3.40851
							NWMN_RS03510	NWMN_0617	-0.86915	2.76548e-05	Ferrichrome transport permease FhuB
							NWMN_RS03515	NWMN_0618	-0.99152	1.01829965678464E−10	Ferrichrome transport permeas FhuG
85**	705506		intergenic	Downstream of NWMN_RS03540 and upstream (−303) of NWMN_RS03545	NWMN_RS03545	NWMN_RS03545(+)	NWMN_RS03545	NWMN_0624	0.0622508	0.82839	Lipase/esterase LipA	4.34936	351.313	705266-705748	482	2.33669	48.9044	705319-705739	420	2.71795	115.423	705272-705694	422	3.13467
86***	707790		intergenic	Downstream of NWMN_RS03555 and downstream of NWMN_RS03560								3.70177	237.871	707565-707998	433	2.50888	58.1057	707580-708025	445	2.25049	63.7571	707613-708022	409	2.82038
95**	746700		intergenic	Downstream of NWMN_RS03765 and upstream (−236) of NWMN_RS03770	NWMN_RS03770	NWMN_RS03770(+)	NWMN_RS03770	NWMN_0666	-1.65392	1.58504725227621E−08	Aminoacyl-tRNA deacylase	3.19575	185.392	745573-746940	1367	2.08375	35.6659	745807-746870	1063	2.44721	90.7525	745596-746886	1290	2.57557
97**	760407		inside	Inside of NWMN_RS03835 and upstream (−816) of NWMN_RS03830	NWMN_RS03830	NWMN_RS03830(−)	NWMN_RS03830	NWMN_0677	-0.537219	0.000720502	DM13 domain-containing protein SaeP	3.99572	289.18	759881-760689	808	2.35027	49.1339	759975-760706	731	2.6565	106.924	760138-760696	558	3.00083
102**	801123		inside	Inside of NWMN_RS04045 and upstream (−838) of NWMN_RS04040 and upstream (−746) of NWMN_RS04050	NWMN_RS04040 and NWMN_RS04050	NWMN_RS04040-RS04030(−)	NWMN_RS04040	NWMN_0714	0.651273	0.00344091	Threonine/serine exporter ThrE family protein	2.74508	124.117	800913-801320	407	2.20937	42.7991	800899-801326	427	2.46831	91.8782	800917-801314	397	2.47425
							NWMN_RS04035	NWMN_0713	0.569318	0.0357703	Threonine/serine exporter family protein
							NWMN_RS04030	NWMN_0712	-0.639959	5.64238382714924E−07	Peptidase T PepT
107**	830864		intergenic	Upstream (−67) of NWMN_RS04180 and upstream (−637) of NWMN_RS04185	NWMN_RS04180 and NWMN_RS04185	NWMN_RS04180(−)	NWMN_RS04180	NWMN_0737	1.536	6.28890076537916E−30	Epimerase	3.20053	187.441	830618-831282	664	2.13437	38.9486	830617-831208	591	2.17225	63.0867	830656-831110	454	2.50238
						NWMN_RS04185(+)	NWMN_RS04185	NWMN_0738	1.22101	3.81072e-19	DUF4887 domain-containing protein
108**	841219		intergenic	Downstream of NWMN_RS04225 and upstream (−127) of NWMN_RS04230	NWMN_RS04230	NWMN_RS04230-RS04240(+)	NWMN_RS04230	NWMN_0748	1.0341	2.87049038941938E−11	Carboxylesterase Est	3.22857	207.55	840535-841504	969	2.21049	47.3881	840576-841439	863	2.3874	92.025	840561-841446	885	2.60882
							NWMN_RS04235	NWMN_0749	0.881602	8.08210643585536E−10	Ribonuclease R Rnr
							NWMN_RS04240	NWMN_0750	0.674518	2.80121139659756E−06	SsrA-binding protein SmpB
109***	845034		intergenic	Downstream of NWMN_RS04240 and upstream (−35) of NWMN_RS14985 and upstream (−718) of NWMN_RS04245	NWMN_RS14985 and NWMN_RS04245	NWMN_RS14985(+)	NWMN_RS14985	No corresponding locus	No data available	No data available	Transfermessenger RNA (tmRNA)	3.76528	305.758	844831-845232	401	2.36884	60.3422	844842-845208	366	3.03406	183.6	844774-845505	731	3.05606
						NWMN_RS04245(+)	NWMN_RS04245	No corresponding locus	1.12166	0.156504	Hypothetical protein
112***	856756		intergenic	Downstream of NWMN_RS04295 and upstream (−68) of NWMN_RS04300	NWMN_RS04300	NWMN_RS04300(+)	NWMN_RS04300	NWMN_0760	-1.10788	1.23013282850983E−06	Thermonuclease family protein Nuc	5.76018	576.546	856309-857006	697	3.07614	98.3974	855888-857178	1290	2.56626	91.9896	856304-856979	675	3.80086
113***	860349		inside	Inside of NWMN_RS04330 and upstream (−189) of NWMN_RS04325 and upstream (−441) of NWMN_RS04335	NWMN_RS04325 and NWMN_RS04335	NWMN_RS04325(−)	NWMN_RS04325	NWMN_0765	2.09963	5.92287398272572E−11	Hypothetical protein	4.22157	296.388	860096-861257	1161	2.53143	55.7487	860136-861228	1092	2.69925	101.792	860138-861197	1059	3.15075
						NWMN_RS04335(+)	NWMN_RS04335	NWMN_0766	2.57977	1.13483895462447E−52	Hypothetical protein
114***	862104		intergenic	Downstream of NWMN_RS04345 and downstream of NWMN_RS04350						−		3.92796	275.007	861907-862344	437	2.42591	53.4037	861948-862342	394	2.53114	91.4828	861948-862358	410	2.96167
118**	874290		intergenic	Upstream (−196) of NWMN_RS04435 and upstream (−132) of NWMN_RS04440	NWMN_RS04435 and NWMN_RS04440	NWMN_RS04435(−)	NWMN_RS04435	NWMN_0784	2.02928	1.84707494060914E−47	DUF368 domain-containing protein	3.94675	296.376	873646-874502	856	2.25232	45.2147	874056-874443	387	2.06566	51.8092	874036-874436	400	2.75491
						NWMN_RS04440-RS04460(+)	NWMN_RS04440	NWMN_0785	1.50574	2.28019358880687E−21	Fe-S cluster assembly ATPase SufC
							NWMN_RS04445	NWMN_0786	1.32103	1.64117710575376E−21	Fe-S cluster assembly protein SufD
							NWMN_RS04450	NWMN_0787	1.25453	8.13380830846736E−19	Cysteine desulfurase SufS
							NWMN_RS04455	NWMN_0788	1.30718	8.4604771661423E−17	SUF system NifU family Fe-S cluster assembly protein SufU
							NWMN_RS04460	NWMN_0789	1.14815	9.31880926177193E−16	Fe-S cluster assembly protein SufB
119***	880802		intergenic	Upstream (−212) of NWMN_RS04470 and upstream (−153) of NWMN_RS04475	NWMN_RS04470 and NWMN_RS04475	NWMN_RS04470(−)	NWMN_RS04470	NWMN_0790	0.250044	1	Hypothetical protein	4.23631	360.599	879963-881098	1135	2.58346	71.3789	880134-881035	901	2.51693	101.04	879972-881033	1061	3.11223
						NWMN_RS04475-RS04480(+)	NWMN_RS04475	NWMN_0791	2.07571	2.83248734068323E−31	HlyC/CorC family transporter MpfB
							NWMN_RS04480	NWMN_0792	2.12723	9.88326489786623E−33	Nitronate monooxygenase
122**	892742		inside	Inside of NWMN_RS04550 and upstream (−1009) of NWMN_RS04555								3.24264	183.014	892530-893417	887	2.29572	46.6569	892543-893360	817	2.55881	98.3492	892560-892940	380	2.69906
123**	926179		inside	Inside of NWMN_RS04720 and upstream (−2453) of NWMN_RS04725								3.14577	179.976	925992-926351	359	2.07086	33.8587	926012-926321	309	2.62844	110.023	925974-926364	390	2.61502
125**	932413		intergenic	Downstream of NWMN_RS04725 and upstream (−38) of NWMN_RS04730	NWMN_RS04730	NWMN_RS04730(+)	NWMN_RS04730	NWMN_0839	0.663646	1.36836481662491E−07	Fumarylacetoacetate hydrolase family protein	4.10758	312.881	932182-933448	1266	2.21643	41.6222	932251-932956	705	2.77792	123.088	932265-933016	751	3.03398
136***	1006281		intergenic	Upstream (−366) of NWMN_RS05080 and upstream (−111) of NWMN_RS05085	NWMN_RS05080 and NWMN_RS05085	NWMN_RS05080(−)	NWMN_RS05080	NWMN_0907	-1.44704	4.61486e-05	DoxX family protein	5.52588	493.01	1006011-1006913	902	4.69508	235.878	1006031-1006906	875	4.37651	310.364	1006051-1006966	915	4.86582
						NWMN_RS05085(+)	NWMN_RS05085	NWMN_0908	-1.91099	1.25765732563152E−18	ABC transporter substrate-binding protein FecB
142***	1027521		intergenic	Upstream (−333) of NWMN_RS05180 and upstream (−118) of NWMN_RS05185	NWMN_RS05180 and NWMN_RS05185	NWMN_RS05180-RS05175(−)	NWMN_RS05180	NWMN_0925	0.19555	0.148746	Hypothetical protein	4.91033	448.002	1027147-1027930	783	3.23187	117.76	1027295-1027923	628	2.93548	140.819	1027252-1027891	639	3.69256
							NWMN_RS05175	NWMN_0924	0.130198	0.338478	DUF2538 family protein
						NWMN_RS05185(+)	NWMN_RS05185	NWMN_0926	0.404248	0.0044574	Autolysis and methicillin resistant-related protein FmtA
147***	1075378		inside	Inside of NWMN_RS05430 and upstream (−912) of NWMN_RS05435	NWMN_RS05435	NWMN_RS05435(+)	NWMN_RS05435	NWMN_0970	0.7399	3.44756832797271E−06	DUF4064 domain-containing protein	4.32223	328.407	1074857-1075604	747	2.9008	84.64	1074819-1075616	797	3.17488	163.119	1075071-1075642	571	3.46597
149***	1085245		intergenic	Downstream of NWMN_RS05480 and upstream (−274) of NWMN_RS05485	NWMN_RS05485	NWMN_RS05485(+)	NWMN_RS05485	NWMN_0979	2.01951	7.65206460899293E−43	Pyruvate carboxylase PycA	24.8685	6523.21	1084915-1085608	693	25.0146	4353.3	1084827-1085613	786	21.0797	5162.48	1084928-1085598	670	23.6543
150***	1089268		inside	Inside of NWMN_RS05490 and upstream (−1194) of NWMN_RS05495								4.01943	296.471	1089013-1089833	820	2.42666	54.8475	1089065-1089519	454	2.99769	149.25	1089079-1089805	726	3.14793
						NWMN_RS05495-RS05500(+)	NWMN_RS05495	NWMN_0981	-0.848478	1.48074619957534E−07	Protoheme IX farnesyltransferase CtaB
							NWMN_RS05500	NWMN_0982	-0.689655	0.000987363	DUF420 domain-containing protein CtaM
152**	1091901		intergenic	Downstream of NWMN_RS05500 and upstream (−170) of NWMN_RS05505 and upstream (−285) of NWMN_RS05510	NWMN_RS05505 and NWMN_RS05510	NWMN_RS05505(+)	NWMN_RS05505	No corresponding locus	No data available	No data available	Hypothetical protein	3.26428	177.547	1091545-1092217	672	2.25112	41.868	1091568-1092148	580	2.36051	74.065	1091612-1092137	525	2.6253
						NWMN_RS05510(+)	NWMN_RS05510	NWMN_0983	0.381457	0.00178619	CAP domain-containing protein
155***	1145409		intergenic	Upstream (−137) of NWMN_RS05890 and upstream (−72) of NWMN_RS05895	NWMN_RS05890 and NWMN_RS05895	NWMN_RS05890(−)	NWMN_RS05890	NWMN_1041	-1.46328	3.64962864296764E−08	LPXTG-anchored heme-scavenging protein IsdA	5.56382	555.977	1145121-1145662	541	3.16756	108.875	1145123-1145676	553	3.42879	201.071	1145075-1145681	606	4.05339
						NWMN_RS05895-RS05920(+)	NWMN_RS05895	NWMN_1042	-1.50046	0.000215545	Heme uptake protein IsdC
							NWMN_RS05900	NWMN_1043	-1.12549	0.00100152	Heme uptake protein IsdD
							NWMN_RS05905	NWMN_1044	-0.439859	0.248124	Heme ABC transporter substrate-binding protein IsdE
							NWMN_RS05910	NWMN_1045	0.365534	0.211585	Iron ABC transporter permease IsdF
							NWMN_RS05915	NWMN_1046	0.429944	0.264013	Class B sortase SrtB
							NWMN_RS05920	NWMN_1047	1.0745	0.0306559	Staphylobilin-forming heme oxygenase IsdG
156***	1150503		intergenic	Downstream of NWMN_RS05925 and upstream (−112) of NWMN_RS05930	NWMN_RS05930	NWMN_RS05930(+)	NWMN_RS05930	NWMN_1048	-0.410713	0.0810967	RNA methyltransferase	4.22389	316.842	1150251-1150803	552	2.44754	53.9528	1150334-1150748	414	2.35165	73.012	1150290-1150748	458	3.00769
158***	1169422		inside	Inside of NWMN_RS06010 and upstream (−606) of NWMN_RS06015 and upstream (−967) of NWMN_RS06020	NWMN_RS06015 and NWMN_RS06020	NWMN_RS06015(+)	NWMN_RS06015	No corresponding locus	No data available	No data available	Hypothetical protein	2.89481	128.744	1169242-1171013	1771	2.53674	58.3511	1169232-1169549	317	2.82072	119.16	1169243-1169884	641	2.75076
						NWMN_RS06020(+)	NWMN_RS06020	NWMN_1066	-0.756282	2.22801263532246E−08	Complement convertase inhibitor Ecb
167***	1223997		intergenic	Downstream of NWMN_RS06310 and upstream (−175) of NWMN_RS06315	NWMN_RS06315	NWMN_RS06315(+)	NWMN_RS06315	NWMN_1118	-1.24406	2.44065633516681E−19	VOC family protein	3.69391	246.74	1223664-1224211	547	2.36661	50.9374	1223855-1224192	337	2.57759	99.8266	1223842-1224187	345	2.87937
171**	1235924		inside	Inside of NWMN_RS06365 and upstream (−395) of NWMN_RS06370	NWMN_RS06370	NWMN_RS06370-RS06380(+)	NWMN_RS06370	NWMN_1128	-0.416989	0.00368113	23S rRNA (adenine(2503)-C(2))-methyltransferase RlmN	3.8029	255.077	1235712-1236133	421	1.89728	23.3035	1235762-1236061	299	2.39756	78.2034	1235686-1236178	492	2.69925
							NWMN_RS06375	NWMN_1129	-0.0991028	0.631521	Protein-serine/threonine phosphatase Stp1
							NWMN_RS06380	NWMN_1130	-1.31794	9.83717244208232E−24	Serine/threonine protein kinase Stk1/PknB
172**	1263304		inside	Inside of NWMN_RS06500 and upstream (−1795) of NWMN_RS06505								3.05094	148.342	1263048-1263641	593	2.0649	31.0213	1263144-1263615	471	2.38742	75.6639	1263136-1263606	470	2.50109
176**	1289326		intergenic	Downstream of NWMN_RS06615 and upstream (−155) of NWMN_RS06620	NWMN_RS06620	NWMN_RS06620(+)	NWMN_RS06620	NWMN_1174	-0.122033	0.347559	DNA polymerase III PolC	3.32718	189.333	1289089-1289505	416	2.05325	31.3836	1289132-1289468	336	2.27484	67.1838	1289057-1289485	428	2.55176
178***	1326349		intergenic	Downstream of NWMN_RS06770 and upstream (−288) of NWMN_RS06775	NWMN_RS06775	NWMN_RS06775-RS06785(+)	NWMN_RS06775	NWMN_1204	-0.540949	0.000827373	DNA mismatch repair protein MutS	4.10174	281.7	1326094-1326685	591	2.51723	55.4345	1326141-1326581	440	2.45869	79.0113	1326114-1326550	436	3.02589
							NWMN_RS06780	NWMN_1205	-0.697872	2.54038910748424E−06	DNA mismatch repair endonuclease MutL
							NWMN_RS06785	NWMN_1206	-0.53494	0.0155522	Glycerol-3-phosphate responsive antiterminatorP GlpP
183***	1351325		inside	Inside of NWMN_RS06930 and upstream (−299) of NWMN_RS06935	NWMN_RS06935	NWMN_RS06935(+)	NWMN_RS06935	NWMN_1227	No data available	No data available	Hypothetical protein	4.02626	217.084	1350587-1352446	1859	3.10861	78.2952	1350940-1351756	816	2.68974	82.753	1350933-1351516	583	3.27487
193***	1386969		intergenic	Downstream of NWMN_RS07115 and upstream (−170) of NWMN_RS07120	NWMN_RS07120	NWMN_RS07120(−)	NWMN_RS07120	NWMN_1263	-2.40227	5.56510626615496E−56	Aconitate hydratase AcnA/CitB	6.96282	788.854	1386711-1387236	525	5.62482	351.707	1386682-1387244	562	5.76111	558.65	1386703-1387210	507	6.11625
198**	1427748		inside	Inside of NWMN_RS07300								3.14916	150.286	1427563-1428285	722	2.11235	31.3619	1427589-1428245	656	2.35584	67.9302	1427610-1428285	675	2.53912
203**	1467137		inside	Inside of NWMN_RS07500 and upstream (−1880) of NWMN_RS07495								2.23974	57.5441	1466928-1467739	811	1.72617	14.1682	1466980-1467421	441	2.17481	51.9101	1466959-1467668	709	2.04691
207**	1534762		inside	Inside of NWMN_RS07705 and upstream (−305) of NWMN_RS07700	NWMN_RS07700	NWMN_RS07700-RS07695(−)	NWMN_RS07700	NWMN_1367	1.11476	2.43761312011482E−15	Bifunctional biotin--[acetyl-CoA-carboxylase] synthetase/biotin operon repressor BirA	3.08682	146.682	1534562-1535004	442	1.72777	15.2255	1534595-1534928	333	2.34175	70.2185	1534550-1534883	333	2.38545
							NWMN_RS07695	NWMN_1366	-0.824086	1.05214340238281E−07	ATP-dependent helicase DinG
208**	1544517		intergenic	Upstream (−96) of NWMN_RS07750 and downstream of NWMN_RS07755	NWMN_RS07750	NWMN_RS07750-RS07720(−)	NWMN_RS07750	NWMN_1377	0.319973	0.146509	Chorismate synthase AroC	2.68492	103.907	1544339-1545188	849	2.09964	32.1236	1544340-1544841	501	2.25489	61.9222	1544294-1544830	536	2.34648
							NWMN_RS07745	NWMN_1376	0.283636	0.143545	3-dehydroquinate synthase AroB
							NWMN_RS07740	NWMN_1375	-0.0982057	0.497677	3-phosphoshikimate 1-carboxyvinyltransferase AroA
							NWMN_RS07735	NWMN_1374	-0.243798	0.0756154	Hypothetical protein
							NWMN_RS07730	NWMN_1373	0.882619	0.000406864	IDEAL domain-containing protein
							NWMN_RS07725	NWMN_1372	1.19173	2.01631990753724E−06	DUF1405 domain-containing protein
							NWMN_RS07720	NWMN_1371	2.58558	3.90197831400284E−39	Zinc metallopeptidase
209**	1548125		inside	Inside of NWMN_RS07780 and upstream (−108) of NWMN_RS07775	NWMN_RS07775	NWMN_RS07775-RS07760(−)	NWMN_RS07775	NWMN_1381	0.290494	0.210233	Heptaprenyl pyrophosphate synthase subunit A	3.08282	150.098	1547474-1548294	820	2.13248	34.1091	1547984-1548271	287	2.18212	56.2235	1547932-1548255	323	2.46581
							NWMN_RS07770	NWMN_1380	0.059328	0.748026	Demethylmenaquinone methyltransferase UbiE
							NWMN_RS07765	NWMN_1379	-0.335594	0.0279889	Heptaprenyl diphosphate synthase subunit II HepT
							NWMN_RS07760	NWMN_1378	-1.00169	5.02518529937967E−09	Nucleoside-diphosphate kinase Ndek/Ndk
213**	1576942		intergenic	Downstream of NWMN_RS07945 and downstream of NWMN_RS07950								2.70363	106.898	1576351-1577154	803					2.17258	55.3576	1576762-1577113	351	2.43811
216**	1580204		intergenic	Upstream (−170) of NWMN_RS07965 and upstream (−143) of NWMN_RS07970	NWMN_RS07965 and NWMN_RS07970	NWMN_RS07965(−)	NWMN_RS07965	NWMN_1411	-1.08707	3.26147527543367E−08	Ribonuclease Z Rnz	3.62235	222.615	1579996-1580403	407	2.26717	42.0743	1580031-1580364	333	2.77649	115.565	1580015-1580421	406	2.88867
						NWMN_RS07970(+)	NWMN_RS07970	NWMN_1412	1.38833	3.54650961957391E−23	Glucose-6-phosphate dehydrogenase Zwf
229***	1669306		intergenic	Upstream (−433) of NWMN_RS08460 and downstream of NWMN_RS08465	NWMN_RS08460							3.01084	138.615	1668869-1669930	1061	2.45207	51.796	1668934-1669468	534	2.35951	70.4652	1668970-1669791	821	2.60747
230***	1676493		intergenic	Upstream (−95) of NWMN_RS08495 and downstream of NWMN_RS08500	NWMN_RS08495	NWMN_RS08495-RS08470(−)	NWMN_RS08495	NWMN_1510	-3.59014	1.6579161927666E−34	PxpB	15.4704	3144.47	1676206-1676785	579	19.6822	2981.24	1676189-1676814	625	16.8014	3576.17	1676215-1676811	596	17.318
							NWMN_RS08490	NWMN_1509	-3.4391	7.89223249858633E−75	PxpC
							NWMN_RS08485	NWMN_1508	-3.60572	1.93650516761976E−36	Acetyl-CoA carboxylase AccB
							NWMN_RS08480	NWMN_1507	-3.55407	4.45392746701705E−54	Acetyl-CoA carboxylase AccC
							NWMN_RS08475	NWMN_1506	-3.76645	1.21458350440684E−49	LamB/YcsF family protein PxpA
							NWMN_RS08470	NWMN_1505	-3.96469	4.74183913461856E−108	Divalent metal cation transporter
237***	1760964		intergenic	Upstream (−233) of NWMN_RS08910 and upstream (−116) of NWMN_RS08915	NWMN_RS08910 and NWMN_RS08915	NWMN_RS08910-RS08905(−)	NWMN_RS08910	NWMN_1588	-0.576699	0.00338501	Citrate synthase CitZ	12.0066	2077.56	1760688-1761260	572	9.99359	1022.64	1760645-1761273	628	8.78023	1250.85	1760696-1761247	551	10.2601
							NWMN_RS08905	NWMN_1587	-0.886694	3.01279411628157E−07	NADP-dependent isocitrate dehydrogenase CitC
						NWMN_RS08915(+)	NWMN_RS08915	NWMN_1589	-1.20756	5.0279145320096E−14	Amino acid permease AapA
238**	1771181		intergenic	Upstream (−174) of NWMN_RS08950 and downstream of NWMN_RS08955	NWMN_RS08950	NWMN_RS08950-RS08940(−)（see below for the image of RNA-seq analysis generated by Integrated Genome Viewer）	NWMN_RS08950	NWMN_1596	-0.177862	0.194848	Malate dehydrogenase MaeB	3.49291	210.184	1770888-1771707	819	2.20167	39.3311	1770988-1771560	572	2.08547	50.073	1770994-1771451	457	2.59335
							NWMN_RS08945	NWMN_1595	-0.126385	0.335013	Acetyl-CoA carboxylase carboxyltransferase subunit beta AccD
							NWMN_RS08940	NWMN_1594	-0.290864	0.0446342	Acetyl-CoA carboxylase carboxyltransferase subunit alpha AccA
246***	1831934		inside	Inside of NWMN_RS09230 and upstream (−413) of NWMN_RS09225	NWMN_RS09225	NWMN_RS09225(−)	NWMN_RS09225	NWMN_1643	-0.158255	0.258787	D-amino-acid transaminase Dat	3.26238	191.166	1831733-1832131	398	2.70719	77.2806	1831742-1832080	338	2.94925	148.956	1831757-1832122	365	2.97294
252***	1854213		inside	Inside of NWMN_RS09305 and upstream (−120) of NWMN_RS09300 and upstream (−114) of NWMN_RS09310	NWMN_RS09300 and NWMN_RS09310	NWMN_RS09300(−)	NWMN_RS09300	NWMN_1657	-0.820662	8.05377876589749E−09	Lysophospholipase	4.45485	359.055	1853940-1854498	558	2.72568	74.2145	1853946-1854484	538	2.76456	117.511	1853953-1854445	492	3.31503
						NWMN_RS09310(+)	NWMN_RS09310	NWMN_1658	-0.0868976	0.520008	Proline dehydrogenase PutA
253***	1863388		intergenic	Downstream of NWMN_RS09350 and downstream of NWMN_RS09355								4.98675	430.811	1862780-1863894	1114	3.19703	106.876	1862968-1863856	888	3.23578	167.669	1862919-1863954	1035	3.80652
254**	1865084		intergenic	Upstream (−609) of NWMN_RS09355 and upstream (−109) of NWMN_RS09360 and upstream (−90) of NWMN_RS09365	NWMN_RS09355 and NWMN_RS09360 and NWMN_RS09365	NWMN_RS09355(−)	NWMN_RS09355	NWMN_1667	0.607864	2.92444e-05	Mannosyl-glycoprotein endo-beta-N-acetylglucosamidase	2.93635	121.206	1864460-1865327	867	2.34419	42.2875	1864539-1865266	727	2.25036	56.9083	1864525-1865221	696	2.5103
						NWMN_RS09360(−)	NWMN_RS09360	No corresponding locus	0.897682	0.000947629	Hypothetical protein
						NWMN_RS09365(+)	NWMN_RS09365	NWMN_1668	-2.11372	5.67651427342393E−16	RNA polymerase sigma factor SigS
255***	1868955		intergenic	Upstream (−241) of NWMN_RS09385 and upstream (−19) of NWMN_RS09390	NWMN_RS09385 and NWMN_RS09390	NWMN_RS09385(−)	NWMN_RS09385	NWMN_1672	1.08692	2.48525699788963E−13	Transaldolase Tal	3.40827	172.983	1868695-1869520	825	2.52187	51.9003	1868742-1869477	735	2.22617	54.1732	1868817-1869493	676	2.71877
						NWMN_RS09390(+)	NWMN_RS09390	NWMN_1673	0.803748	0.16808	Hypothetical protein
258***	1890109		inside	Inside of NWMN_RS15395 and upstream (−665) of NWMN_RS09520	NWMN_RS09520	NWMN_RS09520(−)	NWMN_RS09520	No corresponding locus	No data available	No data available	Hypothetical protein	4.97079	365.614	1889811-1893228	3417	3.04826	81.5497	1889863-1891525	1662	2.86538	105.414	1889897-1890956	1059	3.62814
259***	1899048		inside	Inside of NWMN_RS09550 and upstream (−1675) of NWMN_RS09545								4.698	396.3	1898782-1899387	605	3.27846	114.441	1898820-1899370	550	3.2617	182.696	1898751-1899371	620	3.74605
271***	1975188		inside	Inside of NWMN_RS10095 and upstream (−197) of NWMN_RS10080 and downstream of NWMN_RS10090	NWMN_RS10080	NWMN_RS10080(−)	NWMN_RS10080	NWMN_1762	0.226784	0.125928	Membrane protein	4.66835	374.396	1974645-1975448	803	2.97752	88.7824	1974647-1975441	794	2.9113	127.572	1974653-1975404	751	3.51906
272**	1981339		inside	Inside of NWMN_RS10115 and upstream (−831) of NWMN_RS15425	NWMN_RS15425	NWMN_RS15425(−)	NWMN_RS15425	No corresponding locus	0.596959	0.640999	Hypothetical protein	4.30031	401.44	1980887-1981574	687	1.95355	31.4662	1980926-1981519	593	2.27241	80.4459	1980940-1981549	609	2.84209
273**	2021487		inside	Inside of NWMN_RS10415 and upstream (−640) of NWMN_RS10425	NWMN_RS10425	NWMN_RS10425-RS10430(+)	NWMN_RS10425	NWMN_1814	-1.39258	9.96292212552798E−15	Site-specific integrase Int2	3.13424	178.806	2021091-2022125	1034	2.19482	42.8933	2021219-2021770	551	2.22136	68.071	2021229-2021702	473	2.51681
							NWMN_RS10430	NWMN_1815	-1.72163	1.51913561753779E−29	Radical SAM/CxCxxxxC motif protein YfkAB
277***	2034116		inside	Inside of NWMN_RS10495 and upstream (−1174) of NWMN_RS10485 and upstream (−455) of NWMN_RS15440	NWMN_RS15440	NWMN_RS15440(+)	NWMN_RS15440	No corresponding locus	No data available	No data available	Hypothetical protein	3.70021	252.284	2033890-2034316	426	2.40648	54.7009	2033908-2034284	376	2.87046	136.372	2033891-2034289	398	2.99238
286***	2083377		inside	Inside of NWMN_RS10750 and upstream (−362) of NWMN_RS10745 and upstream (−619) of NWMN_RS10760	NWMN_RS10745 and NWMN_RS10760	NWMN_RS10745-RS10725(−)	NWMN_RS10745	NWMN_1870	-1.38775	1.44737465263031E−10	GntR family transcriptional regulator PmtR	4.94843	400.774	2083129-2083938	809	2.75751	69.0396	2083123-2083602	479	3.27704	163.271	2083126-2083583	457	3.66099
							NWMN_RS10740	NWMN_1869	-1.32687	2.3704877401701E−14	Phenolsoluble modulin export ABC transporter ATP-binding protein PmtA
							NWMN_RS10735	NWMN_1868	-1.38278	5.09213876705192E−10	Phenolsoluble modulin export ABC transporter permease subunit PmtB
							NWMN_RS10730	NWMN_1867	-1.07304	1.28148033700188E−10	Phenolsoluble modulin export ABC transporter ATP-binding protein PmtC
							NWMN_RS10725	NWMN_1866	-0.830894	4.57688e-06	Phenolsoluble modulin export ABC transporter permease subunit PmtD
						NWMN_RS10760(+)	NWMN_RS10760	NWMN_1871	0.689501	7.24140986376412E−08	Aminotransferase class I/II-fold pyridoxal phosphate-dependent enzyme AspB
287**	2088242		inside	Inside of NWMN_RS10775 and upstream (−581) of NWMN_RS10770 and upstream (−388) of NWMN_RS10780 and upstream (−591) of NWMN_RS15460	NWMN_RS10770 and NWMN_RS10780 and NWMN_RS15460	NWMN_RS10770(−)	NWMN_RS10770	NWMN_1872	0.161232	0.253501	MAP domain-containing protein Eap/map	3.40751	175.853	2087423-2090563	3140	2.24113	36.8977	2087469-2088450	981	2.25058	57.031	2087494-2088409	915	2.63307
						NWMN_RS10780(+)	NWMN_RS10780	No corresponding locus	-0.046648	1	Hypothetical protein
						NWMN_RS15460(+)	NWMN_RS15460	NWMN_1874	-1.62034	3.2737141229116E−10	Hypothetical protein
307**	2276716		intergenic	Upstream (−201) of NWMN_RS11875 and upstream (−480) of NWMN_RS11880	NWMN_RS11875 and NWMN_RS11880	NWMN_RS11875(−)	NWMN_RS11875	NWMN_2056	1.30531	7.71268935196605E−24	Glucosamine-fructose-6-phosphate aminotransferase GlmS	3.42119	228.616	2276433-2276958	525	2.03101	34.1473	2276498-2276871	373	2.56225	108.613	2276473-2276889	416	2.67148
						NWMN_RS11880-RS11895(+)	NWMN_RS11880	NWMN_2057	-0.351346	0.093326	PTS mannitol transporter subunit IICB MtlF
314**	2321736		intergenic	Downstream of NWMN_RS12060 and upstream (−432) of NWMN_RS15535	NWMN_RS15535	NWMN_RS15535(+)	NWMN_RS15535	No corresponding locus	0.585746	0.024787	IS1182 family transposase	2.91436	146.747	2321532-2322212	680	1.67185	14.9227	2321530-2322039	509	2.15615	60.4101	2321535-2322042	507	2.24745
317**	2340652		intergenic	Upstream (−393) of NWMN_RS12165 and downstream of NWMN_RS12170	NWMN_RS12165	NWMN_RS12165(−)	NWMN_RS12165	NWMN_2103	0.424698	0.538146	DUF3885 domain-containing protein	3.04486	162.812	2339582-2340881	1299	2.09174	35.7214	2340438-2340881	443	2.15615	60.4101	2340484-2340876	392	2.43092
329**	2420001		inside	Inside of NWMN_RS12690 and upstream (−898) of NWMN_RS12685	NWMN_RS12685	NWMN_RS12685-RS12675(−)	NWMN_RS12685	NWMN_2198	0.708884	3.14247990424658E−06	Transcriptional regulator AraC family protein	2.50596	130.892	2419275-2420161	886	1.47588	11.2794	2419239-2420110	871	1.85138	51.2128	2419337-2420227	890	1.94441
330***	2423669		intergenic	Upstream (−143) of NWMN_RS12705 and upstream (−105) of NWMN_RS12710	NWMN_RS12705 and NWMN_RS12710	NWMN_RS12705(−)	NWMN_RS12705	NWMN_2201	0.78605	6.99213115927545E−07	Octopine dehydrogenase	4.00557	332.291	2423419-2424379	960	2.5476	71.2506	2423412-2424255	843	2.73251	132.047	2423451-2424177	726	3.09523
						NWMN_RS12710(+)	NWMN_RS12710	NWMN_2202	-0.63514	0.0380649	DUF4870 domain-containing protein
333***	2439458		intergenic	Downstream of NWMN_RS12785 and downstream of NWMN_RS12790								5.08206	495.277	2438531-2439721	1190	2.94098	95.9342	2438633-2439699	1066	3.13541	171.731	2438458-2439709	1251	3.71948
335***	2447208		intergenic	Upstream (−1135) of NWMN_RS12825 and downstream of NWMN_RS12830 and downstream of NWMN_RS12835								3.28062	221.075	2447014-2447400	386	2.27636	53.3564	2447019-2447463	444	2.48487	106.713	2447048-2447461	413	2.68062
336**	2449426		intergenic	Upstream (−215) of NWMN_RS12840 and downstream of NWMN_RS12845	NWMN_RS12840	NWMN_RS12840(−)	NWMN_RS12840	NWMN_2227	-0.399038	0.0622932	Na+/H+ antiporter NhaC family protein	2.49933	113.279	2448811-2449951	1140	1.85386	27.1519	2449256-2449572	316	2.01322	57.2942	2449240-2449883	643	2.12214
338**	2462266		intergenic	Upstream (−988) of NWMN_RS12890 and downstream of NWMN_RS12895 and downstream of NWMN_RS12905	NWMN_RS12890	NWMN_RS12890(−)	NWMN_RS12890	NWMN_2237	-0.463733	0.00397766	Ribose 5-phosphate isomerase A RpiA	2.47044	99.0274	2461914-2462417	503	1.8545	24.5004	2461976-2462376	400	2.0534	54.8829	2461922-2462368	446	2.12611
339***	2465085		inside	Inside of NWMN_RS12915 and upstream (−1369) of NWMN_RS12910 and upstream (−1135) of NWMN_RS15555								3.55913	263.854	2464100-2465275	1175	2.57766	76.4228	2464526-2465277	751	2.72087	135.224	2464113-2465307	1194	2.95255
347**	2492510		intergenic	Upstream (−65) of NWMN_RS13055 and upstream (−252) of NWMN_RS13060	NWMN_RS13055 and NWMN_RS13060	NWMN_RS13055(−)	NWMN_RS13055	NWMN_2268	-0.791974	3.20475865791877E−06	L-lactate permease LctP2	2.74644	133.456	2492222-2492742	520	1.89765	26.9681	2492246-2492755	509	2.11947	61.3001	2492213-2492650	437	2.25452
						NWMN_RS13060(+)	NWMN_RS13060	NWMN_2269	0.0920321	0.489565	CDP-glycerol glycerophosphotransferase family
348***	2494988		inside	Inside of NWMN_RS13065								3.7491	284.747	2494585-2495589	1004	2.37003	57.087	2494666-2495476	810	2.92515	156.913	2494719-2495492	773	3.01476
355**	2536559		inside	Inside of NWMN_RS13280 and upstream (−157) of NWMN_RS13275 and upstream (−479) of NWMN_RS13285	NWMN_RS13275 and NWMN_RS13285	NWMN_RS13275(−)	NWMN_RS13275	NWMN_2308	-1.38861	7.13557362934529E−10	Protein disulfide isomerase DsbA	2.94601	159.448	2536124-2537512	1388	1.99273	32.1053	2536390-2536876	486	2.48635	100.209	2536326-2536805	479	2.47503
						NWMN_RS13285(+)	NWMN_RS13285	NWMN_2310	0.674185	0.000172977	FemA/FemB family glycyltransferase FmhA
358***	2566968		intergenic	Upstream (−143) of NWMN_RS13450 and upstream (−143) of NWMN_RS13455	NWMN_RS13450 and NWMN_RS13455	NWMN_RS13450(−)	NWMN_RS13450	NWMN_2336	1.1411	3.71681388038785E−07	Putative phosphohydrolase	4.03822	358.332	2566612-2567198	586	3.77216	203.332	2566666-2567264	598	3.6388	284.879	2566644-2567232	588	3.81639
						NWMN_RS13455(+)	NWMN_RS13455	NWMN_2337	-3.43907	1.15104836468234E−99	D-serine/D-alanine/glycine transporter
364***	2620089		inside	Inside of NWMN_RS13740 and upstream (−636) of NWMN_RS13735	NWMN_RS13735	NWMN_RS13735(−)	NWMN_RS13735	NWMN_2385	-0.95975	0.00254702	Tandemtype lipoprotein	7.01862	891.854	2619425-2621019	1594	4.78785	285.415	2619364-2620917	1553	4.59901	399.28	2619521-2620469	948	5.46849
368**	2653763		inside	Inside of NWMN_RS13860 and upstream (−316) of NWMN_RS13855	NWMN_RS13855	NWMN_RS13855(−)	NWMN_RS13855	No corresponding locus	No data available	No data available	Hypothetical protein	2.99245	163.568	2653532-2654273	741	2.04293	34.5691	2653566-2654308	742	2.13094	61.0155	2653601-2654259	658	2.38877
371***	2665311		intergenic	Upstream (−120) of NWMN_RS13920 and upstream (−150) of NWMN_RS13925	NWMN_RS13920 and NWMN_RS13925	NWMN_RS13920(−)	NWMN_RS13920	NWMN_2421	1.40224	1.96039950220063E−22	NAD(P)H-dependent oxidoreductase Frp	5.20113	610.162	2665078-2665507	429	2.67271	87.4497	2665084-2665508	424	3.05078	188.798	2665075-2665467	392	3.64154
						NWMN_RS13925(+)	NWMN_RS13925	NWMN_2422	-0.675245	9.09143376736199E−06	D-lactate dehydrogenase Ddh
373***	2688655		inside	Inside of NWMN_RS14055 and upstream (−1794) of NWMN_RS14050 and upstream (−318) of NWMN_RS14060	NWMN_RS14060	NWMN_RS14060(+)	NWMN_RS14060	NWMN_2446	-0.962971	3.44600945660607E−10	Hydroxymethyl glutaryl-CoA synthase MvaS	3.12348	203.752	2688463-2688825	362	2.26738	54.7993	2688513-2688818	305	2.78674	152.114	2688445-2688826	381	2.72587
374**	2703057		inside	Inside of NWMN_RS14120 and upstream (−2295) of NWMN_RS14125								2.53087	131.942	2702905-2703251	346					1.89463	51.7293	2702894-2703213	319	2.21275
375***	2705203		intergenic	Downstream of NWMN_RS14120 and upstream (−149) of NWMN_RS14125	NWMN_RS14125	NWMN_RS14125(+)	NWMN_RS14125	NWMN_2458	1.85901	3.48158593979214E−13	Copper chaperone CopZ	5.75093	904.673	2704954-2705456	502	3.6983	240.462	2704983-2705432	449	3.72886	372.922	2704939-2705457	518	4.3927
376**	2729222		inside	Inside of NWMN_RS14250 and upstream (−500) of NWMN_RS14245	NWMN_RS14245	NWMN_RS14245(−)	NWMN_RS14245	NWMN_2481	0.332673	0.133432	GTP-binding protein	2.61648	149.742	2728735-2729403	668					1.89469	52.5977	2728924-2729394	470	2.25558
377***	2731297		intergenic	Upstream (−37) of NWMN_RS14255 and downstream of NWMN_RS14260	NWMN_RS14255	NWMN_RS14255-RS14250(−)	NWMN_RS14255	NWMN_2483	-1.35445	0.00237507	NAD(P)-binding domain-containing protein	2.71518	149.306	2731131-2731542	411	2.67122	93.5353	2731130-2731466	336	2.88365	175.124	2731093-2731458	365	2.75668
							NWMN_RS14250	NWMN_2482	-0.38281	0.244564	FeoB family ferrous iron (Fe2+) uptake protein
383***	2792814		intergenic	Upstream (−67) of NWMN_RS14580 and upstream (−191) of NWMN_RS14585	NWMN_RS14580 and NWMN_RS14585	NWMN_RS14580(−)	NWMN_RS14580	NWMN_2537	0.734177	1.78001101755417E−07	Immunodominant staphylococcal antigen IsaB	4.0736	387.346	2791704-2793151	1447	2.49887	75.7806	2792424-2793107	683	2.29223	89.1871	2792423-2793115	692	2.9549
						NWMN_RS14585(+)	NWMN_RS14585	NWMN_2538	-0.298945	0.545682	Hypothetical protein
384***	2794499		inside	Inside of NWMN_RS14590 and upstream (−1155) of NWMN_RS14595								3.58654	295.873	2794303-2794905	602	2.41108	69.1415	2794245-2794730	485	2.83927	166.825	2794241-2794746	505	2.94563
387**	2825706		intergenic	Upstream (−132) of NWMN_RS14665 and upstream (−214) of NWMN_RS14670	NWMN_RS14665 and NWMN_RS14670	NWMN_RS14665(−)	NWMN_RS14665	NWMN_2554	1.00297	3.19818384838955E−09	Flavin reductase family protein	3.40011	287.714	2825524-2825941	417	1.81815	28.7074	2825581-2825911	330	2.17787	84.5041	2825495-2825912	417	2.46538
						NWMN_RS14670-RS14675(+)	NWMN_RS14670	NWMN_2555	1.04862	0.000119878	Hypothetical protein
							NWMN_RS14675	NWMN_2556	1.34158	0.000188223	Hypothetical protein
388***	2831372		intergenic	Upstream (−178) of NWMN_RS14710 and downstream of NWMN_RS14715	NWMN_RS14710	NWMN_RS14710-RS14700(−)	NWMN_RS14710	NWMN_2563	-2.41625	0.00580663	Capsular polysaccharide biosynthesis protein Cap1A	3.68055	281.954	2831107-2832050	943	2.41771	62.6302	2831127-2832025	898	2.059	57.0506	2831170-2831969	799	2.71909
							NWMN_RS14705	NWMN_2562	-2.18695	0.000925717	Capsular polysaccharide biosynthesis protein Cap1B
							NWMN_RS14700	NWMN_2561	0.0451977	0.931236	Capsular polysaccharide biosynthesis protein, Cap1C
aThe peaks that were identified using MACS were categorized based on their reproducibility in independent experiments. Peaks that were reproducible in two independent experiments were denoted by “**" while those that were reproducible across three independent experiments were denoted by "***”. We considered MACS peaks with similar summit locations (within +/- 60 bp) in two independent experiments…
bThe summit corresponds to the genomic position, expressed in base pairs (bp), of the highest fragment pileup within a peak, as determined by MACS analysis of a representative sample (BioSample: SAMN24812582). To generate pileups, sequence reads were mapped to the S. aureus Newman genome (NCBI Reference Sequence: Accession No. NC_009641).
cThe peaks detected by MACS in the representative sample (BioSample: SAMN24812582) are represented by red arrows. The IDAP-seq data was visualized using integrated genome viewer.
dIntergenic, peak summit located at intergenic region; inside, peak summit located in an ORF.
eThe number presented within parentheses represents the genomic distance, in base pairs, between the summit and the translational start site of a gene. This distance was calculated using the representative sample (i.e., SAMN24812582).
fIn this study, we hypothesized that regions located 1000-bp upstream of the translational start site might function as potential promoter regions.
g "(+)" indicates that the orientation of transcriptional unit is in the same direction of the S. aureus Newman genome; "-"indicates that the orientation of transcriptional unit is in the opposite direction of the S. aureus Newman genome. The transcrition unit is defined according to the AureoWiki database (http://aureowiki.med.uni-greifswald.de). maeB, accD and accA form an operon while uhpT and…
References 1. Desgranges E, Barrientos L, Herrgott L, Marzi S, Toledo-Arana A, Moreau K, et al. (2022) The 3'UTR-derived sRNA RsaG coordinates redox homeostasis and metabolism adaptation in response to glucose-6-phosphate uptake in Staphylococcus aureus. Molecular Microbiology 117: 193-214.
